# Supplementary material for: Crystal structures of N-(pyridin-2-ylmeth­yl)pyrazine-2-carboxamide (monoclinic polymorph) and N-(pyridin-4-ylmeth­yl)pyrazine-2-carboxamide
Source: Acta Crystallogr Sect E Struct Rep Online. 2014 Jun 23;70(Pt 7):18–22. doi: 10.1107/S1600536814009519 (PMC4120586; doi:10.1107/S1600536814009519)
Supplement: Supplementary file 1 [file e-70-00018-sup1.cif]

##############################################################################
#                                                                            #
# This CIF contains the data in a paper accepted for publication in          #
# Acta Crystallographica Section E. It conforms to the requirements of       #
# Notes for Authors for Acta Crystallographica Section E, and has been       #
# peer reviewed under the auspices of the IUCr Commission on Journals.       #
#                                                                            #
# Full details of the Crystallographic Information File format               #
# are given in the paper "The Crystallographic Information File (CIF):       #
# a New Standard Archive File for Crystallography" by S. R. Hall, F. H.      #
# Allen and I. D. Brown [Acta Cryst. (1991), A47, 655-685].                  #
#                                                                            #
# The current version of the core CIF dictionary is obtainable from          #
# ftp://ftp.iucr.org/pub/cif_core.dic.                                       #
#                                                                            #
# Software is freely available for graphical display of the structure(s)     #
# in this CIF. For information consult the CIF software page                 #
# http://www.iucr.org/resources/cif/software.                                #
#                                                                            #
# This file may be used for bona fide research purposes within the           #
# scientific community so long as proper attribution is given to the journal # 
# article from which it was obtained.                                        #
#                                                                            #
##############################################################################
data_HL1
_audit_creation_method     SHELXL-2013
_database_code_depnum_ccdc_archive     'CCDC 1004272'
_chemical_name_systematic
;
<i>N</i>-(Pyridin-2-ylmethyl)pyrazine-2-carboxamide
;
_chemical_name_common     ?
_chemical_formula_moiety     'C11 H10 N4 O'
_chemical_formula_sum     'C11 H10 N4 O'
_chemical_formula_iupac     'C11 H10 N4 O'
_chemical_formula_weight     214.23
_chemical_melting_point     ?
_shelx_space_group_comment
;
The symmetry employed for this shelxl refinement is uniquely defined
by the following loop, which should always be used as a source of
symmetry information in preference to the above space-group names.
They are only intended as comments.
;
_space_group_crystal_system     monoclinic
_space_group_name_H-M_alt     'P 21/c'
_space_group_name_Hall     '-P 2ybc'
loop_
    _space_group_symop_operation_xyz
    'x, y, z'
    '-x, y+1/2, -z+1/2'
    '-x, -y, -z'
    'x, -y-1/2, z-1/2'
_cell_length_a     4.1527(4)
_cell_length_b     20.4629(18)
_cell_length_c     12.0106(11)
_cell_angle_alpha     90
_cell_angle_beta     91.461(11)
_cell_angle_gamma     90
_cell_volume     1020.28(16)
_cell_formula_units_Z     4
_cell_measurement_reflns_used     6532
_cell_measurement_theta_min     1.97
_cell_measurement_theta_max     25.92
_cell_measurement_temperature     153(2)
_exptl_crystal_description     block
_exptl_crystal_colour     colourless
_exptl_crystal_size_max     0.50
_exptl_crystal_size_mid     0.40
_exptl_crystal_size_min     0.35
_exptl_crystal_density_diffrn     1.395
_exptl_crystal_density_meas     ?
_exptl_crystal_density_method     ?
_exptl_crystal_F_000     448
_exptl_absorpt_coefficient_mu     0.096
_exptl_absorpt_correction_type     none
_exptl_absorpt_process_details     ?
_shelx_estimated_absorpt_T_min     ?
_shelx_estimated_absorpt_T_max     ?
_exptl_absorpt_correction_T_min     ?
_exptl_absorpt_correction_T_max     ?
_exptl_special_details
;
Spectrosopic data for H<i>L</i>1: ^1^H NMR (400 MHz, DMSO-d6; code Hh/NH,
Hl/C3, Hn/C1,
Hm/C2, Hb/C11, Hd/C9, He/C8, Hc/C10, Hg/C6): 9.50 (t, 1H , Jhg = 6.0, Hh);
9.23 (d, 1H, Jlm = 1.5, Hl); 8.91 (d, 1H, Jnm = 2.5, Hn);
8.78 (dd, 1H, Jmn =
2.5, Jml = 1.5, Hm); 8.53 (ddd, 1H, Jbc = 4.8, Jbd = 1.8,
Jbe = 0.8, Hb); 7.76
(td, 1H, Jdc = 7.7, Jdb = 1.8, Hd); 7.35 (d, 1H, Jed = 7.9, He);
7.28 (dd, 1H,
Jcd = 7.7, Jcb = 4.8, Hc); 4.64 (d, 2H, Jgh = 6.0, He). ^13^C NMR (400 MHz,
DMSO-d6): 163.9, 158.6, 149.7, 148.6, 145.5, 144.4, 144.3, 137.6, 123.1,
121.9, 45.0. IR (KBr pellet, cm^-1^): 3248 (m), 3066 (w), 3018 (w), 2949 (w),
1669 (vs), 1593 (m), 1570 (m), 1517 (vs), 1478 (m), 1462 (s), 1440 (s), 1423
(s), 1389 (s), 1350 (m), 1320 (m), 1287 (s), 1250 (m), 1221 (m), 1168 (s),
1148 (m), 1103 (m), 1055 (m), 1021 (s), 1000 (m), 975 (m), 870 (m), 840 (w),
776 (m), 753 (s), 707 (m), 634 (m), 611 (m), 528 (m), 444 (m).
;
_diffrn_ambient_temperature     153(2)
_diffrn_radiation_type     MoK\a
_diffrn_radiation_wavelength     0.71073
_diffrn_radiation_source     'fine-focus sealed tube'
_diffrn_radiation_monochromator     'plane graphite'
_diffrn_measurement_device_type     'Stoe IPDS 1'
_diffrn_measurement_device     '1 ircle goniometer'
_diffrn_measurement_method     '\f rotation'
_diffrn_detector_area_resol_mean     ?
_diffrn_reflns_number     7822
_diffrn_reflns_av_R_equivalents     0.0348
_diffrn_reflns_theta_min     1.967
_diffrn_reflns_theta_max     25.919
_diffrn_reflns_theta_full     25.242
_diffrn_measured_fraction_theta_max     0.989
_diffrn_measured_fraction_theta_full     0.996
_diffrn_reflns_limit_h_min     -5
_diffrn_reflns_limit_h_max     5
_diffrn_reflns_limit_k_min     -25
_diffrn_reflns_limit_k_max     25
_diffrn_reflns_limit_l_min     -14
_diffrn_reflns_limit_l_max     14
_refine_special_details     ?
_reflns_number_total     1958
_reflns_number_gt     1548
_reflns_threshold_expression     I>2\s(I)
_refine_ls_structure_factor_coef     Fsqd
_refine_ls_matrix_type     full
_refine_ls_R_factor_all     0.0421
_refine_ls_R_factor_gt     0.0319
_refine_ls_wR_factor_gt     0.0843
_refine_ls_wR_factor_ref     0.0877
_refine_ls_goodness_of_fit_ref     1.034
_refine_ls_restrained_S_all     1.034
_refine_ls_number_reflns     1958
_refine_ls_number_parameters     149
_refine_ls_number_restraints     0
_refine_ls_hydrogen_treatment     mixed
_refine_ls_weighting_scheme     calc
_refine_ls_weighting_details
              'w=1/[\s^2^(Fo^2^)+(0.0539P)^2^+0.0704P] where P=(Fo^2^+2Fc^2^)/3'
_atom_sites_solution_hydrogens     mixed
_atom_sites_solution_primary     direct
_atom_sites_solution_secondary     difmap
_refine_ls_shift/su_max     0.000
_refine_ls_shift/su_mean     0.000
_refine_diff_density_max     0.165
_refine_diff_density_min     -0.171
_refine_ls_extinction_method     none
_refine_ls_extinction_coef     .
loop_
    _atom_type_symbol
    _atom_type_description
    _atom_type_scat_dispersion_real
    _atom_type_scat_dispersion_imag
    _atom_type_scat_source
    'C' 'C' 0.0033 0.0016
                         'International Tables Vol C Tables 4.2.6.8 and 6.1.1.4'
    'H' 'H' 0.0000 0.0000
                         'International Tables Vol C Tables 4.2.6.8 and 6.1.1.4'
    'N' 'N' 0.0061 0.0033
                         'International Tables Vol C Tables 4.2.6.8 and 6.1.1.4'
    'O' 'O' 0.0106 0.0060
                         'International Tables Vol C Tables 4.2.6.8 and 6.1.1.4'
_computing_data_collection     'EXPOSE in <i>IPDSI</i> (Stoe & Cie, 1997)'
_computing_cell_refinement     'CELL in <i>IPDSI</i> (Stoe & Cie, 1997)'
_computing_data_reduction     'INTEGRATE in <i>IPDSI</i> (Stoe & Cie, 1997)'
_computing_structure_solution     'SHELXS97 (Sheldrick, 2008)'
_computing_structure_refinement     'SHELXL2013 (Sheldrick, 2008)'
_computing_molecular_graphics     'Mercury (Macrae <i>et al.</i>, 2008)'
_computing_publication_material
;
SHELXL2013 (Sheldrick, 2008), PLATON (Spek, 2009) and
publCIF (Westrip, 2010)
;
loop_
    _atom_site_type_symbol
    _atom_site_label
    _atom_site_fract_x
    _atom_site_fract_y
    _atom_site_fract_z
    _atom_site_U_iso_or_equiv
    _atom_site_adp_type
    _atom_site_calc_flag
    _atom_site_occupancy
    _atom_site_disorder_assembly
    _atom_site_disorder_group
    N N1 0.7345(3) 0.30055(5) 0.42625(8) 0.0260(2) Uani d 1 . .
    N N2 0.7780(3) 0.16917(5) 0.49125(9) 0.0343(3) Uani d 1 . .
    N N3 0.4290(2) 0.38859(5) 0.55546(8) 0.0224(2) Uani d 1 . .
    H H3N 0.514(4) 0.3982(7) 0.4892(13) 0.037(4) Uiso d 1 . .
    N N4 0.5222(3) 0.53951(5) 0.66045(8) 0.0293(3) Uani d 1 . .
    O O1 0.3074(2) 0.30857(4) 0.67870(7) 0.0344(2) Uani d 1 . .
    C C1 0.6100(3) 0.27903(5) 0.52119(9) 0.0215(3) Uani d 1 . .
    C C2 0.6318(3) 0.21416(6) 0.55317(10) 0.0287(3) Uani d 1 . .
    H H2 0.5401 0.2011 0.6213 0.034 Uiso calc 1 . .
    C C3 0.9010(3) 0.19099(6) 0.39702(10) 0.0305(3) Uani d 1 . .
    H H3 1.0071 0.1609 0.3501 0.037 Uiso calc 1 . .
    C C4 0.8800(3) 0.25567(6) 0.36486(10) 0.0290(3) Uani d 1 . .
    H H4 0.9724 0.2686 0.2967 0.035 Uiso calc 1 . .
    C C5 0.4355(3) 0.32697(6) 0.59277(9) 0.0229(3) Uani d 1 . .
    C C6 0.2435(3) 0.43932(6) 0.60984(10) 0.0263(3) Uani d 1 . .
    H H6A 0.0627 0.4186 0.6488 0.032 Uiso calc 1 . .
    H H6B 0.1503 0.4688 0.5522 0.032 Uiso calc 1 . .
    C C7 0.4391(3) 0.47934(5) 0.69249(9) 0.0219(3) Uani d 1 . .
    C C8 0.5266(3) 0.45428(6) 0.79615(10) 0.0271(3) Uani d 1 . .
    H H8 0.4640 0.4113 0.8163 0.033 Uiso calc 1 . .
    C C9 0.7051(3) 0.49220(6) 0.86977(10) 0.0312(3) Uani d 1 . .
    H H9 0.7682 0.4757 0.9410 0.037 Uiso calc 1 . .
    C C10 0.7906(4) 0.55455(6) 0.83801(11) 0.0350(3) Uani d 1 . .
    H H10 0.9115 0.5822 0.8870 0.042 Uiso calc 1 . .
    C C11 0.6957(4) 0.57556(6) 0.73353(11) 0.0376(3) Uani d 1 . .
    H H11 0.7569 0.6183 0.7117 0.045 Uiso calc 1 . .
loop_
    _atom_site_aniso_label
    _atom_site_aniso_U_11
    _atom_site_aniso_U_22
    _atom_site_aniso_U_33
    _atom_site_aniso_U_12
    _atom_site_aniso_U_13
    _atom_site_aniso_U_23
    N1 0.0305(6) 0.0246(5) 0.0231(5) -0.0011(4) 0.0045(4) -0.0005(4)
    N2 0.0434(7) 0.0239(5) 0.0356(6) 0.0046(5) 0.0043(5) -0.0006(4)
    N3 0.0263(5) 0.0207(5) 0.0201(5) 0.0007(4) 0.0020(4) -0.0008(4)
    N4 0.0412(7) 0.0219(5) 0.0249(5) 0.0016(4) 0.0022(4) 0.0007(4)
    O1 0.0454(6) 0.0295(5) 0.0288(5) 0.0000(4) 0.0154(4) 0.0036(4)
    C1 0.0219(6) 0.0217(6) 0.0208(5) -0.0024(5) -0.0014(4) -0.0008(4)
    C2 0.0369(8) 0.0247(6) 0.0246(6) 0.0006(5) 0.0032(5) 0.0016(5)
    C3 0.0327(7) 0.0275(6) 0.0313(7) 0.0029(5) 0.0039(5) -0.0067(5)
    C4 0.0321(7) 0.0305(6) 0.0246(6) -0.0012(5) 0.0056(5) -0.0028(5)
    C5 0.0233(6) 0.0242(6) 0.0211(6) -0.0021(5) -0.0003(5) -0.0001(4)
    C6 0.0244(7) 0.0248(6) 0.0296(6) 0.0062(5) -0.0010(5) -0.0021(5)
    C7 0.0210(6) 0.0213(6) 0.0235(6) 0.0055(5) 0.0057(4) -0.0011(4)
    C8 0.0275(7) 0.0258(6) 0.0281(6) 0.0005(5) 0.0024(5) 0.0046(5)
    C9 0.0333(7) 0.0374(7) 0.0228(6) 0.0044(6) -0.0001(5) 0.0010(5)
    C10 0.0420(8) 0.0310(7) 0.0317(7) -0.0002(6) -0.0034(6) -0.0093(5)
    C11 0.0554(9) 0.0207(6) 0.0366(7) -0.0046(6) -0.0022(6) -0.0006(5)
_geom_special_details
;
 All esds (except the esd in the dihedral angle between two l.s. planes)
 are estimated using the full covariance matrix.  The cell esds are taken
 into account individually in the estimation of esds in distances, angles
 and torsion angles; correlations between esds in cell parameters are only
 used when they are defined by crystal symmetry.  An approximate (isotropic)
 treatment of cell esds is used for estimating esds involving l.s. planes.
;
loop_
    _geom_bond_atom_site_label_1
    _geom_bond_atom_site_label_2
    _geom_bond_site_symmetry_2
    _geom_bond_distance
    _geom_bond_publ_flag
    N1 C4 . 1.3323(16) ?
    N1 C1 . 1.3386(15) ?
    N2 C3 . 1.3307(17) ?
    N2 C2 . 1.3387(16) ?
    N3 C5 . 1.3382(15) ?
    N3 C6 . 1.4570(15) ?
    N3 H3N . 0.901(16) ?
    N4 C7 . 1.3379(15) ?
    N4 C11 . 1.3422(17) ?
    O1 C5 . 1.2319(14) ?
    C1 C2 . 1.3842(16) ?
    C1 C5 . 1.5028(16) ?
    C2 H2 . 0.9500 ?
    C3 C4 . 1.3808(18) ?
    C3 H3 . 0.9500 ?
    C4 H4 . 0.9500 ?
    C6 C7 . 1.5082(16) ?
    C6 H6A . 0.9900 ?
    C6 H6B . 0.9900 ?
    C7 C8 . 1.3865(17) ?
    C8 C9 . 1.3784(18) ?
    C8 H8 . 0.9500 ?
    C9 C10 . 1.3806(18) ?
    C9 H9 . 0.9500 ?
    C10 C11 . 1.3745(19) ?
    C10 H10 . 0.9500 ?
    C11 H11 . 0.9500 ?
loop_
    _geom_angle_atom_site_label_1
    _geom_angle_atom_site_label_2
    _geom_angle_atom_site_label_3
    _geom_angle_site_symmetry_1
    _geom_angle_site_symmetry_3
    _geom_angle
    _geom_angle_publ_flag
    C4 N1 C1 . . 115.80(10) ?
    C3 N2 C2 . . 115.53(11) ?
    C5 N3 C6 . . 121.84(10) ?
    C5 N3 H3N . . 119.7(9) ?
    C6 N3 H3N . . 117.7(9) ?
    C7 N4 C11 . . 117.12(10) ?
    N1 C1 C2 . . 121.86(11) ?
    N1 C1 C5 . . 118.36(10) ?
    C2 C1 C5 . . 119.76(10) ?
    N2 C2 C1 . . 122.19(11) ?
    N2 C2 H2 . . 118.9 ?
    C1 C2 H2 . . 118.9 ?
    N2 C3 C4 . . 122.47(11) ?
    N2 C3 H3 . . 118.8 ?
    C4 C3 H3 . . 118.8 ?
    N1 C4 C3 . . 122.14(11) ?
    N1 C4 H4 . . 118.9 ?
    C3 C4 H4 . . 118.9 ?
    O1 C5 N3 . . 124.27(11) ?
    O1 C5 C1 . . 120.30(10) ?
    N3 C5 C1 . . 115.43(10) ?
    N3 C6 C7 . . 113.57(9) ?
    N3 C6 H6A . . 108.9 ?
    C7 C6 H6A . . 108.9 ?
    N3 C6 H6B . . 108.9 ?
    C7 C6 H6B . . 108.9 ?
    H6A C6 H6B . . 107.7 ?
    N4 C7 C8 . . 122.34(11) ?
    N4 C7 C6 . . 116.69(10) ?
    C8 C7 C6 . . 120.97(11) ?
    C9 C8 C7 . . 119.49(11) ?
    C9 C8 H8 . . 120.3 ?
    C7 C8 H8 . . 120.3 ?
    C8 C9 C10 . . 118.73(11) ?
    C8 C9 H9 . . 120.6 ?
    C10 C9 H9 . . 120.6 ?
    C11 C10 C9 . . 118.14(12) ?
    C11 C10 H10 . . 120.9 ?
    C9 C10 H10 . . 120.9 ?
    N4 C11 C10 . . 124.17(12) ?
    N4 C11 H11 . . 117.9 ?
    C10 C11 H11 . . 117.9 ?
loop_
    _geom_torsion_atom_site_label_1
    _geom_torsion_atom_site_label_2
    _geom_torsion_atom_site_label_3
    _geom_torsion_atom_site_label_4
    _geom_torsion_site_symmetry_1
    _geom_torsion_site_symmetry_2
    _geom_torsion_site_symmetry_3
    _geom_torsion_site_symmetry_4
    _geom_torsion
    _geom_torsion_publ_flag
    C4 N1 C1 C2 . . . . 0.03(17) ?
    C4 N1 C1 C5 . . . . -178.51(11) ?
    C3 N2 C2 C1 . . . . 0.06(19) ?
    N1 C1 C2 N2 . . . . -0.1(2) ?
    C5 C1 C2 N2 . . . . 178.43(11) ?
    C2 N2 C3 C4 . . . . 0.03(19) ?
    C1 N1 C4 C3 . . . . 0.05(18) ?
    N2 C3 C4 N1 . . . . -0.1(2) ?
    C6 N3 C5 O1 . . . . -5.16(19) ?
    C6 N3 C5 C1 . . . . 174.05(10) ?
    N1 C1 C5 O1 . . . . 177.36(11) ?
    C2 C1 C5 O1 . . . . -1.21(18) ?
    N1 C1 C5 N3 . . . . -1.88(16) ?
    C2 C1 C5 N3 . . . . 179.54(11) ?
    C5 N3 C6 C7 . . . . 95.48(13) ?
    C11 N4 C7 C8 . . . . -0.18(18) ?
    C11 N4 C7 C6 . . . . 179.86(11) ?
    N3 C6 C7 N4 . . . . 104.41(12) ?
    N3 C6 C7 C8 . . . . -75.55(14) ?
    N4 C7 C8 C9 . . . . 0.12(18) ?
    C6 C7 C8 C9 . . . . -179.92(11) ?
    C7 C8 C9 C10 . . . . 0.33(19) ?
    C8 C9 C10 C11 . . . . -0.7(2) ?
    C7 N4 C11 C10 . . . . -0.2(2) ?
    C9 C10 C11 N4 . . . . 0.6(2) ?
loop_
    _geom_hbond_atom_site_label_D
    _geom_hbond_atom_site_label_H
    _geom_hbond_atom_site_label_A
    _geom_hbond_site_symmetry_A
    _geom_hbond_distance_DH
    _geom_hbond_distance_HA
    _geom_hbond_distance_DA
    _geom_hbond_angle_DHA
    N3 H3N N1 . 0.901(16) 2.332(15) 2.7136(15) 105.4(11)
    N3 H3N N4 3_666 0.901(16) 2.206(16) 2.9929(14) 145.6(13)
    C3 H3 O1 4_665 0.95 2.51 3.1544(15) 125
    C4 H4 O1 4_665 0.95 2.56 3.1748(15) 123
    C10 H10 N2 2_756 0.95 2.62 3.5678(17) 174
_shelx_hkl_file
;
  -4   7   3   10.24    6.16   2
  -4  11   4    1.91    7.68   2
  -3  12   5   46.37    6.45   2
  -2  -9  -9    2.62    6.04   2
  -2  10   5   -0.26    4.81   2
  -1  -9 -12   43.06    7.86   2
  -1  -9 -11  392.70    8.90   2
  -1  -8  -7  541.38    8.59   2
  -1  -7  -5  103.88    5.30   2
  -1  12   5  682.14    8.96   2
   0   4   2  905.85   14.83   2
   0  11   4  175.07    5.71   2
   1  -5 -14  111.31    9.72   2
   1  -5  -8  326.29    6.77   2
   1  13   3  218.14    6.42   2
   2  -2 -13   52.12    7.81   2
   2  -2 -12   23.66    6.27   2
   2  -2 -11  107.70    7.00   2
   2  -2 -10  205.90    6.67   2
   2   0  -6  134.89    5.64   2
   2   2  -4   16.43    4.19   2
   3   4 -10    1.48    7.39   2
  -4   4   2    1.27    8.49   3
  -4  10   4   77.71   11.15   3
  -3  -8  -8   11.47    8.96   3
  -3  -6  -4  318.77   11.54   3
  -3   4   3  513.23   10.35   3
  -3   7   4  208.87    8.40   3
  -3  11   5    5.77    8.62   3
  -2  -9 -12  272.68   12.99   3
  -2  -9 -11  421.48   12.73   3
  -2  -9 -10   89.14    9.25   3
  -2   6   4   30.36    5.62   3
  -2  17   6   72.17    9.14   3
  -2  18   6   -0.14   10.47   3
  -2  19   6    9.45   10.67   3
  -2  20   6   21.93   11.10   3
  -1   4   3  200.72    7.18   3
  -1   7   4  631.41   10.10   3
  -1  11   5    3.33    5.32   3
   0  -7 -14    2.03   12.61   3
   0  -7  -8   41.36    5.71   3
   0  18   5   36.85    8.10   3
   0  19   5  390.11   10.54   3
   0  20   5   17.18    8.73   3
   0  21   5   10.48    9.77   3
   0  22   5    1.39   10.64   3
   1  -5 -13   16.65   10.70   3
   1  -5  -9 1302.56   12.97   3
   1  -3  -5   85.51    5.50   3
   2  -1  -8   21.32    6.97   3
   2   1  -5    5.01    5.35   3
   2  14   1    1.52    6.99   3
   3   4 -11   76.49   11.32   3
   3   5  -8  169.84    9.94   3
   3   8  -5  170.65   10.05   3
  -3  10   5  244.84    6.95   3
  -3  17   6   74.38    8.46   3
  -2  -8  -7   86.33    5.89   3
  -2   1   2  434.62   10.58   3
  -2   9   5  391.39    7.41   3
  -2  15   6    3.90    6.19   3
  -2  16   6  520.80    9.26   3
  -1  -8 -13   21.04    7.80   3
  -1  -8  -8   22.49    5.02   3
  -1  -6  -4 1118.85   13.79   3
  -1  19   6   34.30    6.37   3
  -1  20   6    3.44    7.45   3
  -1  21   6  142.68    8.35   3
  -1  22   6   63.49    8.17   3
   0  -7 -13   55.32    7.89   3
   0  -7 -12   87.78    6.65   3
   0  -7 -10    7.66    5.02   3
   0  -7  -9  328.62    7.28   3
   0  -6  -6  166.21    5.64   3
   0  10   4   25.55    4.06   3
   0  16   5 2283.84   15.75   3
   0  17   5  446.72    8.17   3
   0  23   5   61.00    8.06   3
   1  -5 -12  136.17    6.96   3
   1  -5 -11 1778.47   13.77   3
   1  -5 -10  330.81    7.27   3
   1  -4  -7  601.80    8.82   3
   1  -2  -4  886.64   12.33   3
   1  -1  -3 2001.72   20.54   3
   1  12   3  268.31    7.12   3
   2  -1 -13    3.77    7.61   3
   2  -1  -9    9.26    5.08   3
   3   6  -7  362.14    9.51   3
   3  13  -3    0.21    6.52   3
  -4   0   0   93.16   10.49   3
   2   5  -2 4350.64   54.67   3
   3  10  -4   52.81   10.18   3
   3  17  -2   16.73   13.18   3
   3  18  -2    0.23   13.07   3
  -4  -6  -7    5.57   10.80   4
  -4   6   3   48.93    9.03   4
  -4   9   4   90.55    9.57   4
  -3  -8 -10  113.27   11.86   4
  -3  -8  -9   96.40   11.19   4
  -3  -7  -6  215.32    9.42   4
  -3  16   6   64.26   11.04   4
  -2  -7  -5    0.16    5.36   4
  -2   3   3  336.82    9.08   4
  -2  14   6 1161.69   12.54   4
  -1  -8 -12  362.41   11.59   4
  -1  -8  -9  955.46   12.08   4
  -1  10   5    2.49    5.23   4
  -1  17   6   51.86    8.73   4
  -1  18   6    5.99    8.68   4
   0  -7 -11   -1.66    8.18   4
   0  15   5  150.50    7.91   4
   1  -4 -14    9.04   11.59   4
   1   8   2  118.55    6.51   4
   2  -1 -12    4.70    8.72   4
   2  -1 -11   -0.54    8.60   4
   2  -1 -10   84.55    7.64   4
   2   0  -7   -2.36    5.40   4
   2  13   1  168.55    9.00   4
   3   5 -11  343.98   12.84   4
   3   5 -10    7.25   10.77   4
   3   5  -9    6.63    8.65   4
   3   7  -6   27.29    7.41   4
  -4  13   5  158.84   10.11   4
  -3   6   4  200.67    6.98   4
  -3   9   5   86.11    5.82   4
  -3  14   6    4.72    6.09   4
  -3  15   6   22.40    7.53   4
  -2  -8  -8   86.71    5.70   4
  -2  13   6    0.80    4.93   4
  -1  -8 -11   13.99    6.21   4
  -1  -8 -10  301.57    7.44   4
  -1  -7  -6  948.19   11.38   4
  -1  -5  -3 2229.88   21.81   4
  -1   6   4 1276.05   13.14   4
  -1  15   6   55.01    5.42   4
  -1  16   6   -4.38    5.06   4
   0  -6 -14   -2.80    7.66   4
   0  -6  -7  118.01    5.14   4
   0  -5  -5  932.94   11.41   4
   0   6   3 1281.48   14.76   4
   0   9   4 1240.01   12.57   4
   0  14   5    6.24    4.85   4
   1  -4 -13  160.74    8.33   4
   1  -4  -8   32.04    4.18   4
   1  18   4   17.93    5.33   4
   1  19   4  200.16    7.68   4
   1  20   4   11.08    6.25   4
   1  21   4  124.50    8.19   4
   1  22   4   93.95    8.27   4
   1  23   4    0.75    7.69   4
  -5   3   0   25.91   15.79   4
  -4  -5  -5  293.41   15.10   4
  -3  -5  -3  221.22   12.34   4
  -4  -6  -8   -0.70   12.71   5
  -4   3   2   13.93    8.62   5
  -4   8   4   10.53    8.72   5
  -4  12   5    6.20   10.96   5
  -2  -8 -12   29.54   10.92   5
  -2  -8 -11    5.35   10.64   5
  -2  -8 -10   -1.91    8.67   5
  -2  -8  -9  457.89   11.12   5
  -2   5   4   26.37    5.77   5
  -2   8   5    8.39    5.38   5
  -2  12   6  176.54    7.96   5
  -1  -4  -2  138.12    8.01   5
  -1   9   5   26.85    5.38   5
  -1  14   6  312.01    8.67   5
   0  -6 -13  242.32   11.62   5
   0  13   5   -1.10    5.38   5
   1  -4 -12   31.34    8.80   5
   1  -4 -11   26.09    7.30   5
   1  -4  -9   10.35    6.90   5
   1  -3  -6  160.67    6.79   5
   1  11   3  171.89    7.29   5
   1  17   4 2854.44   19.42   5
   2   0 -13   10.30   10.47   5
   2   0  -8   12.30    6.91   5
   2   1  -6   39.77    5.89   5
   2  19   2  152.63    9.84   5
   2  20   2   75.89   10.05   5
   2  21   2    8.07   10.49   5
   2  22   2    6.88   10.75   5
   3   6  -8  147.89    9.96   5
  -4   5   3   10.88    6.16   5
  -3  -7  -7    4.92    6.25   5
  -3   3   3   55.37    4.86   5
  -3  13   6  135.85    7.08   5
  -2  20   7   16.81    8.96   5
  -1  -7 -13   26.57    7.67   5
  -1  -7  -7  138.67    5.59   5
  -1  13   6  251.70    6.84   5
   0  -6 -12  142.47    7.09   5
   0  -6 -11 2041.84   14.36   5
   0  -6  -9  175.17    6.23   5
   0  -6  -8   61.79    4.46   5
   1  -4 -10   15.80    4.92   5
   1  -3 -14   25.93    7.72   5
   1  16   4   36.08    5.40   5
   2   0 -12  188.09    7.35   5
   2   0 -11   -1.97    6.05   5
   2   0  -9   -0.50    4.87   5
   2  18   2   24.26    6.36   5
   3   6  -9  139.90    7.51   5
  -2  -1   1  223.55   11.43   5
   3  16  -2  100.08   12.85   5
  -4   1   1    6.69    7.23   6
  -4  11   5   17.84   10.90   6
  -3  -7  -8   36.41    9.04   6
  -3  -6  -5  351.79   11.14   6
  -3   1   2    0.98    5.28   6
  -3   5   4   -0.60    6.96   6
  -3   8   5  178.85    8.19   6
  -3  12   6    1.54    8.53   6
  -2  -7  -6   50.06    6.07   6
  -2  -6  -4  661.84   12.53   6
  -2  11   6   39.77    7.09   6
  -2  18   7   20.82   10.47   6
  -2  19   7   20.60   10.69   6
  -1  -7 -12  253.76   10.05   6
  -1  -6  -5  100.81    6.51   6
   0  -6 -10  665.27   10.31   6
   0  -5 -14    6.43   10.65   6
   0  -4  -4 1872.66   17.33   6
   0  12   5   56.36    5.90   6
   1  -3 -13   30.54   10.60   6
   1   5   1 1983.11   27.19   6
   1  15   4  638.42   11.00   6
   2   0 -10  650.52   10.71   6
   2   2  -5  890.10   13.25   6
   2  12   1   87.28    6.93   6
   2  17   2  178.34   10.07   6
   3   6 -11  180.69   12.03   6
   3   6 -10   99.36   11.38   6
   3   7  -7    1.73    8.53   6
   3   8  -6   74.99    8.12   6
   3   9  -5   89.91    8.69   6
  -4   7   4   23.65    6.38   6
  -4  10   5  104.23    8.45   6
  -3  -7 -10    7.16    7.58   6
  -3  -7  -9    3.24    7.40   6
  -3  11   6   98.77    6.77   6
  -2   7   5  232.81    6.33   6
  -2  16   7    1.01    6.16   6
  -2  17   7    4.55    7.35   6
  -1  -7 -11    2.20    6.17   6
  -1  -7 -10    1.89    4.91   6
  -1  -7  -9    4.39    4.88   6
  -1  -7  -8  301.88    6.70   6
  -1   3   3   33.38    3.85   6
  -1   8   5  179.03    5.68   6
  -1  12   6   85.28    5.64   6
  -1  20   7    7.95    7.46   6
  -1  21   7   -2.38    7.59   6
   0  -5 -13   21.44    7.45   6
   0  -5  -6    6.88    3.73   6
   0   8   4  157.65    5.82   6
   0  18   6   17.15    6.11   6
   0  19   6    8.93    6.18   6
   0  20   6   10.58    6.06   6
   0  21   6   44.91    7.89   6
   0  22   6   95.01    8.18   6
   1  -3 -12   25.90    6.16   6
   1  -3  -7  498.25    8.21   6
   1  -2  -5 1104.18   12.72   6
   1  10   3    3.49    3.80   6
   1  14   4    2.60    4.91   6
   2   1 -13   -0.49    7.67   6
   2   1  -7  114.84    5.39   6
  -3  -4  -2  775.64   23.78   6
   2   4  -3 2590.73   29.63   6
   2   9   0   10.13    6.80   6
  -5   4   1    6.46   12.94   7
  -4  -5  -6  628.23   16.67   7
  -3   7   5   49.86    7.35   7
  -3  16   7   13.96   11.79   7
  -2  -7 -12   30.83   10.80   7
  -2  -7  -7  106.87    7.72   7
  -2   2   3  138.74    7.34   7
  -2   4   4 2330.84   18.48   7
  -2  10   6   -0.79    6.67   7
  -2  15   7   -2.17    8.62   7
  -1   5   4  415.02    8.59   7
  -1  18   7   16.38    8.66   7
  -1  19   7  468.91   12.56   7
   0  11   5  145.74    6.49   7
   0  17   6   51.29    7.33   7
   1  -3 -11  719.28   10.68   7
   1  -3  -8    1.77    5.36   7
   1  -2 -14  157.33   11.67   7
   1   7   2  808.09   14.04   7
   2   1 -12    4.94    8.73   7
   2   3  -4 1499.83   18.81   7
   2  16   2   88.60    8.15   7
   3   7 -11   54.82   12.03   7
   3   7 -10  100.68   11.50   7
   3   7  -9   96.28    9.52   7
   3   7  -8   25.54    9.02   7
  -4   9   5  126.95    8.69   7
  -3  10   6   80.68    6.51   7
  -3  15   7   18.93    7.57   7
  -2  -7 -11   82.72    6.88   7
  -2  -7 -10  248.54    7.88   7
  -2  -7  -9  304.50    7.60   7
  -2  -7  -8  111.08    5.90   7
  -2  14   7   21.30    6.11   7
  -1  -6 -13  287.62    9.23   7
  -1  -6  -6  609.53    9.38   7
  -1   1   2  278.62    9.51   7
  -1  11   6 3089.29   17.68   7
  -1  16   7  233.56    7.52   7
  -1  17   7   19.44    6.12   7
   0  -5 -12  241.46    7.53   7
   0  -5 -11  913.97   10.39   7
   0  -5  -7   44.43    4.26   7
   0  -4 -14    9.62    7.38   7
   0  -3  -3  948.77   14.23   7
   0   3   2 1769.50   21.90   7
   0   5   3 1820.61   17.88   7
   0  15   6   93.16    5.66   7
   0  16   6  117.08    5.76   7
   1  -3 -10  375.78    7.50   7
   1  -3  -9  578.14    8.74   7
   1  -2 -13   82.62    7.76   7
   1  -1  -4  532.12   10.03   7
   1  13   4  569.65    9.13   7
   1  21   5   42.89    7.68   7
   1  22   5   -1.07    7.59   7
   1  23   5    8.22    8.90   7
   2   1 -11    1.50    6.04   7
   2   1 -10   85.83    5.60   7
   2   1  -9   16.50    4.99   7
   2   1  -8   17.61    5.11   7
   2  15   2 1730.81   17.87   7
  -5   1  -1   -0.98   15.54   7
  -4  -4  -4  249.62   14.92   7
  -4  -5  -7  371.58   14.43   8
  -4   2   2   76.13    8.56   8
  -4   4   3    2.42    8.46   8
  -4   6   4    0.83    8.51   8
  -3  -6  -6   67.32    7.75   8
  -3   4   4  345.81    9.77   8
  -3  14   7   11.87   10.61   8
  -2  -6  -5    3.18    5.41   8
  -2  -5  -3   51.56    6.67   8
  -2   6   5 1192.86   12.77   8
  -2   9   6   16.45    6.76   8
  -2  13   7   18.13    7.86   8
  -1  -6 -12   37.34    8.68   8
  -1  -5  -4   64.34    5.72   8
  -1   7   5   17.29    5.36   8
  -1  15   7  153.38    7.85   8
   0  -5 -10   11.05    6.96   8
   0  -5  -9  325.52    7.76   8
   0  -5  -8  112.97    6.10   8
   0  10   5  573.74    9.39   8
   1  -2  -6  449.49    8.93   8
   1  19   5  252.67    9.95   8
   1  20   5   64.83    9.26   8
   2   2 -13   70.09   10.69   8
   2   2  -6  309.97    8.47   8
   2  11   1  285.30   10.04   8
   3   8  -7   11.57    8.63   8
   3  20  -1    6.93   12.70   8
  -4  12   6    4.82    8.89   8
  -3  -6 -11    3.54    8.99   8
  -3   2   3    7.19    3.91   8
  -3   6   5  299.73    7.71   8
  -3   9   6  105.58    5.89   8
  -3  13   7   14.77    7.43   8
  -2  12   7  130.22    6.02   8
  -1  -6 -11  281.83    7.85   8
  -1  -6  -7   34.64    4.16   8
  -1  -5 -14    7.47    9.00   8
  -1  10   6   20.53    4.08   8
  -1  14   7   53.79    5.48   8
   0  -4 -13 1129.00   12.05   8
   0  -4  -5 1714.66   15.55   8
   0   7   4 2188.49   17.40   8
   0  14   6  215.17    6.47   8
   1  -2 -12   72.08    6.56   8
   1  -1 -14  210.44    8.73   8
   1   9   3  272.33    7.47   8
   1  12   4   20.30    3.98   8
   1  17   5   94.59    5.89   8
   1  18   5   23.29    6.32   8
   2   2 -12   21.63    6.36   8
   3   8 -11  358.06   11.47   8
  -3  -2   0  508.00   21.78   8
   3  15  -2   79.05   14.38   8
  -5   2   0    2.67   14.97   8
  -4  -5  -8    3.26   12.75   9
  -4   8   5  274.42   12.17   9
  -4  11   6   -5.69   10.82   9
  -3  -6 -10   -0.11   10.56   9
  -3  -6  -7    3.65    8.38   9
  -3  -5  -4    1.66    6.91   9
  -3  12   7   94.23    9.20   9
  -2  -6 -12   12.68   10.74   9
  -2   0   2   71.48    6.60   9
  -2   8   6   -1.69    5.33   9
  -2  18   8    4.60   10.80   9
  -1  -6 -10   70.15    7.29   9
  -1  -6  -9  283.57    8.56   9
  -1  -6  -8   20.94    5.57   9
  -1  -5 -13   -0.07   10.58   9
   0  -4 -12   85.15    9.00   9
   0  13   6  281.73    8.45   9
   1  -2 -11   53.19    7.17   9
   1  -2  -7  114.56    6.43   9
   1   0  -3   -0.29    4.75   9
   1  16   5  494.40   10.22   9
   2   2 -11  108.99    9.19   9
   2   2  -7  353.83    8.56   9
   2  14   2    0.30    7.03   9
   2  19   3   18.70    8.82   9
   2  20   3   43.54   10.91   9
   2  21   3   46.75   10.99   9
   2  22   3    8.02   12.49   9
   3   8 -10   15.50   10.78   9
   3   8  -9    3.20    8.72   9
   3   8  -8  382.66   11.81   9
   3   9  -6  111.24    8.55   9
   3  19  -1   23.52   11.16   9
  -3  -6  -9   14.29    6.39   9
  -3  -6  -8   88.39    7.06   9
  -3   8   6   67.67    5.70   9
  -2  -6 -11    9.21    6.25   9
  -2  -6  -6  402.58    8.39   9
  -2  11   7   49.60    5.26   9
  -2  16   8   38.58    7.69   9
  -2  17   8   18.74    7.61   9
  -1   4   4 1478.21   14.88   9
  -1   9   6  209.41    5.83   9
  -1  13   7   35.96    5.19   9
  -1  20   8   13.37    7.81   9
   0  -4 -11   24.75    5.08   9
   0  -4  -6  907.32   10.86   9
   0  -3 -14   82.62    8.18   9
   0   9   5 2893.78   18.30   9
   0  19   7    1.51    6.16   9
   0  20   7    8.39    7.63   9
   0  21   7  119.60    8.28   9
   1  -2 -10   65.75    5.40   9
   1  -2  -9    0.09    3.76   9
   1  -2  -8  158.92    5.48   9
   1  -1 -13    4.81    6.33   9
   2   2 -10  202.20    6.72   9
   2   2  -9  616.86    9.64   9
   2   2  -8 1402.56   13.62   9
   2   3 -13    5.67    7.49   9
   2   3  -5    6.25    3.89   9
  -5   0  -2   10.30   24.13   7
   3  11  -4   29.61   10.61   9
  -3  -1   1   18.53    6.95   9
   3  10  -5  231.63   12.22   9
  -5   3   1   -2.09   12.96  10
  -4  -4  -5    6.69    8.97  10
  -4   3   3  179.68   10.31  10
  -4   5   4   -1.95    8.68  10
  -4   7   5  295.90   11.07  10
  -4  10   6   27.15   11.09  10
  -3  11   7   -3.47    8.62  10
  -2  -6 -10   79.10    9.05  10
  -2  -6  -7    2.43    6.81  10
  -2   3   4 1518.63   15.69  10
  -2   5   5   82.96    6.11  10
  -2  15   8    0.85    8.64  10
  -1  -5 -12   63.25    8.94  10
  -1  -5  -5  493.16    9.78  10
  -1  -4 -14   63.02   12.88  10
  -1   6   5   41.11    5.68  10
  -1  12   7  542.26    9.79  10
  -1  18   8   25.04   10.57  10
  -1  19   8    5.58   10.66  10
   0  -4 -10   13.71    6.73  10
   0  -3 -13    9.36    8.85  10
   0  -1  -1  987.65   24.83  10
   0  12   6   27.86    5.96  10
   0  18   7   12.02    8.51  10
   1  -1 -12   83.11    9.01  10
   1  -1  -5  114.42    5.91  10
   1   0 -14    0.62   10.83  10
   1   1  -2  279.13   11.24  10
   1  11   4   56.64    5.85  10
   1  15   5   41.42    7.31  10
   2   3 -12   11.34    9.66  10
   2  13   2  131.09    8.36  10
   2  18   3    2.83    8.57  10
   3   9 -10   -5.21   10.78  10
   3   9  -7   10.87    8.63  10
   3  18  -1   21.82   10.97  10
  -3   5   5   33.27    5.36  10
  -3  15   8   -2.72    8.96  10
  -2  -6  -9    4.07    4.88  10
  -2  -6  -8    0.60    4.85  10
  -2   7   6    5.23    3.85  10
  -2  10   7  109.25    5.88  10
  -2  14   8    6.68    6.06  10
  -1  -5 -11   31.04    6.12  10
  -1  -4  -3   53.96    4.68  10
  -1   2   3    8.12    3.42  10
  -1  17   8   28.91    6.35  10
   0  -4  -9  225.96    6.00  10
   0  -4  -8    4.11    3.81  10
   0  -4  -7  104.17    5.04  10
   0  -3  -4 1727.60   16.94  10
   0  -2 -14    2.46    7.57  10
   0   6   4  181.63    6.04  10
   0  16   7   60.10    5.44  10
   0  17   7   76.23    6.41  10
   1  -1 -11   31.24    5.13  10
   1   8   3  607.03   10.60  10
   1  14   5   69.14    5.60  10
   1  22   6   11.57    9.09  10
   2   3 -11    4.25    6.01  10
   2   4 -13   -4.58    7.66  10
   2  17   3   68.92    6.79  10
   3   9  -9    5.59    7.47  10
   3   9  -8    0.50    6.08  10
  -4   9   6  200.68   11.83  11
  -3  -5 -11   11.31   11.70  11
  -3  -5  -5  336.09   10.94  11
  -3   0   2    1.92    5.36  11
  -3   3   4   40.90    7.30  11
  -3   7   6   22.57    7.08  11
  -3  10   7   17.42    8.58  11
  -3  14   8   24.38   10.92  11
  -2  -5 -12    2.65   10.53  11
  -2  -5  -4  111.12    7.09  11
  -2  -4  -2 1500.30   23.90  11
  -2   1   3  430.93   10.59  11
  -1  -5 -10   12.90    6.97  11
  -1  -5  -6   64.37    5.99  11
  -1  -4 -13  213.42   11.46  11
  -1   8   6   -3.37    5.29  11
  -1  11   7 2300.86   16.04  11
  -1  16   8   56.87    8.91  11
   0  -3 -12   20.15    8.57  11
   0   4   3  693.70   12.20  11
   0  11   6 1563.11   13.65  11
   1  -1  -6  243.59    7.50  11
   1   0 -13    0.16    9.59  11
   1   6   2    3.04    4.34  11
   1  20   6    6.97   10.66  11
   1  21   6   26.06   10.91  11
   2   3  -6    1.61    5.20  11
   2   4  -4 2326.32   23.32  11
   2  10   1  132.54    8.18  11
   2  16   3   44.09    7.51  11
  -3  -5 -10    2.54    7.45  11
  -3  13   8   14.67    7.52  11
  -2  -5 -11   16.11    6.00  11
  -2   9   7  460.25    8.07  11
  -2  13   8   62.22    6.39  11
  -1  -5  -9  121.81    5.96  11
  -1  -5  -8   20.83    4.08  11
  -1  -5  -7  446.04    7.93  11
  -1  -4 -12   15.61    6.08  11
  -1  -3 -14   62.66    9.29  11
  -1  15   8  226.96    7.50  11
   0  -3 -11    3.71    4.87  11
   0  -2 -13   37.18    6.42  11
   0   8   5  746.52    9.81  11
   0  15   7   83.25    5.65  11
   1  -1 -10   10.21    4.84  11
   1  -1  -9   35.02    4.24  11
   1  -1  -8  147.22    5.39  11
   1  -1  -7    6.42    3.82  11
   1   0 -12   86.59    6.60  11
   1   1 -14  188.60    8.64  11
   1  10   4   74.11    4.88  11
   1  13   5   -0.07    4.82  11
   1  18   6  328.19    8.56  11
   1  19   6 1204.65   13.32  11
   2   3 -10   26.06    5.25  11
   2   3  -9  785.67   10.65  11
   2   3  -7    5.14    3.85  11
   2   4 -12   15.24    7.38  11
   3  10 -10    5.24    7.60  11
  -4  -3  -3    5.31   10.48  11
   3  10  -6   73.01   11.20  11
   3  17  -1   23.26   11.11  11
  -4  -4  -8   50.85   11.57  12
  -4  -4  -7   49.02   11.28  12
  -4  -4  -6    0.14   10.66  12
  -4   4   4   62.14    9.13  12
  -4   6   5   15.39    8.77  12
  -3  -5  -9    3.20    8.49  12
  -3  -5  -6   16.27    7.13  12
  -3   9   7   10.08    8.45  12
  -2  -4 -13   37.17   12.57  12
  -2   4   5   15.51    5.51  12
  -2   6   6  189.71    6.95  12
  -2  12   8  138.14    9.20  12
  -1   5   5    5.99    5.28  12
  -1  10   7   13.86    6.34  12
  -1  14   8  409.74   10.44  12
   0  -3  -5  239.42    7.24  12
   0  14   7  162.85    7.85  12
   1   0  -4  888.67   13.23  12
   1  17   6  255.81   10.08  12
   2   3  -8  183.36    8.25  12
   2   5 -13   95.45   11.19  12
   2  12   2   75.10    6.68  12
   2  15   3    4.73    6.96  12
   2  21   4   17.05   10.61  12
   3  10  -9  297.58   12.44  12
   3  10  -7   20.00    8.71  12
  -4   8   6  111.35    8.45  12
  -3  -5  -8   44.90    6.45  12
  -3  -5  -7   45.20    5.48  12
  -3   1   3    0.27    3.72  12
  -3  12   8   -1.22    7.48  12
  -2  -5 -10   72.10    6.51  12
  -2  -5  -5   54.21    4.67  12
  -2  16   9   10.45    7.58  12
  -2  17   9    1.37    8.87  12
  -1  -4 -11  449.66    8.07  12
  -1  -3 -13  112.85    8.08  12
  -1   3   4  329.25    7.71  12
  -1   7   6  150.95    5.45  12
  -1  13   8 1148.92   11.42  12
  -1  19   9   12.50    8.84  12
   0  -3 -10   41.89    5.17  12
   0  -3  -9  200.06    5.71  12
   0  -2 -12   68.95    6.35  12
   0  -1 -14   -3.13    7.42  12
   0   1   1  953.77   24.04  12
   0  10   6  665.85    9.06  12
   0  13   7   -3.27    4.90  12
   0  19   8   15.17    7.68  12
   0  20   8   35.92    7.77  12
   1   0 -11    2.07    4.83  12
   1   1 -13    5.77    6.19  12
   1   2 -14  149.94    8.32  12
   2   4 -11   12.87    6.05  12
   2  20   4  296.25   10.01  12
   3  10  -8   13.34    6.33  12
  -4   0   1   -0.59    8.42  12
  -4   1   2   49.41    8.63  13
  -4  10   7  121.74   13.16  13
  -3  -4 -11  108.83   11.57  13
  -3  -4  -3  361.43   12.84  13
  -3   4   5 2064.65   18.21  13
  -3   6   6   37.54    7.22  13
  -2  -5  -9   -3.83    6.95  13
  -2  -4 -12   75.40   11.01  13
  -2   2   4   18.30    5.68  13
  -2   8   7   38.53    7.08  13
  -2  11   8  394.33    9.88  13
  -2  15   9   14.78   10.48  13
  -1  -4  -4  447.16    9.72  13
  -1  -2 -14   19.30   11.62  13
  -1  18   9   85.51   11.10  13
   0  -3  -8   57.05    5.82  13
   0  -3  -7  508.94    9.10  13
   0  -3  -6 1939.03   15.87  13
   0   7   5   -1.26    5.30  13
   0  18   8   38.12    9.96  13
   1   0 -10  196.10    7.97  13
   1  12   5  134.98    6.61  13
   1  16   6  156.29    8.15  13
   2   4 -10  191.76    8.31  13
   2   4  -5   19.37    5.56  13
   2   5 -12   33.17   10.62  13
   2   5  -3   19.37    6.03  13
   2   6 -13   19.28   12.67  13
   2  19   4  309.50   11.77  13
   3  11 -10    8.40   12.74  13
   3  11  -5    6.81    8.60  13
   3  20   0   14.03   12.87  13
  -3   8   7   20.57    6.15  13
  -3  11   8   97.13    8.05  13
  -2  -5  -8   84.05    5.78  13
  -2  -5  -7   77.39    5.72  13
  -2  -5  -6    5.00    3.86  13
  -2  -3 -13    6.12    8.90  13
  -2  14   9   39.61    7.71  13
  -1  -4 -10  144.47    6.01  13
  -1  -3 -12    6.61    6.06  13
  -1   9   7  997.47   10.42  13
  -1  12   8    6.06    4.88  13
  -1  17   9   14.90    7.56  13
   0  -2 -11  512.76    8.22  13
   0  -2  -3 2515.85   23.10  13
   0  -1 -13   -6.87    6.27  13
   0   0 -14    6.19    7.48  13
   0   5   4  970.24   12.36  13
   0   9   6  254.03    6.34  13
   0  12   7  239.00    6.73  13
   0  17   8    6.77    6.20  13
   1   0  -9    1.30    3.72  13
   1   0  -5    2.50    3.00  13
   1   1 -12   89.92    6.63  13
   1   2 -13   71.29    7.90  13
   1   7   3 2557.26   21.94  13
   1   9   4   74.18    4.90  13
   1  15   6  625.44    9.58  13
   2   4  -9  175.37    6.66  13
   2  14   3    2.35    4.85  13
   2  18   4  194.24    8.11  13
   3  11  -9   12.29    7.68  13
   2   8   0 1146.84   27.03  13
  -4   2   3   18.15    8.65  14
  -4   5   5    5.46    8.61  14
  -4   7   6   43.76   10.72  14
  -3  -4 -10    9.04   10.41  14
  -3   2   4   32.16    6.58  14
  -2  -4 -11    6.60    8.72  14
  -2   5   6   31.53    5.60  14
  -2  10   8    2.82    6.93  14
  -1  -4  -9  471.51    9.65  14
  -1  -3  -2 5958.51   43.18  14
  -1  16   9    0.11    9.60  14
   0  16   8   52.64    8.74  14
   1   0  -8 1505.02   13.84  14
   1   3 -14    8.83   10.96  14
   1  11   5  158.90    6.92  14
   1  20   7   -6.13   10.58  14
   1  21   7   42.72   12.06  14
   2   4  -8  149.06    8.00  14
   2   4  -7 1014.89   12.84  14
   2   4  -6  463.79    9.91  14
   2   5 -11   13.98    8.67  14
   2  17   4  262.37   10.59  14
   3  11  -8   98.47   11.20  14
   3  11  -7    0.11    8.65  14
   3  11  -6   93.48    9.78  14
   3  19   0   43.55   11.31  14
  -4   9   7  329.93   10.30  14
  -3   5   6    5.60    4.90  14
  -3   7   7   -2.33    5.94  14
  -3  10   8    9.82    6.21  14
  -3  13   9   26.77    9.00  14
  -2  -4 -10   44.80    6.26  14
  -2  -3 -12   15.50    7.35  14
  -2   7   7  149.39    6.16  14
  -2  13   9   76.37    6.71  14
  -1  -4  -8  103.75    4.90  14
  -1  -4  -7  478.26    8.14  14
  -1  -4  -6   11.86    3.90  14
  -1  -4  -5 1767.59   16.01  14
  -1  -3 -11  175.92    6.26  14
  -1  -2 -13   -3.95    7.40  14
  -1  -1 -14   96.70    8.18  14
  -1   4   5  287.49    6.99  14
  -1   6   6  191.15    5.82  14
  -1   8   7    6.15    3.73  14
  -1  11   8   12.11    4.95  14
  -1  15   9  120.62    6.94  14
   0  -2 -10   18.27    5.02  14
   0  -1 -12  109.91    6.66  14
   0  11   7 1377.47   12.18  14
   0  15   8    8.25    5.97  14
   1   0  -7    0.64    3.72  14
   1   0  -6 1282.46   13.16  14
   1   1 -11   25.82    5.14  14
   1  14   6  419.74    8.33  14
   1  19   7   -1.31    7.34  14
   2   5 -10    7.16    5.95  14
   2   6 -12    4.05    7.35  14
   2   7 -13   69.66    9.29  14
  -4  -1   0   38.93   12.44  13
   3  16  -1   25.60   12.79  14
  -4  -3  -4  234.93   14.09  14
   3  12  -4    6.98   10.49  14
  -5   2   1   70.87   13.60  15
  -5   3   2   -4.59   12.85  15
  -4  -3  -8   23.73   11.25  15
  -4   3   4  127.89    9.81  15
  -3  -4  -9   60.30    9.00  15
  -3  -4  -4  581.16   13.60  15
  -2  -4  -3 2883.28   27.04  15
  -2   3   5    2.97    5.30  15
  -2   9   8    2.72    6.93  15
  -1  14   9   17.24    8.51  15
   0  -2  -9  196.00    6.87  15
   0   0 -13   -3.42    8.59  15
   0   1 -14   -2.49   10.50  15
   1   1 -10    8.57    6.82  15
   1   1  -3 1963.20   21.86  15
   1   2 -12   78.21    8.82  15
   1   3 -13   50.50   10.50  15
   1   4   1  206.69   11.02  15
   1  18   7   50.58    9.11  15
   2  11   2  673.94   13.43  15
   2  13   3  196.48    8.95  15
   2  16   4  339.91   11.05  15
   3  12  -9   55.90   11.25  15
  -4  -3  -7  223.04    9.98  15
  -4   6   6   42.26    7.72  15
  -4   8   7    2.39    7.69  15
  -3  -4  -8   50.62    6.42  15
  -3  -3 -11   22.85    7.81  15
  -3   3   5  250.43    7.69  15
  -3   9   8   -0.85    6.14  15
  -3  12   9   59.37    7.87  15
  -2  -4  -9   38.76    5.28  15
  -2  -2 -13   39.61    7.72  15
  -2  12   9  253.99    7.53  15
  -1  -3 -10    0.32    4.78  15
  -1  -2 -12   12.41    5.95  15
  -1   1   3 1945.34   20.34  15
  -1  10   8    5.94    4.92  15
   0  -2  -8    0.17    3.72  15
   0  -2  -4  287.75    7.69  15
   0  -1 -11   46.37    5.13  15
   0   3   3  942.68   14.09  15
   0   6   5  334.67    7.40  15
   0   8   6   30.77    4.14  15
   0  14   8  126.09    6.00  15
   0  19   9    2.84    7.61  15
   1   4 -14    7.71    7.30  15
   1  13   6  221.33    6.77  15
   1  17   7  368.45    8.62  15
   2   5  -9 1382.76   13.63  15
   2   6 -11   22.20    6.31  15
   2   7 -12  192.45    8.77  15
   2  21   5   74.25    9.67  15
   2   6  -2 3060.92   43.25  15
   3  18   0   23.14   12.98  15
  -4  -3  -6   34.55   10.19  16
  -4  -3  -5    8.40    8.76  16
  -4   4   5  203.54   10.29  16
  -3  -4  -7  218.43    8.96  16
  -3  -4  -6   -0.77    6.91  16
  -3  -4  -5 1212.43   16.92  16
  -2  -4  -8  156.00    7.99  16
  -2  -3 -11    1.92    8.50  16
  -2   6   7   19.06    6.84  16
  -2  11   9  681.07   11.34  16
  -2  15  10   45.84   11.67  16
  -1  -1 -13   22.25   10.56  16
  -1   0 -14   37.32   11.77  16
  -1  13   9  207.47    9.48  16
   0  -2  -7   66.14    5.97  16
   0  -2  -5   30.62    4.69  16
   0   0 -12   16.16    8.48  16
   0  10   7   86.83    6.20  16
   0  13   8  661.70   10.50  16
   0  18   9   31.77   10.68  16
   1   1  -9   36.20    5.67  16
   1   2 -11   51.95    7.26  16
   1   5   2  904.65   16.12  16
   1   8   4   24.16    5.57  16
   1  10   5  338.32    8.41  16
   1  16   7   -0.94    8.47  16
   2   5  -8   16.29    7.03  16
   2   5  -4   24.43    5.86  16
   2   9   1    0.25    5.28  16
   2  15   4  952.52   13.87  16
   2  19   5   77.35   11.00  16
   2  20   5   50.72   11.02  16
   3  12  -8   -0.84   10.40  16
   3  12  -7   87.35    9.72  16
   3  12  -5   46.55    9.32  16
  -3  -3 -10  152.03    8.56  16
  -3   4   6  106.19    5.93  16
  -3   6   7  350.88    7.99  16
  -3   8   8  384.31    8.75  16
  -3  11   9   15.29    7.49  16
  -2  -4  -7  361.10    7.64  16
  -2  -4  -4   86.19    5.64  16
  -2  -2 -12   83.22    7.81  16
  -2   0   3    1.28    3.73  16
  -2   4   6  451.13    8.10  16
  -2   8   8   95.18    5.64  16
  -2  14  10   -5.65    7.57  16
  -1  -3  -9   79.06    5.49  16
  -1  -2 -11   -0.52    4.91  16
  -1   2   4  815.50   11.89  16
  -1   5   6   23.03    4.04  16
  -1   7   7  294.94    6.53  16
  -1   9   8  152.00    5.97  16
  -1  12   9  370.47    7.68  16
  -1  16  10    6.77    7.31  16
  -1  17  10   -1.25    7.53  16
   0  -2  -6  366.71    7.56  16
   0  -1 -10  140.57    5.92  16
   0   1 -13    0.80    6.06  16
   0   2 -14    3.57    7.34  16
   0   4   4 1772.17   16.82  16
   0  17   9    6.89    7.33  16
   1   1  -8  141.69    5.46  16
   1   3 -12   24.68    6.01  16
   1   4 -13  154.62    8.25  16
   1   5 -14  110.92    9.53  16
   1  12   6  726.27   10.21  16
   2   5  -7  390.07    8.19  16
   2   6 -10    1.31    5.92  16
   3  13  -9   32.37    9.11  16
   3  13  -3  154.95   18.99  15
  -2  -3  -1  442.19   18.69  16
   3  12  -6   -0.55   10.49  16
  -4   7   7   17.80   10.65  17
  -3   0   3   -0.24    5.26  17
  -2  -4  -6  106.71    6.51  17
  -2  -4  -5  128.17    6.89  17
  -2  -3 -10  130.30    9.26  17
  -2  -1 -13   55.49   10.82  17
  -2  -1   2  435.61   12.93  17
  -2   1   4  236.15    8.10  17
  -2  10   9  175.39    9.23  17
  -1  -3  -8  176.38    6.84  17
  -1  -3  -3 1720.31   20.08  17
   0  12   8 1558.26   13.75  17
   0  16   9   72.44    9.01  17
   1   1  -7    6.23    5.22  17
   1   1  -4  525.34   10.63  17
   1   2 -10   71.46    7.17  17
   1   6   3  211.23    7.80  17
   1  15   7   41.53    7.97  17
   1  20   8   10.30   12.54  17
   2   5  -6   33.84    5.67  17
   2   5  -5   71.98    6.49  17
   2   7 -11   15.35    8.78  17
   2   8 -12  130.90   11.07  17
   2  12   3  317.87   10.10  17
   2  18   5    6.21    8.60  17
   3  13  -8   14.14   10.57  17
  -4   5   6    2.10    6.22  17
  -3  -3  -9    0.55    6.03  17
  -3  -2 -11   18.46    7.54  17
  -3   1   4  158.03    6.57  17
  -3  10   9  280.94    9.01  17
  -2   2   5  843.16   11.31  17
  -2   7   8  221.63    6.59  17
  -2  13  10    9.49    7.58  17
  -1  -2 -10  255.39    6.76  17
  -1  -1 -12    7.04    5.94  17
  -1   0 -13   -0.58    7.34  17
  -1   1 -14   87.25    8.37  17
  -1   3   5   80.28    4.47  17
  -1  11   9  416.60    7.75  17
  -1  15  10   14.93    7.53  17
   0  -1  -9  170.18    5.44  17
   0  -1  -2  111.03    7.25  17
   0   0 -11    0.69    4.81  17
   0   7   6  375.77    7.30  17
   0   9   7    4.76    3.76  17
   0  15   9   51.20    6.30  17
   1   1  -6  231.58    6.50  17
   1   1  -5  114.59    5.28  17
   1   3 -11  673.29    9.27  17
   1   6 -14   29.02    9.02  17
   1   9   5 1287.57   13.19  17
   1  14   7   15.79    5.03  17
   1  19   8   61.30    8.03  17
   2   6  -9  496.91    9.00  17
   2  14   4    4.10    4.92  17
   2  17   5   -1.69    6.19  17
  -5   1   0   51.27   19.30  16
   3  17   0    9.93   10.81  17
   3  20   1   34.21   16.04  17
  -4  -2  -8   11.54   11.09  18
  -4   1   3   89.04    9.53  18
  -4   2   4    5.07    8.63  18
  -3  -1   2    0.93    5.26  18
  -3   2   5   11.49    7.00  18
  -3   5   7   27.29    7.22  18
  -3   7   8   25.89    8.69  18
  -2  -3  -9  158.85    8.01  18
  -2  -2 -11    0.56    8.53  18
  -2   5   7  390.21    8.44  18
  -2   9   9  196.45    9.52  18
  -2  12  10    6.55   10.40  18
  -1  -3  -7   -0.78    5.32  18
  -1   6   7   48.44    5.62  18
  -1   8   8   37.33    6.96  18
  -1  14  10    1.94    8.65  18
   0   1 -12  120.90    9.04  18
   0   2 -13   34.68    8.90  18
   0   3 -14   89.96   10.91  18
   0   5   5  974.10   11.88  18
   0  11   8  351.85    8.82  18
   1   2  -9   -1.61    5.42  18
   1   4 -12   25.72    8.71  18
   1   5 -13   17.72   10.60  18
   1  11   6   15.09    5.52  18
   1  18   8   -1.89   10.55  18
   2   7 -10  615.18   11.89  18
   2   8 -11  436.00   11.46  18
   2   9 -12   38.79   10.80  18
   2  10   2  890.53   15.73  18
   3  13  -7   17.26   10.59  18
  -4   8   8    9.87    8.96  18
  -3  -3  -8   73.77    6.82  18
  -3  -2 -10   32.02    7.55  18
  -3   9   9    9.45    7.30  18
  -2  -1 -12   55.34    7.88  18
  -2   0 -13    1.36    7.47  18
  -2   3   6    0.52    3.70  18
  -1  -3  -6  404.39    7.98  18
  -1  -3  -5  893.52   11.89  18
  -1  -3  -4 1441.37   16.00  18
  -1  -1 -11   89.57    5.52  18
  -1   4   6 2485.90   17.02  18
  -1  10   9  289.05    6.96  18
  -1  13  10   41.36    6.44  18
   0  -1  -8  406.98    7.38  18
   0   0 -10   21.78    4.95  18
   0  14   9    6.20    6.13  18
   0  18  10   -6.61    8.86  18
   1   7   4 1192.25   13.88  18
   1  13   7  162.56    6.34  18
   1  17   8    2.28    6.18  18
   2   6  -8   14.03    5.01  18
   2  16   5   62.07    6.77  18
   3  13  -4   26.57   11.04  18
   3  19   1   -0.73   12.98  18
  -4  -2  -7   19.81   10.91  19
  -4   0   2  159.17   10.10  19
  -4   3   5  158.94   10.06  19
  -4   6   7   20.37   10.65  19
  -3  -3  -7  171.59    8.86  19
  -3   3   6  132.31    7.96  19
  -3  11  10    2.72   12.63  19
  -2  -3  -8  104.44    7.66  19
  -2  -2 -10  384.05   10.55  19
  -2  11  10   -2.69    8.71  19
  -1  -2  -9  627.63   10.40  19
  -1   0 -12   56.10    8.80  19
  -1   1 -13   17.29   10.59  19
  -1   2 -14    7.53   11.78  19
   0  -1  -7  723.72   10.33  19
   0   1 -11   40.10    7.11  19
   0   8   7  257.00    7.19  19
   0  13   9 1084.59   13.16  19
   0  17  10  183.74   11.20  19
   1   2  -8  158.93    6.60  19
   1   3 -10  391.51    9.14  19
   1   6 -13   96.27   10.82  19
   1  16   8    7.92    8.63  19
   2   6  -7   21.77    6.89  19
   2   7  -9   50.09    7.37  19
   2  11   3  456.42   10.92  19
   2  13   4   46.32    7.30  19
   2  20   6  115.89   12.75  19
   3  13  -6  134.66   10.28  19
   3  13  -5   30.91    9.11  19
   3  14  -8   24.39   10.93  19
  -3  -1 -11   48.14    7.92  19
  -3   6   8  148.02    7.22  19
  -3   8   9    2.54    6.07  19
  -2   6   8   19.13    4.81  19
  -2   8   9    9.37    5.05  19
  -1   7   8  786.12    9.30  19
  -1  12  10    8.32    6.03  19
  -1  16  11  136.97    9.65  19
   0  -1  -6  933.66   11.21  19
   0   0  -9   -1.58    3.80  19
   0   2 -12   71.85    6.28  19
   0   3 -13    6.92    6.25  19
   0   4 -14   -0.18    7.63  19
   0   6   6  161.94    5.60  19
   0  10   8  444.17    8.06  19
   0  16  10   22.68    7.56  19
   1   4 -11   30.37    5.34  19
   1   5 -12  119.44    6.99  19
   1  10   6   42.28    4.33  19
   2   8 -10   19.88    6.21  19
   2   9 -11    6.44    7.31  19
   2  10 -12   14.06    7.63  19
   2  15   5   12.22    6.14  19
   2  19   6  181.32    8.98  19
  -5   0  -2    7.86   22.42  18
  -4  -2  -2   33.64   12.65  19
  -3  -3  -2    3.78    6.81  19
   2   6  -3 1843.94   25.17  19
  -5   2   2    1.35   12.84  20
  -4  -2  -6  310.05   12.05  20
  -4   4   6   54.55    9.25  20
  -4   7   8   -1.34   11.62  20
  -3  -3  -6   57.48    7.77  20
  -3  -2  -9   80.95    9.22  20
  -3   4   7  449.21   10.09  20
  -3  10  10    7.14   10.59  20
  -2  -3  -7  131.01    6.70  20
  -2  -1 -11   14.42    8.41  20
  -2   4   7 1041.08   11.82  20
  -2  10  10   24.75    8.71  20
  -2  13  11  154.91   12.34  20
  -1  -2  -8  210.63    7.04  20
  -1  -1 -10   15.01    6.85  20
  -1   5   7   66.74    5.81  20
  -1   9   9   -1.07    6.83  20
  -1  15  11    3.83   10.65  20
   0  -1  -3  190.27    8.64  20
   0  12   9   58.87    7.39  20
   1   2  -7  117.13    6.42  20
   1   2  -2 4717.93   41.84  20
   1   3  -9  555.47   10.09  20
   1   8   5    6.69    5.30  20
   1  12   7   19.11    6.85  20
   1  15   8    4.45    8.42  20
   1  19   9   61.61   12.76  20
   2   6  -6  187.90    7.62  20
   2   6  -5 1059.72   15.03  20
   2   6  -4   22.94    5.77  20
   2  18   6  590.94   13.80  20
   3  14  -7   20.04   10.41  20
   3  15  -8    2.62   12.61  20
   3  18   1   40.01   10.95  20
  -4   5   7    2.87    7.38  20
  -2  -2  -9   10.24    5.01  20
  -2   0 -12   12.68    7.32  20
  -2   1 -13   40.59    7.97  20
  -1   0 -11   -0.23    4.84  20
  -1   1 -12   13.34    5.96  20
  -1   1   4  514.83    9.84  20
  -1   2 -13    7.50    7.29  20
  -1   3 -14   46.31    9.31  20
  -1  11  10   -2.34    6.01  20
  -1  14  11   17.55    7.57  20
   0  -1  -5   -0.03    3.11  20
   0  -1  -4  159.94    6.21  20
   0   1 -10  145.81    5.86  20
   0   2   3 2497.36   23.12  20
   0   3   4 1743.28   17.03  20
   0   5 -14    0.67    7.58  20
   0   7   7  419.40    7.55  20
   0   9   8  717.64    9.44  20
   0  15  10   43.86    7.50  20
   1   2  -6  409.46    8.12  20
   1   4 -10   14.83    5.01  20
   1   7 -13  163.36    8.49  20
   1  14   8  131.41    6.91  20
   1  18   9   54.08    7.95  20
   2   7  -8  215.78    6.97  20
   2  11 -12    3.80    8.85  20
   2  17   6    0.32    6.18  20
  -4  -2  -3   82.10   11.86  20
   3  16   0    2.24   10.52  20
  -4  -2  -5    7.31    8.73  21
  -4  -2  -4  290.04   12.51  21
  -4  -1  -8    3.20   10.62  21
  -3  -3  -5    6.45    7.03  21
  -3  -3  -4   14.41    7.07  21
  -3  -3  -3  136.32    8.14  21
  -3  -2  -8  296.66   10.63  21
  -3  -1 -10    9.82   10.47  21
  -3   7   9   95.52    9.13  21
  -3   9  10    0.41   10.56  21
  -2  -3  -6  361.59    8.85  21
  -2  -3  -2 1988.16   26.54  21
  -2   1   5    5.51    5.28  21
  -2   5   8   21.08    6.89  21
  -2   7   9   47.10    7.18  21
  -2   9  10   61.03    8.73  21
  -2  12  11   65.03   10.95  21
  -1  -2  -7  245.63    7.39  21
  -1   2   5 1084.69   13.25  21
  -1   8   9   45.87    7.02  21
   0   0  -8  306.67    7.67  21
   0   2 -11  537.08    9.59  21
   0   3 -12   20.13    8.41  21
   0   4 -13 1158.99   13.41  21
   0   4   5 1760.71   15.71  21
   0  11   9  275.68    8.43  21
   0  14  10   33.40    8.79  21
   1   5 -11 1790.70   15.16  21
   1   6 -12   11.71    8.72  21
   1  11   7    5.44    6.69  21
   1  17   9    1.85   10.52  21
   2   8  -9   10.25    7.04  21
   2   9 -10   49.04    8.96  21
   2  10 -11   13.04   10.48  21
   2  12   4    4.22    6.78  21
   2  14   5   43.13    7.40  21
   3  14  -6    2.28    9.52  21
  -3   0 -11   -9.76    7.67  21
  -3   1   5  283.46    8.15  21
  -3   5   8  145.07    7.06  21
  -2  -3  -5   58.65    4.91  21
  -2  -1 -10   37.14    5.31  21
  -2   0   4  261.05    7.74  21
  -2   2   6  304.70    7.07  21
  -2  11  11  101.88    8.16  21
  -1  -1  -9 1196.09   11.82  21
  -1   0   3    0.59    3.33  21
  -1   3   6  146.41    5.49  21
  -1   6   8    7.44    3.84  21
  -1  10  10    1.54    5.94  21
  -1  13  11    4.06    7.44  21
   0   5   6    0.16    3.77  21
   0   6 -14    9.22    8.84  21
   1   2  -5 1045.50   13.13  21
   1   2  -3    8.75    3.59  21
   1   3  -8    2.47    3.73  21
   1   5   3 2118.91   21.18  21
   1   6   4 1064.80   13.42  21
   1   8 -13   11.04    7.45  21
   1   9   6  249.54    6.50  21
   1  13   8  125.21    5.98  21
   2   7  -7  140.29    6.39  21
   2  16   6   24.35    6.35  21
   3  15  -1   28.27   15.95  20
  -2  -2   1 1052.65   29.01  21
  -4  -1  -7   37.40   11.09  22
  -4   1   4  510.50   13.80  22
  -4   2   5   31.63    9.06  22
  -4   3   6  209.04   10.46  22
  -4   6   8   29.92   11.08  22
  -3   0   4   11.71    5.53  22
  -3   2   6  552.19   11.23  22
  -2  -3  -4  858.33   13.80  22
  -2  -3  -3 6502.49   39.11  22
  -2  -2  -8  437.85    9.74  22
  -2   0 -11   -0.30    8.59  22
  -2   1 -12   59.82   10.65  22
  -2   2 -13   32.17   11.87  22
  -2   3   7    7.19    5.38  22
  -1  -2  -6  190.20    7.06  22
  -1  -2  -1 1287.90   27.99  22
  -1   0 -10  189.65    7.92  22
  -1   4 -14   72.63   12.71  22
  -1   4   7  578.58    9.37  22
   0   0  -7    2.02    5.35  22
   0   1  -9  178.39    6.57  22
   0   8   8   71.87    5.85  22
   0  13  10  348.88   10.26  22
   1   2  -4  832.15   13.18  22
   1  16   9    3.29   10.50  22
   2   9   2  103.27    7.51  22
   2  10   3   39.21    6.05  22
   2  11 -11  101.25   11.07  22
   2  19   7   45.59   12.33  22
   3  14  -5   14.36    8.94  22
   3  15  -7   12.08   10.71  22
   3  17   1    6.19    9.71  22
   3  19   2  180.84   13.04  22
  -3  -2  -7   75.75    6.01  22
  -3  -1  -9    4.33    6.14  22
  -3   3   7   55.56    5.59  22
  -3   6   9  134.35    7.23  22
  -3   8  10   19.12    7.59  22
  -2   6   9  501.06    8.46  22
  -2   8  10   16.96    6.27  22
  -2  10  11    7.05    7.71  22
  -1  -1  -8  228.14    6.09  22
  -1   1 -11   83.38    5.63  22
  -1   2 -12   16.38    6.01  22
  -1   3 -13  106.65    8.04  22
  -1   7   9  136.70    5.99  22
  -1   9  10   75.70    5.62  22
  -1  12  11    1.53    7.41  22
   0   1   2  114.66    7.35  22
   0   2 -10   23.80    4.88  22
   0   4 -12   90.80    6.66  22
   0   5 -13   14.21    7.55  22
   0   6   7  115.59    5.04  22
   0  10   9   51.21    5.24  22
   0  16  11    5.74    8.76  22
   1   3  -7  475.55    8.28  22
   1   4  -9    4.35    4.99  22
   1   4   2  132.96    7.04  22
   1   5 -10  299.57    7.19  22
   1   6 -11  580.87    9.48  22
   1   7 -12  353.66    8.45  22
   1   7   5   94.55    5.09  22
   1  10   7  261.90    7.08  22
   1  15   9    2.15    5.97  22
   2   8  -8   82.70    5.84  22
   2  10 -10   27.45    6.39  22
   2  13   5    5.43    4.78  22
   2  15   6   -1.30    5.99  22
   2   8   1   22.02    7.05  22
   3  14  -4  220.68   14.06  22
   3  14  -3  195.69   14.89  22
  -4   4   7  162.77   11.81  23
  -3   0 -10    1.77   10.72  23
  -3   4   8    6.69    8.64  23
  -2  -2  -7  140.32    6.98  23
  -2  -1  -9  902.75   12.00  23
  -2  -1   3  432.37   11.55  23
  -2   4   8  146.78    7.70  23
  -1  -2  -5    8.53    4.39  23
  -1   5   8  310.14    7.60  23
   0   3 -11    0.27    7.01  23
   0   7 -14   10.24   12.41  23
   0  12  10  132.82    9.24  23
   0  15  11   55.79   10.95  23
   1   9 -13   10.57   10.85  23
   1  12   8  355.21    9.27  23
   2   7  -6    5.43    5.46  23
   2   9  -9  185.50    9.83  23
   2  11   4  200.85    8.90  23
   2  18   7    2.01   10.72  23
   3  15  -6   19.19   10.81  23
   3  16  -7   12.63   11.80  23
  -4   5   8   -0.79    7.68  23
  -3   1 -11   50.39    7.88  23
  -3   7  10   99.85    8.26  23
  -2   0 -10  194.63    6.55  23
  -2   1 -11   11.19    5.99  23
  -2   2 -12   72.70    8.00  23
  -2   3 -13    2.49    9.02  23
  -2   7  10  621.17    9.78  23
  -2   9  11    9.26    7.29  23
  -1  -2  -4  202.97    6.68  23
  -1   0  -9   -2.30    4.90  23
  -1   4 -13  207.59    8.64  23
  -1  11  11  132.74    7.10  23
   0   0  -6  573.28    8.95  23
   0   1  -8  412.31    7.41  23
   0   6 -13  225.41    8.74  23
   0   7   8   40.55    4.22  23
   0   9   9   23.90    5.00  23
   0  14  11   36.33    7.87  23
   1   4  -8    2.72    3.73  23
   1   8 -12  199.08    7.42  23
   1   8   6   51.49    4.43  23
   1  14   9    6.86    5.93  23
   2  12 -11   59.44    8.18  23
   2  17   7    3.42    7.54  23
  -4   0   3    0.53   10.41  23
  -3  -1   3    0.06    6.50  23
   3  18   2  115.46   14.42  23
  -4  -1  -6   16.28    9.14  24
  -4   0  -8   64.58   11.38  24
  -3  -2  -6 2202.23   19.97  24
  -3  -1  -8   -1.45    8.69  24
  -3   5   9   -5.01    8.68  24
  -2   5   9 1509.42   13.96  24
  -1  -2  -3  157.69    7.64  24
  -1  -2  -2 2993.20   30.96  24
  -1  -1  -7   16.43    5.33  24
  -1   1 -10   10.44    6.95  24
  -1   3 -12    1.60    8.56  24
  -1   8  10  479.95    9.34  24
  -1  13  12   -1.73   11.70  24
   0   5 -12  236.45    9.75  24
   0  11  10   57.19    8.86  24
   1   3  -6  146.67    6.70  24
   1   7 -11    4.62    8.67  24
   1  10 -13   48.35   12.12  24
   1  11   8    7.65    6.90  24
   1  17  10  116.55   12.24  24
   2   7  -5  214.76    8.39  24
   2   8  -7   35.72    7.12  24
   2  11 -10    0.53    8.77  24
   2  12   5    1.88    6.81  24
   2  14   6  140.06    9.46  24
  -2  -2  -6  413.61    8.35  24
  -2  -1  -8  141.19    6.23  24
  -2   1   6   40.75    4.25  24
  -2   2   7  334.65    7.24  24
  -2  11  12    6.68    8.96  24
  -1   1   5  105.82    4.93  24
  -1   2 -11    3.45    4.95  24
  -1   2   6  414.08    7.97  24
  -1   3   7  490.17    8.09  24
  -1   6   9    1.92    4.74  24
  -1  10  11    1.69    6.21  24
   0   0  -5   -0.76    3.04  24
   0   2  -9  187.91    5.65  24
   0   3 -10   39.92    5.16  24
   0   3   5  234.60    6.47  24
   0   4 -11   18.20    5.23  24
   0   4   6  871.44   10.70  24
   0  13  11   16.65    7.43  24
   1   5  -9 1111.95   11.39  24
   1   6 -10   16.05    5.09  24
   1   9   7   70.43    4.66  24
   1  13   9  181.62    7.42  24
   1  16  10   -1.24    7.67  24
   2   9  -8   -0.33    4.98  24
   2  10  -9  147.92    7.40  24
   2  13 -11  145.52    9.92  24
   2  16   7    0.29    6.20  24
   3  15  -5   18.71   11.75  24
  -4  -1  -5    5.33    8.73  25
  -4   2   6   55.90    9.40  25
  -4   3   7    3.22   10.59  25
  -3  -2  -5  907.53   14.41  25
  -3   0  -9   -3.60    8.56  25
  -3   1 -10   10.18   10.43  25
  -3   1   6  317.37    9.69  25
  -3   2 -11   12.69   10.85  25
  -3   2   7  785.82   12.27  25
  -3   6  10   97.25   11.07  25
  -3   8  11  360.19   14.29  25
  -2   0   5    0.66    5.17  25
  -2   3   8  181.78    8.13  25
  -2   4 -13   16.78   12.70  25
  -2   6  10    1.49    8.59  25
  -2   8  11  494.95   10.90  25
  -1  -1   2  272.79   11.13  25
  -1   4   8   27.98    5.59  25
  -1   5 -13  -12.56   10.61  25
  -1  12  12   13.15   10.51  25
   0   1  -7  780.88   10.52  25
   0   2   4  288.16    8.24  25
   0   5   7   49.26    5.63  25
   0   7 -13   51.43   10.86  25
   0   8   9  321.13    8.59  25
   0  10  10    0.46    7.05  25
   1   6   5   98.72    6.40  25
   1   9 -12    7.13   10.32  25
   1  15  10   40.52   10.78  25
   2   7  -4  720.11   13.84  25
   2  12 -10    1.46   10.65  25
   2  13   6   16.87    7.05  25
   3  16  -6   63.83   11.28  25
   3  19   3   87.42   13.72  25
  -4   0  -7    0.65    7.58  25
  -4   4   8    8.22    7.65  25
  -3  -1  -7  261.74    7.74  25
  -3   0   5    0.67    4.75  25
  -3   3   8    8.30    6.13  25
  -2   0  -9    0.64    4.96  25
  -2   1 -10   37.42    5.23  25
  -2   2 -11    1.88    6.13  25
  -2   3 -12   11.56    7.73  25
  -2  10  12    7.06    7.81  25
  -1  -1  -6   25.67    4.09  25
  -1   0  -8 1344.91   12.24  25
  -1   0   4  840.53   12.61  25
  -1   4 -12   13.59    6.14  25
  -1   7  10   37.50    5.13  25
  -1   9  11  150.75    7.17  25
  -1  11  12    1.69    7.46  25
   0   0  -4 2809.47   22.06  25
   0   6 -12  127.23    6.98  25
   0   6   8   59.88    4.42  25
   0  12  11   57.34    6.49  25
   1   3  -5   78.01    4.59  25
   1   4  -7  563.76    8.88  25
   1   5   4   51.37    4.27  25
   1   7   6  917.58   11.10  25
   1   8 -11  376.33    8.49  25
   1  10   8   87.37    5.71  25
   1  12   9   -0.48    6.04  25
   2   8  -6    0.36    3.77  25
   2   9   3  163.50    6.94  25
   2  10   4   37.96    4.56  25
   2  15   7   94.44    6.88  25
   2  18   8  479.54   12.21  25
  -5   1   1   43.28   22.10  24
  -4  -1   1    7.89   11.39  24
  -3  -2   1  215.95   15.98  24
   3  16   1    5.18   10.59  25
   3  17   2   27.15   13.13  25
  -4   1   5  271.46   11.50  26
  -3   4   9  280.21   10.24  26
  -2  -2  -5  352.91    9.02  26
  -2  -1  -7  997.16   12.36  26
  -2   4   9  163.92    8.18  26
  -2   7  11    5.20    8.82  26
  -1   1  -9 1188.34   12.49  26
  -1   2 -10  270.79    8.37  26
  -1   3 -11  175.56    8.10  26
  -1   5   9 1218.38   12.46  26
   0   2  -8   -3.15    5.30  26
   0   5 -11  917.63   11.54  26
   0   8 -13   86.28   10.93  26
   0   9  10   -2.33    6.95  26
   0  14  12   57.33   11.75  26
   1   5  -8  311.54    7.81  26
   1   6  -9    1.67    6.82  26
   1   7 -10   34.39    7.15  26
   1   8   7  504.15    9.18  26
   1  10 -12    4.93   10.68  26
   1  14  10   16.76    9.61  26
   2   7  -3    7.72    5.58  26
   2   9  -7  443.37   10.29  26
   2  10  -8    2.42    6.91  26
   2  11  -9  597.11   12.15  26
   2  11   5   27.24    7.01  26
   2  17   8    9.32   10.73  26
   3  15  -4  923.94   20.07  26
   3  17  -6   91.34   12.63  26
   3  18   3   17.42   10.99  26
  -4  -1  -4    2.47    5.98  26
  -4   1  -8   -1.16    7.58  26
  -3  -2  -4   52.64    5.73  26
  -3   0  -8  387.86    9.07  26
  -3   3 -11   25.94    7.63  26
  -3   7  11   40.58    8.04  26
  -2   4 -12   63.20    8.04  26
  -2   5  10    1.59    5.96  26
  -2   9  12   46.97    7.70  26
  -1   6 -13  277.71    8.99  26
  -1   8  11  390.94    8.31  26
  -1  10  12    7.60    7.56  26
   0   0  -3    0.72    4.09  26
   0   1  -6  946.74   11.36  26
   0   1   3  196.43    7.70  26
   0   3  -9  193.40    5.60  26
   0   4 -10    9.30    4.72  26
   0   7   9  313.61    6.99  26
   0  11  11   20.38    6.18  26
   1   3  -4  308.71    8.23  26
   1   4   3   53.16    4.62  26
   1   9 -11  146.00    6.98  26
   1  11   9    1.18    4.93  26
   2  13 -10   21.79    7.54  26
   2  14   7    5.58    6.02  26
   2   7  -2  477.58   16.57  26
  -4   0  -6  231.46   10.89  27
  -4   0   4   50.23    9.21  27
  -3  -1   4  155.67    7.96  27
  -3   1  -9    6.86    8.46  27
  -3   2 -10   20.87   10.56  27
  -3   5  10    5.20   10.41  27
  -2  -1   4  225.55    8.52  27
  -2   0  -8  987.85   12.64  27
  -2   3 -11    3.33    8.41  27
  -1  -1  -5  246.63    7.54  27
  -1   0  -7   -2.05    5.24  27
  -1   2   7  112.51    6.21  27
  -1   5 -12   71.70    8.79  27
  -1   6  10   18.54    6.98  27
   0   4   7  105.77    6.08  27
   0   7 -12   89.85    8.97  27
   0   9 -13   12.59   10.64  27
   0  13  12   13.11   10.58  27
   1   4  -6 2439.44   18.32  27
   1   9   8   96.25    7.41  27
   1  11 -12    3.27   10.53  27
   1  13  10   14.71    8.69  27
   2   8  -5    8.59    5.40  27
   2   8   2  131.82    8.23  27
   2  12  -9  236.57   10.22  27
   2  12   6  197.04    8.54  27
   2  16   8   97.22   11.14  27
   3  16  -5    4.87   10.62  27
  -3  -1  -6   38.52    5.64  27
  -3   2   8  795.30   11.15  27
  -3   6  11  170.37    8.97  27
  -2  -2  -4 1042.01   14.07  27
  -2   1  -9  855.88   10.56  27
  -2   1   7  110.75    5.20  27
  -2   2 -10  361.63    8.33  27
  -2   2   8 1334.41   12.89  27
  -2   6  11   27.05    6.17  27
  -2   8  12  112.33    8.26  27
  -1   1  -8  225.02    6.10  27
  -1   1   6  225.97    6.43  27
  -1   3   8    0.23    3.77  27
  -1   4 -11  401.19    7.73  27
  -1   4   9    5.83    4.91  27
  -1   7 -13   16.67    7.54  27
   0   0  -2  374.41   11.82  27
   0   2  -7   70.78    4.50  27
   0   3   6 1807.90   14.82  27
   0   5   8   93.95    4.74  27
   0   6 -11 1869.16   13.86  27
   0   8  10  433.53    7.86  27
   0  10  11   15.68    5.91  27
   1   8 -10  422.97    8.06  27
   1  15  11    4.73    7.48  27
   2  14 -10    5.72    7.43  27
   3  15  -3  774.31   21.68  27
  -4  -1  -3   10.75    8.67  28
  -4   1  -7   42.38   10.93  28
  -4   2   7   49.55   10.93  28
  -4   3   8   49.24   10.83  28
  -4   4   9  177.75   13.62  28
  -3  -2  -3   53.58    6.53  28
  -3   1   7    2.98    6.97  28
  -3   3   9    3.77    8.60  28
  -2  -2   2  978.24   20.41  28
  -2  -1  -6  201.52    7.39  28
  -2   0   6  126.74    6.61  28
  -2   3   9  783.15   11.38  28
  -2   5 -12   -2.36   10.35  28
  -1   2  -9  620.70   10.20  28
  -1   3 -10    2.68    6.80  28
  -1   7  11    9.03    8.47  28
  -1   9  12   -8.53   10.45  28
   0   2   5   27.60    4.74  28
   0   5 -10   10.22    6.85  28
   0   6   9  168.26    7.68  28
   0   8 -12  556.91   11.19  28
   0  10 -13   45.78   11.02  28
   0  12  12   -4.66   10.51  28
   1   3  -3   27.43    5.29  28
   1   5  -7   65.50    5.97  28
   1   5   5  491.46    9.76  28
   1   6  -8    8.84    5.38  28
   1   6   6  614.65   10.07  28
   1   7  -9  143.65    7.67  28
   1   7   7  150.47    6.67  28
   1  10 -11    4.12    8.47  28
   1  10   9  692.64   10.82  28
   1  12 -12    5.24   10.54  28
   1  12  10  525.81   11.05  28
   2   9  -6    9.95    6.81  28
   2   9   4   53.55    6.07  28
   2  10  -7  101.34    7.82  28
   2  10   5   71.59    7.41  28
   2  11  -8  346.17   10.21  28
   2  13   7    9.74    8.51  28
   2  15   8    6.00   10.49  28
   3  16   2   40.43    9.38  28
   3  17   3   74.05   11.49  28
  -4   1   6 1076.88   15.87  28
  -4   2  -8   12.18    7.83  28
  -3   0  -7    0.55    4.96  28
  -3   0   6   35.77    5.38  28
  -3   4 -11  109.24    8.40  28
  -3   4  10    0.57    6.14  28
  -2   4 -11   10.20    5.98  28
  -2   4  10  177.84    6.46  28
  -2   7  12  203.37    8.83  28
  -1  -1   3 1882.96   21.47  28
  -1   0   5   -1.07    2.97  28
  -1   5  10  308.17    7.05  28
  -1   6 -12   29.57    6.30  28
  -1   8 -13   21.61    7.73  28
   0   1  -5    2.06    3.08  28
   0   3  -8   51.58    4.49  28
   0   4  -9  224.01    5.92  28
   0   9  11   21.29    5.99  28
   1   8   8   20.18    4.93  28
   1  14  11   21.08    7.77  28
   2  11   6   11.04    4.90  28
   2  13  -9   77.24    6.80  28
   2  15 -10   32.28    8.03  28
   3  15   0   17.06   15.39  27
   3  16  -4   59.24   13.74  28
   3  17  -5   91.87   14.07  28
  -4   0  -5    0.27    8.67  29
  -3  -1  -5   48.20    7.65  29
  -3   1  -8   -0.28    8.76  29
  -3   2  -9   76.48    9.18  29
  -3   3 -10  153.73   11.25  29
  -3   5  11  340.82   12.37  29
  -2  -2  -3  441.87   11.45  29
  -2   0  -7    1.35    5.61  29
  -2   5  11   21.43    8.61  29
  -1  -1  -4 2778.14   22.00  29
  -1   0  -6  293.65    7.88  29
  -1   5 -11   27.60    8.59  29
  -1   8  12  218.66    9.55  29
  -1  10  13   51.66   11.98  29
   0   7 -11    2.43    7.92  29
   0   7  10    3.25    7.02  29
   0  11 -13   -3.50   12.55  29
   0  11  12   17.20   10.56  29
   1   4  -5  281.20    8.23  29
   1   4   4  439.27    9.73  29
   1   9 -10   75.57    7.40  29
   1  11 -11  130.23    9.45  29
   1  11  10   15.24    8.61  29
   1  13 -12   12.29   11.60  29
   2   8  -4   10.72    5.55  29
   2   8   3   14.49    5.62  29
   2  12   7   73.67    7.56  29
   2  14   8    5.52    8.64  29
   2  16   9    2.27   10.88  29
   3  18   4   89.32   11.51  29
  -2  -1   5    2.65    3.84  29
  -2   1  -8  139.51    6.14  29
  -2   2  -9   17.09    5.04  29
  -2   3 -10  127.89    6.86  29
  -2   6 -12   12.39    7.59  29
  -1   2   8  157.93    5.45  29
  -1   3   9  561.99    8.56  29
  -1   4 -10  147.41    5.95  29
  -1   6  11  590.80    9.35  29
  -1   7 -12  243.97    7.74  29
  -1   9 -13  164.14    8.51  29
   0   1   4  158.97    6.14  29
   0   3   7  510.14    8.26  29
   0   4   8    4.97    3.76  29
   0   6 -10  586.33    8.85  29
   0   9 -12    2.19    6.10  29
   0  10  12   -2.03    7.43  29
   1   8  -9   39.36    5.32  29
   1   9   9   -0.29    4.90  29
   1  13  11   23.09    7.65  29
   2  12  -8  125.86    7.26  29
   2  14  -9   29.66    7.76  29
  -5   1   2   64.10   21.51  28
  -4  -1   2   50.20   11.30  29
   3  15  -2   76.63   14.19  29
  -5   1  -2  181.67   18.38  29
  -4  -1  -2   38.52   10.98  29
  -3  -2   2    7.88    6.78  29
   3  15   1  112.71   13.18  29
  -4   0   5    1.63    8.65  30
  -4   1  -6   19.34    9.08  30
  -3  -2  -2  239.02   10.39  30
  -3  -1   5  290.56   10.04  30
  -3   1   8  469.00   10.37  30
  -3   2   9  239.53   10.10  30
  -3   5 -11    1.32   11.73  30
  -2  -1  -5  136.51    7.08  30
  -2   1   8   19.89    6.91  30
  -2   2   9  631.00   10.44  30
  -2   6  12   -7.88   10.48  30
  -1   1  -7   14.58    5.34  30
  -1   1   7    2.89    5.22  30
  -1   2  -8  189.02    6.90  30
  -1   3  -9   79.79    7.26  30
  -1   4  10   15.25    6.99  30
  -1   9  13   16.91   10.63  30
   0   2  -6  356.14    8.41  30
   0   5  -9  285.38    8.08  30
   0   5   9  328.81    7.58  30
   0   8  11   64.69    8.98  30
   1   3  -2 1629.70   24.92  30
   1   3   2 5868.92   42.75  30
   1   5  -6   22.93    5.49  30
   1   7  -8  801.59   10.58  30
   1  10 -10   -3.91    8.46  30
   1  12 -11  -11.51   10.42  30
   2   9  -5  359.40    9.53  30
   2  10  -6   -0.28    6.81  30
   2  11  -7   44.81    7.31  30
   2  13   8    3.23    8.64  30
   2  15   9    7.92   10.51  30
   3  16   3   36.64    9.20  30
   3  17   4   48.51   11.11  30
   3  18  -5    5.76   12.47  30
  -4   2   8   60.90    8.10  30
  -4   3   9   -0.95    9.03  30
  -3   0  -6  175.96    7.08  30
  -3   3  10   12.67    6.29  30
  -3   4 -10   -3.19    7.40  30
  -2  -2   3  129.66    6.92  30
  -2   0   7    0.49    3.70  30
  -2   3  10   24.25    5.04  30
  -2   4  11   12.71    6.03  30
  -2   5 -11    9.79    6.06  30
  -2   7 -12   14.76    7.83  30
  -1   5  11 1738.01   13.49  30
  -1   6 -11  278.47    7.65  30
  -1   7  12  370.69    8.32  30
  -1  10 -13   -5.10    8.80  30
   0   1  -4  165.77    6.27  30
   0   2   6  373.62    7.62  30
   0   3  -7  478.96    8.07  30
   0   4  -8    4.40    3.80  30
   0   6  10  610.71    8.87  30
   0   8 -11   63.43    6.36  30
   0  10 -12    1.95    7.35  30
   1   5   6   59.20    4.61  30
   1   6  -7   46.54    4.27  30
   1   6   7   28.36    4.08  30
   1   7   8  283.42    6.55  30
   1  10  10  538.32    9.28  30
   1  12  11  103.49    8.02  30
   2   9   5  113.53    5.57  30
   2  10   6   25.19    5.15  30
   2  15  -9    5.58    7.36  30
  -4   0  -4   10.18    8.59  31
  -4   1   7   33.55   10.85  31
  -4   2  -7   15.16   10.86  31
  -4   3  -8   31.06   11.04  31
  -3   0   7    1.76    6.85  31
  -3   1  -7  265.40    9.16  31
  -3   3  -9    2.63    8.58  31
  -3   4  11   73.81   11.09  31
  -2  -2  -2  185.04    9.33  31
  -2   4 -10   45.34    8.48  31
  -1  -1  -3   94.31    6.56  31
  -1  -1   4  538.01   10.63  31
  -1   0  -5    5.36    4.37  31
  -1   0   6 1370.46   14.00  31
  -1   8 -12  346.03   11.19  31
   0   7  11    8.73    7.87  31
   0   9  12    2.15    8.72  31
   0  11  13    2.64   11.62  31
   1   8   9  911.34   11.75  31
   1   9  -9    3.78    6.83  31
   2  11   7   -0.03    6.92  31
   2  13  -8   52.17    8.87  31
   2  14   9  119.11   11.07  31
   3  16  -3   20.01    9.20  31
   3  17  -4   37.38   11.01  31
   3  18   5    7.64   12.74  31
  -3  -1  -4   -0.36    4.82  31
  -3   2  -8  299.70    8.47  31
  -3   6 -11   -6.56    9.08  31
  -2  -1   6   41.90    4.29  31
  -2   0  -6  125.25    5.49  31
  -2   3  -9  147.32    6.17  31
  -2   5  12   31.14    7.50  31
  -2   6 -11    0.32    6.26  31
  -1   5 -10   11.23    4.95  31
  -1   6  12   24.10    6.16  31
  -1   8  13    9.00    7.48  31
   0   1   5    2.73    2.98  31
   0   7 -10    6.78    5.01  31
   0   9 -11   21.82    6.18  31
   0  11 -12    8.26    7.67  31
   1   4  -4 1348.90   16.06  31
   1   4   5 1758.68   16.04  31
   1   9  10    8.39    6.10  31
   1  11 -10    4.22    5.97  31
   1  11  11    3.80    6.28  31
   1  13 -11    4.50    7.58  31
   1  13  12   22.13    9.05  31
   2   8   4  270.98    8.00  31
   2  12   8   43.90    6.54  31
   2  16  -9   11.48    7.71  31
  -5   1  -1   -0.89   15.50  31
  -5   1   3   37.00   16.39  31
  -4  -1  -1   57.63    9.96  31
  -4  -1   3   86.35   11.94  31
  -3  -2   3    3.89    6.54  31
   3  15   2  546.08   18.50  31
  -4   0   6  143.47   10.48  32
  -3  -1   6  309.24    9.84  32
  -3   5 -10   -2.10   10.52  32
  -2   1  -7  994.14   12.12  32
  -2   1   9   19.16    6.91  32
  -2   2  -8  427.83    9.48  32
  -2   2  10  202.65    8.18  32
  -2   8 -12   14.12   11.00  32
  -1   1  -6    5.15    5.35  32
  -1   1   8  137.75    6.50  32
  -1   2   9    2.05    5.37  32
  -1   3  10  402.67    8.89  32
  -1   4  -9  468.31    9.36  32
  -1   7 -11   -0.72    8.43  32
  -1   9 -12   43.29   10.75  32
   0   3   8   57.84    5.68  32
   0   4   9  227.89    7.05  32
   0   5  10   12.57    6.82  32
   0   6  -9  163.41    7.72  32
   0   8  12  615.96   11.45  32
   0  10  13   58.22   10.88  32
   1   3   3 1766.25   20.11  32
   1   8  -8   35.90    7.03  32
   1  14 -11   18.40   10.61  32
   2   8  -3  847.98   16.28  32
   2  12  -7  118.17    8.08  32
   2  13   9   -3.54    8.70  32
   2  14  -8    4.54    8.60  32
   3  16   4   88.65   11.46  32
   3  17   5   38.66   10.90  32
  -4   1  -5    6.29    6.15  32
  -4   2   9   -1.83    8.90  32
  -4   4  -8   48.11    8.07  32
  -3   1   9   46.60    6.37  32
  -3   2  10   65.19    6.76  32
  -3   3  11   36.11    7.79  32
  -2  -2   4   14.64    4.17  32
  -2  -1  -4 4047.21   26.20  32
  -2   0   8   13.52    4.83  32
  -2   3  11    6.18    5.99  32
  -2   5 -10   67.58    6.52  32
  -2   6  13    9.91    8.97  32
  -1   2  -7  229.87    6.24  32
  -1   3  -8  174.15    5.58  32
  -1   4  11   32.15    5.20  32
  -1   7  13  174.72    8.41  32
   0   0   2  366.12   11.70  32
   0   2  -5   26.85    3.56  32
   0   2   7   69.32    4.58  32
   0   5  -8   93.09    4.76  32
   0   6  11 1951.52   14.31  32
   0   8 -10  413.10    7.81  32
   0  10 -11    7.09    5.95  32
   0  12 -12    3.98    7.40  32
   1   5  -5    4.53    3.87  32
   1   5   7  414.59    7.76  32
   1   6  -6  177.67    6.01  32
   1   6   8   16.92    4.02  32
   1   7  -7  283.57    6.75  32
   1   7   9    2.91    4.96  32
   1  10  -9  288.70    7.23  32
   1  10  11  394.37    8.74  32
   1  12 -10    7.51    6.04  32
   1  12  12  102.60    8.28  32
   2   9   6   94.46    5.89  32
   2  10   7  185.41    6.76  32
   2  11  -6   36.24    5.29  32
   2  15  10    0.49    8.94  32
   2  17  -9    5.49    8.77  32
  -3  -2  -1  125.44   10.21  32
   2   7   1  824.95   22.39  32
  -4   1   8   46.91   10.89  33
  -4   2  -6  293.00   11.34  33
  -4   3  -7  223.27   12.21  33
  -3  -2   4   31.42    6.70  33
  -3   0  -5    0.79    6.93  33
  -3   0   8  431.37   10.31  33
  -3   4  -9   51.45    8.96  33
  -2   4  12   22.23   10.40  33
  -2   7 -11   63.46   10.09  33
  -2   9 -12  248.38   12.77  33
  -1  -1   5  109.33    6.23  33
  -1   0   7   -1.53    5.20  33
  -1   5  12  125.95    9.13  33
  -1   6 -10   70.10    7.18  33
  -1  10 -12   16.61   10.64  33
   0   3  -6 1835.28   15.49  33
   0   4  -7  107.60    6.17  33
   0   9  13    2.00   10.62  33
   1   8  10  301.31    8.79  33
   1  15 -11    2.22   10.56  33
   2   7   2  313.75   11.54  33
   2   8   5  216.30    7.91  33
   2   9  -4  212.64    8.47  33
   2  10  -5    0.42    6.82  33
   2  11   8  100.28    9.25  33
   2  13  -7   10.38    8.59  33
   2  14  10   30.08   10.74  33
   2  15  -8    3.22    8.61  33
   3  15   3   44.97    9.39  33
   3  18  -4    8.55   10.70  33
  -3   1  -6   33.45    5.49  33
  -3   2  -7   77.72    5.77  33
  -3   3  -8   74.14    6.70  33
  -3   6 -10    3.32    7.32  33
  -2  -1   7  111.68    5.20  33
  -2   4  -9   35.33    5.18  33
  -2   5  13   84.17    8.16  33
  -1   5  -9  133.11    5.70  33
  -1   6  13   89.71    7.90  33
  -1   8 -11    6.37    6.11  33
   0   0   3    3.43    4.03  33
   0   1  -3  190.74    7.59  33
   0   1   6  929.50   11.24  33
   0   7  -9  296.66    7.09  33
   0   7  12   83.72    6.57  33
   0  11 -11   16.40    6.15  33
   0  13 -12    3.32    7.52  33
   1   3   4 1427.92   16.04  33
   1   4   6   12.54    3.82  33
   1   9  -8  139.99    6.12  33
   1   9  11  395.93    8.67  33
   1  11  12    8.03    7.77  33
   1  13 -10   41.06    6.35  33
   2  12   9   27.88    6.40  33
  -4  -1   4  509.07   16.80  33
  -4   0  -3    2.70    8.40  34
  -4   0   7   -1.29   10.55  34
  -3  -1  -3    4.22    5.41  34
  -3  -1   7    0.93    7.08  34
  -2  -2   5  838.29   12.92  34
  -2   0  -5    0.68    5.55  34
  -2   1  10   74.63    7.58  34
  -2   2  11  109.39    9.15  34
  -2   3  -8   93.11    7.55  34
  -2   6 -10   67.67    8.95  34
  -1   0  -4  537.98   10.38  34
  -1   1   9   30.09    5.76  34
  -1   2  10   65.30    7.20  34
  -1   3  11  724.43   10.48  34
  -1  11 -12   19.20   10.56  34
   0   3   9  192.22    6.81  34
   0   4  10    8.96    6.78  34
   0   5  11  922.90   11.58  34
   0   8  13   86.71   11.06  34
   0   9 -10    1.13    6.95  34
   0  14 -12   46.86   12.72  34
   1   3  -1  133.62   11.31  34
   1  11  -9  406.44    9.34  34
   2   7   3  752.21   14.43  34
   2  13  10    3.24   10.57  34
   2  16  -8   29.50   10.77  34
   3  15   4    1.99    8.64  34
   3  16   5   22.57   10.83  34
   3  17  -3  112.32   12.22  34
   3  17   6   11.56   12.62  34
   3  19  -4  241.62   15.35  34
  -4   5  -8    1.50    9.12  34
  -3   1  10    0.28    6.17  34
  -3   2  11   11.17    7.62  34
  -3   3  12   54.70    9.51  34
  -3   5  -9    0.18    6.01  34
  -2   0   9   -0.34    4.84  34
  -2   1  -6  187.82    6.10  34
  -2   2  -7  134.53    5.44  34
  -2   3  12   18.79    7.47  34
  -2   8 -11    5.37    7.54  34
  -1  -1   6  227.55    6.52  34
  -1   0   8 1537.30   13.11  34
  -1   4  -8   97.14    4.81  34
  -1   4  12   33.94    6.24  34
  -1   7 -10   -1.48    5.02  34
  -1   9 -11  391.21    8.49  34
   0   0   4 2818.61   22.27  34
   0   2   8    0.82    3.75  34
   0   6  -8   62.72    4.47  34
   0   6  12  124.22    7.00  34
   0  12 -11   48.80    6.60  34
   1   4  -3  177.40    7.14  34
   1   5   8   20.14    3.98  34
   1   6   9  267.51    6.90  34
   1   7  10    1.08    4.97  34
   1   8  -7    5.30    3.80  34
   1  10  12   23.33    7.71  34
   1  14 -10    1.57    6.23  34
   2   9   7   25.50    5.19  34
   2  10   8  393.53    8.42  34
   2  11   9  161.75    7.40  34
   2  12  -6  166.26    6.91  34
   2  14  -7   18.86    6.32  34
  -5   1   0   47.30   17.64  34
  -2  -2  -1    3.69    5.52  34
   3  16  -2   98.38   12.59  34
  -4  -1   5  270.47   12.04  35
  -4   1  -4    4.30    8.70  35
  -4   1   9   -4.01   11.70  35
  -4   4  -7   47.54   11.16  35
  -3  -2   5   10.83    7.02  35
  -3   0   9   -2.96    8.65  35
  -3   7 -10   -2.69   10.81  35
  -2   4  13    0.17   10.65  35
  -2   5  -9    3.55    6.82  35
  -1   1  -5  255.19    7.40  35
  -1   3  -7    0.96    5.31  35
  -1   5  13   24.27   10.55  35
  -1  12 -12  111.67   11.27  35
   0   1   7  718.41   10.21  35
   1   3   5  916.46   12.54  35
   1   4   7  484.00    9.04  35
   1   8  11   14.63    8.66  35
   1  10  -8    7.17    6.92  35
   1  12  -9  336.19    9.93  35
   2   7   4  593.08   11.84  35
   2   8   6   28.88    7.04  35
   2  11  -5    8.64    7.05  35
   2  17  -8   15.52   10.79  35
   3  16   6   -5.60   10.84  35
  -4   2  -5    6.22    6.33  35
  -4   3  -6   31.64    7.80  35
  -3   4  -8   41.79    6.56  35
  -2  -2   6  291.13    7.43  35
  -2  -1  -3  118.85    6.30  35
  -2  -1   8   27.66    5.12  35
  -2   7 -10  220.39    7.56  35
  -2   9 -11  375.79    9.58  35
  -1   2  -6  175.10    5.87  35
  -1   2  11   49.29    5.29  35
  -1   6  -9  261.55    6.92  35
  -1   6  14   13.46    9.17  35
  -1   8 -10  303.44    7.10  35
  -1  10 -11  373.88    8.41  35
  -1  13 -12   31.15    8.97  35
   0   0   5    0.10    2.99  35
   0   2  -4  269.66    7.51  35
   0   3  10   38.60    5.13  35
   0   4  11   23.29    5.20  35
   0   5  -7   43.34    4.32  35
   0   7  13   48.72    7.82  35
   0   8  -9  296.40    7.09  35
   0  10 -10    5.09    4.92  35
   0  13 -11    9.77    7.55  35
   1   5  -4  362.18    8.61  35
   1   6  -5   40.39    4.34  35
   1   7  -6  139.55    5.56  35
   1   9  12   38.45    7.84  35
   1  15 -10   24.47    7.46  35
   2  12  10    4.42    7.42  35
   3  15   5   10.96    7.59  35
  -4  -1   0   35.39   11.35  35
   2   8  -2    0.55    6.58  35
   3  14   2  544.37   19.43  35
  -4   0   8   16.21   10.83  36
  -3  -2   6  522.42   11.97  36
  -3  -1   8  453.16   10.86  36
  -3   0  -4  191.75    8.96  36
  -3   3  -7  181.94    8.55  36
  -3   6  -9   14.10    8.82  36
  -2   1  11   -0.05    8.53  36
  -2   2  12   21.43    8.74  36
  -2   4  -8  155.00    7.84  36
  -1  -1   7    5.76    5.26  36
  -1   1  10    9.99    6.78  36
  -1   3  12   13.70    8.78  36
   0   2   9  197.53    6.77  36
   0   3  -5  235.61    7.12  36
   0   4  -6  879.56   11.43  36
   0   5  12  252.91    9.84  36
   1   3   6  418.21    8.82  36
   1   5   9  122.46    7.57  36
   1   6  10   65.44    7.45  36
   2   7   5    0.32    5.29  36
   2   9  -3   30.18    5.91  36
   2   9   8   21.67    7.15  36
   2  10  -4  340.80    9.89  36
   2  10   9   11.60    8.62  36
   2  13  -6    0.71    7.04  36
   2  15  -7    1.40    8.64  36
   2  18  -8   18.43   10.76  36
   3  14   3    1.23    8.56  36
   3  18  -3    2.62   10.65  36
  -4  -1   6 1045.15   17.03  36
  -3   0  10   35.11    6.58  36
  -3   1  -5   51.09    5.60  36
  -3   1  11   -1.10    7.60  36
  -3   2  -6 2058.20   17.33  36
  -3   2  12    6.51    8.95  36
  -3   8 -10  114.37    8.36  36
  -2   0  10  604.21    9.11  36
  -2   3  13   -2.75    7.58  36
  -2  10 -11  204.84    8.74  36
  -1  -2   3    7.89    3.58  36
  -1  -2   4  814.74   12.65  36
  -1   0   9   -0.35    3.80  36
  -1   4  13  150.94    8.23  36
  -1   5  -8   16.89    4.02  36
  -1  11 -11    3.76    6.15  36
   0   1   8  412.99    7.39  36
   0   6  13  221.76    8.66  36
   0   7  -8   38.91    4.15  36
   0   9  -9   23.71    4.96  36
   0  11 -10   60.91    6.32  36
   0  14 -11   41.28    7.76  36
   1   4   8   90.09    4.90  36
   1   7  11    1.09    6.01  36
   1   8  12  333.74    8.54  36
   1   9  -7  953.03   11.14  36
   1  10  13    7.27    8.79  36
   1  11  -8   14.64    4.98  36
   1  13  -9  178.58    7.32  36
   1  16 -10    4.30    7.33  36
   2   8   7   78.54    5.72  36
   2  11  10   54.00    7.81  36
  -4   0  -2   39.89   10.93  36
   3  14   4  219.35   13.22  36
  -4   5  -7  346.62   13.18  37
  -3   5  -8   42.06    8.81  37
  -2  -2   7  354.14    8.50  37
  -2  -1   9   12.32    6.99  37
  -2   0  -4  123.01    7.15  37
  -2   3  -7  122.51    6.48  37
  -2   6  -9   -5.27    7.07  37
  -2   8 -10    4.27    8.45  37
  -1  -2   2 4607.90   41.69  37
  -1   5  14  100.55   12.24  37
  -1   7  -9    1.63    6.84  37
  -1   9 -10    8.26    7.72  37
   0   0   6  593.12    9.63  37
   1  17 -10    2.20   10.73  37
   2   7   6   49.13    5.95  37
   2  12  11    1.79   10.76  37
   2  16  -7    0.74    8.71  37
   3  14   5   16.57    8.99  37
   3  15   6   40.24   10.91  37
  -3  -2   7  739.85   11.77  37
  -3  -1   9   43.66    6.57  37
  -3   7  -9    3.45    7.47  37
  -3   9 -10   44.57    7.97  37
  -2   1  -5  128.92    5.73  37
  -2   2  -6  414.37    7.99  37
  -2  11 -11   73.84    8.08  37
  -1  -2   5 1066.52   13.10  37
  -1  -1   8  144.48    5.31  37
  -1   0  -3    0.54    3.57  37
  -1   1  11   26.49    5.11  37
  -1   2  12   71.40    6.59  37
  -1   3  13   36.27    7.74  37
  -1   4  -7  459.24    7.80  37
  -1  12 -11  106.84    7.95  37
   0   1  -2  113.77    7.41  37
   0   2  10   23.30    4.90  37
   0   3  11    3.12    4.98  37
   0   4  12  107.14    6.64  37
   0   6  -7  108.70    5.06  37
   0   7  14   -9.95    9.06  37
   0  12 -10  118.21    6.90  37
   0  15 -11   44.90    7.90  37
   1   3   7    0.23    3.76  37
   1   5  10   10.96    5.03  37
   1   6  11  267.14    7.84  37
   1   8  -6    1.65    3.75  37
   1   9  13  154.00    8.61  37
   1  14  -9   10.23    6.11  37
   2   8   8   76.11    5.69  37
   2   9   9   -2.88    6.09  37
   2  10  10    6.66    6.12  37
   2  12  -5  641.16   11.20  37
  -3  -2   0  463.68   21.37  37
   3  19  -3   12.56   13.33  37
  -4  -1   7   39.20   11.06  38
  -4   0   9   -6.42   11.93  38
  -4   1  -3    8.48    8.65  38
  -4   4  -6   -1.42   10.75  38
  -3  -1  -2  494.08   12.87  38
  -3   1  12   19.69   12.68  38
  -3   4  -7  201.95    8.64  38
  -2   0  11  -10.63    8.68  38
  -2   1  12    5.57    8.78  38
  -2   2  13   59.30   10.84  38
  -2   5  -8   83.79    7.44  38
  -2   9 -10   69.69    8.97  38
  -1   0  10  202.50    8.00  38
  -1   3  -6  403.95    8.63  38
  -1   4  14    7.83   10.64  38
  -1  10 -10  504.86   10.92  38
   0   0   7   -0.77    5.33  38
   0   1   9  158.93    6.61  38
   0   5  13   12.06    9.96  38
   0   8  -8   73.52    5.98  38
   0  10  -9   47.85    7.27  38
   0  16 -11   -5.17   11.81  38
   1   2   3  161.95    7.72  38
   1   2   4  205.43    7.41  38
   1   4   9  463.99    9.58  38
   1   7  12  256.09   10.11  38
   1  12  -8    2.40    7.01  38
   2  11  11   85.28   11.18  38
   2  14  -6  969.80   14.06  38
   2  17  -7   -3.12   10.56  38
   3  14   6    8.68   10.43  38
   3  15   7   52.88   11.33  38
  -4   3  -5    5.00    6.29  38
  -3   0  11   -5.12    7.56  38
  -3  10 -10   -4.89    9.19  38
  -2  -2   8 1308.38   13.30  38
  -2  -1  10   81.11    5.73  38
  -2   7  -9  256.86    6.97  38
  -2  12 -11    2.21    7.61  38
  -1  -2   6  407.48    8.14  38
  -1   1  -4 2630.66   20.67  38
  -1   2  -5    8.27    3.24  38
  -1   6  -8   23.36    4.11  38
  -1   8  -9  851.36   10.00  38
  -1  13 -11   16.04    7.69  38
   0   5  -6    7.02    3.77  38
   0   6  14    9.48    7.47  38
   0  13 -10  304.21    8.09  38
   1   2   5    5.47    3.14  38
   1   3   8  178.35    5.72  38
   1   8  13   14.72    7.82  38
   1  10  -7   13.22    5.10  38
   1  15  -9  116.87    6.93  38
   2   7   7   90.96    5.87  38
   3  17  -2   16.07   14.93  38
  -5   2  -1   53.97   13.61  39
  -4  -1   8   41.09   11.21  39
  -4   2  -4  287.00   11.31  39
  -4   6  -7    6.79   10.91  39
  -3  -2   8  843.95   13.35  39
  -3  -1  10    5.54    8.65  39
  -3   0  -3   -0.63    5.41  39
  -3   3  -6   61.37    7.70  39
  -3   6  -8   95.08    9.04  39
  -3   8  -9   93.72   11.06  39
  -2  -3   3  296.66   10.87  39
  -2  -3   4 1443.20   18.47  39
  -2  -3   5    5.31    5.38  39
  -2   4  -7  363.18    8.75  39
  -2  10 -10    3.29    8.71  39
  -1  -1   9   31.53    5.66  39
  -1  14 -11   34.74   10.79  39
   0   2  11  502.95    9.56  39
   0   3  12   14.42    8.75  39
   0   4  13 1092.02   13.53  39
   1   2   2 2998.89   31.10  39
   1   2   6  175.89    6.99  39
   1   5  11   30.47    8.71  39
   1   7  -5   15.17    5.37  39
   1  13  -8 1060.15   12.90  39
   1  16  -9    3.13    9.58  39
   2   6   3  659.03   13.81  39
   2   6   4  602.88   12.11  39
   2   6   5    8.19    5.37  39
   2   8   9  420.81   10.90  39
   2   9  10   73.48    9.15  39
   2  11  -4   77.09    6.55  39
   2  15  -6    3.20    8.72  39
   2  18  -7   13.70   10.70  39
   3  13   3   61.60    9.72  39
   3  13   4   -1.37    8.68  39
   3  13   5   89.16    9.96  39
  -3   2  -5  867.76   12.10  39
  -2  -2   9  583.32    9.43  39
  -2   0  12  164.77    7.34  39
  -2   1  13   14.80    7.51  39
  -2   6  -8   -0.17    4.89  39
  -2   8  -9  394.01    8.62  39
  -2  13 -11   26.69    9.03  39
  -1  -2   7  115.11    5.11  39
  -1   0  11   -0.47    4.84  39
  -1   1  12   75.00    6.65  39
  -1   2  13   76.13    7.78  39
  -1   3  14   18.89    7.83  39
  -1   5  -7  414.59    7.54  39
  -1  11 -10   10.81    6.37  39
  -1  15 -11    2.51    8.71  39
   0   0   8  284.26    6.52  39
   0   1  10  143.55    5.92  39
   0   2  -3 2375.33   22.61  39
   0   3  -4 1620.60   16.46  39
   0   4  -5 1649.16   15.24  39
   0   5  14    0.44    7.68  39
   0   7  -7  410.56    7.45  39
   0   9  -8  670.98    9.42  39
   0  11  -9  248.31    6.88  39
   0  14 -10   36.50    6.34  39
   1   4  -2 2661.41   29.93  39
   1   4  10  149.61    5.99  39
   1   6  -4 1115.39   14.37  39
   1   6  12   18.89    6.55  39
   1   7  13   19.05    7.72  39
   2   7   8  102.65    5.90  39
   2  10  11  225.57    9.15  39
   2  13  -5   18.04    5.25  39
   2  19  -7   14.51    7.73  39
   3  14   7   75.12    8.33  39
   3  14   1  259.58   22.73  38
  -5   1   1   42.29   20.53  38
  -4   5  -6  596.12   14.15  40
  -3  -3   5  244.43   10.30  40
  -3  -2   9  225.01   10.34  40
  -3   0  12    6.86   12.58  40
  -3   1  -4    1.66    6.84  40
  -3   5  -7   41.48    8.13  40
  -3   9  -9   11.87   10.74  40
  -2  -3   6   -0.18    5.26  40
  -2  -1  -2  340.47   10.99  40
  -2  -1  11    5.21    8.52  40
  -2   3  -6  360.82    8.47  40
  -1  -1  -1  779.30   20.83  40
  -1  -1  10    9.84    6.79  40
  -1   7  -8  294.76    7.95  40
  -1   9  -9   -3.22    6.98  40
   0  -1   4  167.30    7.06  40
   0  -1   5    0.42    4.20  40
   0  15 -10   37.52   10.66  40
   1   2   7  247.20    7.46  40
   1   3   9   76.95    7.28  40
   1   5  -3  132.31    6.98  40
   1   9  -6  199.14    7.28  40
   1  11  -7 2053.20   16.76  40
   1  17  -9    9.88   10.66  40
   2   6   2   71.30    7.38  40
   2   6   6  384.25    9.12  40
   2  16  -6  481.33   12.06  40
   3  13   6   17.74    8.78  40
  -4  -1   9   -4.55    9.06  40
  -4   7  -7  161.14    8.96  40
  -3  -1  11    1.64    7.50  40
  -3   7  -8   35.87    6.42  40
  -2  -3   7    5.31    3.90  40
  -2   2  -5  336.43    7.65  40
  -2  11 -10   45.23    7.81  40
  -1  -2   8  146.67    5.41  40
  -1   4  -6   12.85    3.90  40
  -1  12 -10  443.28    8.81  40
   0  -1   3  191.24    7.54  40
   0  -1   6  960.67   11.40  40
   0   0   9    0.57    3.84  40
   0   2  12   64.41    6.47  40
   0   3  13   10.63    6.30  40
   0  12  -9   48.64    5.55  40
   0  16 -10   17.24    7.77  40
   1   4  11  419.57    8.07  40
   1   5  12   64.40    6.59  40
   1  14  -8  350.65    8.45  40
   1  18  -9   71.02    8.20  40
   2   6   7    0.56    4.79  40
   2   7   9  282.61    7.53  40
   2   8  10   -1.66    6.18  40
   2   9  11  384.92    9.93  40
   2  10  -3   19.08    4.30  40
   3  14   8    1.85    8.94  40
   3  16  -1   21.34   12.82  40
  -4   0  -1    0.07    8.55  40
  -3  -3   4   38.89    8.96  40
   3  18  -2    0.89   12.94  40
  -4  -2   5   33.21    9.30  41
  -4  -2   6   49.91    9.65  41
  -4   4  -5    5.82    8.80  41
  -3  -3   6  125.99    8.49  41
  -2  -2  10  203.47    8.23  41
  -2   0  -3    1.45    5.51  41
  -2   1  -4 4051.26   25.60  41
  -2   5  -7   77.05    7.27  41
  -2   9  -9    5.71    8.48  41
  -2  12 -10  -14.68   10.72  41
  -1   0  12   97.51    8.80  41
  -1   1  13    7.01    9.67  41
  -1   2  14  148.21   11.58  41
  -1  10  -9  660.90   10.22  41
  -1  13 -10   13.03    8.80  41
   0  -1   7  780.94   10.45  41
   0   1  11   41.97    7.23  41
   0   4  14    9.40   10.71  41
   0   6  -6  157.19    6.77  41
   0  10  -8  450.86    9.40  41
   1   2   8  196.63    6.91  41
   1   3  10   -3.09    6.85  41
   1   6  13  276.53   12.01  41
   1  12  -7  487.41   10.16  41
   1  15  -8  216.83    9.71  41
   1  19  -9   13.33   12.63  41
   2  14  -5  632.81   12.17  41
   2  17  -6   66.06    9.26  41
   3  13   7   72.99   11.22  41
  -4   3  -4  225.85    8.66  41
  -3  -3   7   54.23    5.65  41
  -3  -2  10   60.47    6.88  41
  -3   4  -6   -1.76    4.91  41
  -3  10  -9   11.67    7.47  41
  -2  -3   8  178.15    6.57  41
  -2  -1  12    8.52    6.17  41
  -2   0  13   -3.69    7.61  41
  -2   7  -8  100.22    5.73  41
  -1  -2   9   -0.07    3.75  41
  -1  -1  11   34.45    4.99  41
  -1   3  -5  872.16   11.14  41
  -1   6  -7   28.18    4.07  41
  -1   8  -8   21.66    4.93  41
   0   0  10   19.99    5.00  41
   0   8  -7  222.10    6.07  41
   0  13  -9  935.44   11.08  41
   0  17 -10  154.35    8.48  41
   1   8  -5  159.66    5.93  41
   1  10  -6   19.26    4.14  41
   2   6   8    3.23    4.78  41
   2   8  11    2.71    7.51  41
   2  12  -4  567.84   11.13  41
   3  13   2   10.58   12.53  41
  -4  -2   7   54.66   10.99  42
  -4   1  -2   36.62    8.92  42
  -4   2  -3   82.18    9.47  42
  -4   6  -6   64.57   11.19  42
  -4   8  -7    2.48   11.99  42
  -3  -3   8    7.79    8.58  42
  -3  -1  12   21.72   12.87  42
  -3   6  -7   -2.43    8.54  42
  -3   8  -8   21.22    8.67  42
  -2  -2  11  106.57    9.15  42
  -2  10  -9    8.48    8.62  42
  -2  13 -10   -4.90   10.55  42
  -1  -3   5   76.71    5.34  42
  -1  -3   6  144.01    6.77  42
  -1  11  -9    4.65    7.03  42
  -1  14 -10   21.17    9.63  42
   0  -1   8  422.83    8.43  42
   0   2  13   38.11    8.91  42
   0   3  14   96.33   11.06  42
   0  14  -9    9.57    8.55  42
   0  18 -10    0.28   12.72  42
   1   1   5  241.66    7.49  42
   1   2   9  625.40   10.39  42
   1   4  12    2.56    8.79  42
   1   5  13   -5.43   10.64  42
   1  16  -8   57.44    8.81  42
   2   5   5   50.21    6.02  42
   2   7  10  236.14    9.93  42
   2   9  -2    0.91    5.26  42
   2   9  12  234.58   13.10  42
   2  18  -6    3.22   10.46  42
   3  12   4   49.46    9.26  42
   3  12   5  114.28   10.01  42
   3  12   6   20.22    8.80  42
   3  13   8    3.34   10.92  42
   3  19  -2  121.42   12.38  42
  -3   3  -5    3.01    5.12  42
  -3  11  -9   55.47    8.12  42
  -2  -3   9  765.41   10.44  42
  -2   4  -6   92.08    4.94  42
  -2   6  -7    2.34    4.82  42
  -2   8  -8   68.34    5.64  42
  -2  14 -10   19.88    7.80  42
  -1  -3   4  300.12    8.23  42
  -1  -3   7  479.74    8.31  42
  -1  -2  10   67.11    5.53  42
  -1   0  13    8.76    6.02  42
  -1   1  14  186.09    8.97  42
  -1   2  -4  201.94    6.47  42
  -1  15 -10   38.10    7.75  42
   0  -1   2  114.55    7.33  42
   0  -1   9  159.97    5.41  42
   0   0  11    0.46    4.87  42
   0   1  12  113.99    6.94  42
   0   5  -5  852.87   11.09  42
   0  11  -8  315.03    7.29  42
   1   1   4 2702.74   21.79  42
   1   1   6    5.02    3.74  42
   1   1   7   20.32    3.86  42
   1   3  11  172.91    6.25  42
   1  13  -7   36.82    5.22  42
   1  17  -8   29.40    6.53  42
   2   5   4  103.17    5.90  42
   2   5   6    2.39    3.72  42
   2   6   9    5.36    4.90  42
   2  15  -5   68.69    5.91  42
   2  19  -6   12.40    7.46  42
   3  12   7   94.60    8.58  42
  -4  -2   4    4.65   12.27  42
  -3  -3   3   48.56    8.06  42
  -2  -3   2   10.59    6.98  42
  -5   2   0    4.72   12.79  43
  -4  -2   8   65.25   11.28  43
  -4   5  -5  281.87   10.98  43
  -3  -3   9    7.11    8.66  43
  -3  -2  11    8.02   10.79  43
  -3  -1  -1  160.62    9.13  43
  -3   2  -4   51.42    7.44  43
  -3   9  -8    1.84    8.69  43
  -3  12  -9   36.60   11.90  43
  -2  -1  13    9.30   10.73  43
  -2  11  -9  143.89    9.32  43
  -1  -3   8    0.31    5.27  43
  -1  -1  12   94.44    8.96  43
  -1   1  -3   97.76    6.47  43
  -1   5  -6   76.77    6.02  43
  -1   9  -8   88.31    7.45  43
  -1  12  -9   -1.66    8.53  43
  -1  16 -10   -2.28   10.71  43
   0   7  -6  353.16    8.19  43
   0   9  -7    3.75    5.42  43
   0  15  -9   49.60    8.81  43
   1   2   1 1209.46   27.44  43
   1   2  10  268.19    8.37  43
   1   7  -4  546.57   10.75  43
   2   5   7   76.78    7.41  43
   2   7  11   82.49    9.36  43
   2   8  12   26.64   11.01  43
   2  20  -6   31.16   11.18  43
   3  12   8    2.99   10.63  43
  -4   7  -6    5.13    7.45  43
  -4   9  -7   11.35    8.96  43
  -3   5  -6   16.44    5.10  43
  -3   7  -7    7.77    6.15  43
  -2  -3  10   22.89    5.15  43
  -2  -2  12   18.58    6.29  43
  -2   3  -5   63.19    4.77  43
  -2  15 -10    8.80    8.90  43
  -1  -2  11   47.37    5.32  43
  -1   7  -7  129.26    5.18  43
  -1  17 -10  111.48    9.52  43
   0  -1  10  151.15    5.95  43
   0   1  13   -1.88    6.22  43
   0   2  14    0.71    7.44  43
   0   4  -4 1675.82   16.47  43
   0  12  -8 1364.98   12.42  43
   0  16  -9   59.12    6.61  43
   1   1   8  229.68    6.24  43
   1   3  12    0.12    6.23  43
   1   4  13  189.90    8.77  43
   1   5  14   17.24    9.01  43
   1   9  -5   23.45    4.08  43
   1  11  -6 2878.26   18.86  43
   1  14  -7   58.27    5.40  43
   1  18  -8   17.88    7.53  43
   2   5   8   86.90    5.67  43
   2   6  10   73.40    6.60  43
   2  13  -4   47.61    5.60  43
  -4  -1   1    7.24   11.36  42
   2   8  -1    0.47    7.60  43
   3  12   3   19.54    9.07  43
   3  17  -1   26.98   11.88  43
  -5   3  -1    1.26   12.72  44
  -4  -2   9   -0.37   12.76  44
  -4   4  -4  240.82   10.85  44
  -3  -3  10   20.11    8.82  44
  -3  -2  12   -2.15   12.88  44
  -3   0  -2   46.22    6.51  44
  -3   1  -3    1.99    5.48  44
  -3  10  -8   12.46   10.48  44
  -2  -4   6  464.83    9.90  44
  -2  -4   7 1020.85   12.77  44
  -2   9  -8   19.47    7.03  44
  -2  12  -9   25.02    8.83  44
  -1  -3   3   30.21    5.12  44
  -1  -3   9  553.23    9.61  44
  -1  -1  13   20.10    9.55  44
  -1   0  14   -0.79   10.88  44
  -1  10  -8   79.13    7.30  44
  -1  13  -9  180.07    9.43  44
   0  -2   5   28.09    4.78  44
   0  -2   6  360.23    8.47  44
   0  -2   7   73.62    5.80  44
   0   0  12    8.11    8.61  44
   0  17  -9   18.30   10.44  44
   1   1   3   94.84    6.59  44
   1   1   9 1219.90   12.47  44
   1   2  11   -0.53    6.95  44
   1  19  -8   -3.86   10.72  44
   1  20  -8   16.44   11.97  44
   2   5   3   52.01    6.51  44
   2   5   9    2.99    6.88  44
   2  11  -3    8.18    5.67  44
   2  16  -5  284.91   10.79  44
   3  11   5   11.92    8.77  44
   3  11   6    4.64    8.67  44
   3  11   7   -3.74    8.83  44
   3  12   9   31.24   12.09  44
  -3   4  -5 1142.98   13.10  44
  -2  -4   5   17.87    4.09  44
  -2  -4   8  135.50    6.30  44
  -2  -3  11    6.67    6.02  44
  -2   2  -4 1041.75   12.87  44
  -2   5  -6    2.77    3.74  44
  -2   7  -7   99.56    5.67  44
  -2  13  -9    3.07    7.40  44
  -1  -3  10  392.01    7.67  44
  -1  -2  12   76.49    6.58  44
  -1   4  -5 1738.51   14.99  44
  -1  14  -9    2.45    6.14  44
   0  -2   8   -1.86    3.69  44
   0  -1  11   40.94    5.26  44
   0  10  -7   81.92    4.74  44
   0  13  -8  566.78    8.81  44
   0  18  -9   37.10    7.64  44
   1  12  -6   82.40    5.79  44
   1  15  -7  135.16    6.21  44
   2   6  11    5.98    6.24  44
   2   7  12   30.96    7.65  44
   3  11   8   34.43    7.68  44
   3  15   0   16.64   15.45  43
  -2  -2   0  346.90   19.40  44
  -4   3  -3    1.11    8.68  45
  -4   6  -5    2.93    8.89  45
  -4   8  -6   24.71   10.99  45
  -3  -4   7  418.94   11.02  45
  -3  -3  11   24.82   10.90  45
  -3   6  -6   57.87    7.58  45
  -3   8  -7    3.76    8.49  45
  -3  11  -8   36.01   10.69  45
  -2  -4   9  162.69    8.20  45
  -2  -2  13   43.32   11.02  45
  -2  10  -8  406.24    9.21  45
  -1   6  -6  579.52    9.46  45
  -1   8  -7  499.96    8.75  45
   0  -2   4  294.35    8.36  45
   0  -2   9  193.94    6.75  45
   0   0  13   -1.63    8.64  45
   0   1  14   13.81   10.56  45
   0   3  -3  913.91   14.43  45
   0   6  -5  322.52    8.26  45
   0   8  -6   35.53    5.54  45
   0  19  -9    4.70   10.94  45
   1   1  10   15.17    6.87  45
   1   2  12   12.02    8.66  45
   1   3  13  105.04   11.07  45
   1   4  14   55.51   12.93  45
   1   6  -3 5191.05   33.29  45
   1  16  -7  206.64    9.66  45
   2   4   6   98.84    6.48  45
   2   4   7  359.76    8.62  45
   2   5  10   66.78    9.01  45
   2  14  -4  503.71   11.56  45
   2  17  -5   42.75    8.98  45
   3  11   4  140.19    9.44  45
  -3  -4   6  122.95    6.83  45
  -3  -4   8   16.07    6.14  45
  -2  -4   4 2171.14   22.14  45
  -2  -3  12   10.24    7.51  45
  -2  14  -9  108.74    8.09  45
  -1  -3  11  671.03    9.37  45
  -1  -1  14  192.26    8.86  45
  -1  11  -8    9.09    4.82  45
  -1  15  -9   -4.56    6.21  45
   0  -2  10   22.66    4.98  45
   0  -1  12  116.97    6.89  45
   0  11  -7 1338.05   12.41  45
   0  14  -8  117.00    5.94  45
   1   0   6  299.51    7.08  45
   1   0   7   -1.32    3.71  45
   1   0   8 1373.50   12.42  45
   1   1  11   84.29    5.74  45
   1  10  -5    4.41    3.82  45
   2   4   5  117.16    5.76  45
   2   4   8  142.92    6.22  45
   2   6  12   14.37    7.63  45
   2  18  -5    2.17    6.14  45
   3  11   9   61.95    8.23  45
   3  18  -1   22.94   13.27  45
  -4  -3   7   -4.72   10.89  46
  -4   2  -2   33.00    8.87  46
  -4   9  -6   39.34   11.24  46
  -3  -4   5 1908.88   22.66  46
  -3  -4   9  264.32   10.47  46
  -3   3  -4    2.23    6.99  46
  -3   9  -7   20.37    8.59  46
  -3  12  -8  -10.40   10.78  46
  -2  -4  10  187.06    8.31  46
  -2   1  -3  123.97    7.19  46
  -2   4  -5  127.98    6.60  46
  -2   8  -7   87.43    7.46  46
  -2  11  -8  100.44    9.03  46
  -2  15  -9   22.05   10.46  46
  -1  -4   6 2300.96   17.99  46
  -1  -4   7  582.15    9.70  46
  -1  -4   8   -1.24    5.34  46
  -1  -2  13   80.74   10.00  46
  -1  12  -8  332.02    8.73  46
  -1  16  -9   10.70   10.49  46
   0  15  -8    9.47    8.41  46
   1   0   5    2.94    4.27  46
   1   0   9    4.75    6.30  46
   1   3  14   53.54   12.06  46
   1   8  -4   26.02    5.59  46
   1  13  -6  227.77    8.48  46
   1  17  -7   13.04    8.65  46
   2   4   9   42.82    7.23  46
   2   5  11   13.46    8.64  46
   2  12  -3  347.91   10.71  46
   2  19  -5   15.80   10.56  46
   3  10   6  160.66   10.20  46
   3  10   7  221.33   10.41  46
   3  10   8    2.37    9.81  46
  -4  -3   8   41.27    8.02  46
  -4   5  -4   46.68    6.76  46
  -4   7  -5   54.28    7.90  46
  -3  -4  10    0.59    6.22  46
  -3   5  -5  322.50    7.89  46
  -3   7  -6  199.54    6.79  46
  -3  13  -8    5.87    7.55  46
  -2  -4  11   11.48    6.10  46
  -2  -3  13   -0.60    7.60  46
  -2   6  -6  380.65    7.29  46
  -2  16  -9    8.29    7.61  46
  -1  -4   5  263.67    7.35  46
  -1  -4   9   13.24    4.80  46
  -1  -3  12   14.26    6.14  46
  -1   3  -4 1380.25   14.52  46
  -1   9  -7   70.65    4.54  46
  -1  17  -9   -1.68    7.63  46
  -1  18  -9   55.89    7.92  46
   0  -2  11  514.03    8.33  46
   0  -1  13    3.40    6.01  46
   0   0  14    0.37    7.47  46
   0   9  -6  235.37    6.28  46
   0  12  -7  229.00    6.62  46
   0  16  -8   49.51    6.36  46
   1   0  10  174.88    6.26  46
   1   1  12    7.13    6.18  46
   1   2  13    3.24    7.43  46
   1  18  -7   10.08    6.29  46
   2   4   4   87.20    5.59  46
   2   4  10   41.78    6.47  46
   2  10  -2    1.84    3.83  46
   2  15  -4  247.97    7.93  46
   2  20  -5  132.12    8.65  46
  -4   0   0   87.76   10.29  46
  -4   1  -1   56.45    9.47  46
  -4  -3   6  206.79   11.72  47
  -4  -3   9    4.03   12.81  47
  -3  10  -7  196.14    9.87  47
  -2  -1  -1  899.67   19.03  47
  -2   0  -2  535.47   12.44  47
  -2   9  -7   22.56    7.00  47
  -2  12  -8   44.67    8.73  47
  -1  -4  10   21.88    6.90  47
  -1  -2  14  159.95   11.43  47
  -1   5  -5  481.30    9.29  47
  -1   7  -6  931.18   11.14  47
  -1  13  -8  122.03    7.75  47
   0  -3   7  519.01    9.07  47
   0  -3   8   62.46    5.80  47
   0  -2   3 2505.29   23.47  47
   0   5  -4  966.33   12.68  47
   0  17  -8   11.81    8.67  47
   1   0   4  559.81   10.60  47
   1   5  -2 1763.35   23.41  47
   1  14  -6  281.06    8.83  47
   1  19  -7  439.22   12.59  47
   1  20  -7    7.62   10.67  47
   2   5  12    5.55   10.66  47
   2  21  -5   33.51   11.83  47
   3  10   5   98.61    9.17  47
   3  10   9   13.95   10.80  47
   3  19  -1   23.60   11.15  47
  -4  10  -6    1.78    7.72  47
  -3  -4  11   71.87    8.34  47
  -3   2  -3   53.03    4.82  47
  -3  14  -8   -2.71    8.95  47
  -2  -5   7  376.00    8.02  47
  -2  -5   8   19.86    5.06  47
  -2  -4  12   16.23    7.44  47
  -2  13  -8    1.30    6.19  47
  -1  -4  11   33.56    5.29  47
  -1  -3  13   32.80    7.74  47
  -1  10  -7  257.35    6.76  47
  -1  14  -8  117.72    6.88  47
   0  -3   6 1781.34   14.98  47
   0  -3   9  194.71    5.61  47
   0  -2  12   63.57    6.55  47
   0   7  -5    2.12    3.65  47
   0  13  -7   -5.13    4.91  47
   0  18  -8   39.02    6.47  47
   1   0  11   -3.71    4.93  47
   1   1  13   31.30    7.49  47
   1   2  14   13.21    7.77  47
   1  11  -5    1.36    3.79  47
   1  21  -7    6.94    7.57  47
   2   3   6  341.84    7.69  47
   2   3   7  119.03    5.41  47
   2   3   8   99.98    5.75  47
   2   4  11    9.02    6.17  47
   3  10  10    9.51    8.95  47
  -5   1   2   60.02   21.85  46
   2   6   1   23.32    8.84  47
   3  11   3    3.17    8.68  47
  -5   2   1   60.76   13.76  48
  -5   3   0   17.83   13.02  48
  -4   4  -3  198.75   10.41  48
  -4   8  -5    3.76   10.73  48
  -3   8  -6   15.60    7.00  48
  -3  11  -7    1.15    8.77  48
  -2  -5   6   31.95    5.75  48
  -2  -5   9 1455.63   14.76  48
  -2   3  -4  839.90   12.13  48
  -2   7  -6   50.44    5.79  48
  -1  -4   4 1401.82   16.71  48
  -1   2  -3  154.66    7.13  48
   0  -3   5  223.26    7.08  48
   0  -3  10   43.21    7.06  48
   0  -1  14   -9.02   10.83  48
   0  10  -6  629.26    9.74  48
   0  19  -8   23.94   10.65  48
   0  20  -8   34.38   10.92  48
   1  -1   7   17.91    5.34  48
   1  -1   8  236.68    7.21  48
   1  15  -6   52.26    7.29  48
   2   3   9  158.40    8.11  48
   2   5   2   80.15    7.78  48
   2   5  13   13.98   12.72  48
   2  13  -3   76.25    7.84  48
   2  16  -4   17.88    7.16  48
   3   9   6    2.16    8.54  48
   3   9   7   16.85    8.83  48
   3   9   8    9.63    8.66  48
   3   9   9    9.16   10.74  48
   3  10   4   66.30    8.13  48
   3  20  -1    6.24   12.66  48
  -4   6  -4   15.14    6.46  48
  -4  11  -6    6.05    9.30  48
  -3   4  -4  567.63    9.94  48
  -3   6  -5  346.38    7.97  48
  -2  -5  10    4.08    6.12  48
  -2  -4  13    2.10    7.61  48
  -2   5  -5   50.46    4.44  48
  -2  10  -7  179.54    6.36  48
  -2  14  -8    9.63    6.16  48
  -1  -4  12   37.62    6.31  48
  -1  -3  14   29.81    7.60  48
  -1   8  -6   51.80    4.43  48
  -1  11  -7    4.32    4.74  48
  -1  15  -8    0.82    6.09  48
   0  -3  11    5.21    4.91  48
   0  -2  13   44.03    6.45  48
   0  14  -7  146.83    6.10  48
   0  21  -8   22.89    9.08  48
   1  -1   6    5.00    3.74  48
   1  -1   9 1194.86   11.71  48
   1  -1  10   12.62    4.99  48
   1   0  12   49.04    6.45  48
   1   1  14   89.53    8.36  48
   1   7  -3 1252.46   16.12  48
   1   9  -4   -0.11    3.72  48
   1  12  -5  655.35    9.71  48
   1  16  -6    0.07    4.88  48
   2   3   5   58.47    4.86  48
   2   3  10  134.14    7.00  48
   2   4  12   74.89    7.94  48
   2  17  -4   66.63    6.76  48
   3  16   0    0.83   12.24  48
  -4  -3   5  152.19   13.22  48
  -3  -4   4  335.66   13.52  48
  -3  -5   7   29.24    7.38  49
  -3  -5   8  151.97    9.73  49
  -3  -5   9    1.14    8.64  49
  -3   1  -2  499.96   11.54  49
  -3  12  -7   95.29   10.20  49
  -2  -5  11   16.38    8.68  49
  -2  -4   3 2468.57   28.50  49
  -2  15  -8    3.39    9.68  49
  -1  -5   7   67.92    5.83  49
  -1  -5   8  312.70    7.76  49
  -1  -5   9 1156.73   12.63  49
  -1  -3   2 1678.10   25.38  49
  -1  16  -8   11.79    8.61  49
   1   0  13    1.93   10.40  49
   2   3  11   -0.51    8.58  49
   2   4   3 2806.64   26.71  49
   2   4  13   24.99   12.08  49
   2  18  -4    3.92    8.58  49
   3   9   5   10.83    7.23  49
   3   9  10   36.03   12.03  49
  -4   3  -2   11.61    6.30  49
  -4   9  -5    3.97    7.46  49
  -3  -5  10    9.85    7.52  49
  -3   9  -6    4.42    5.93  49
  -3  13  -7   69.90    7.96  49
  -2  -5   5   78.48    5.24  49
  -2  -5  12   35.20    7.54  49
  -2   8  -6   34.47    5.07  49
  -2  11  -7   -0.07    4.83  49
  -2  16  -8  105.55    7.94  49
  -1  -5  10  304.03    7.17  49
  -1  -4  13  159.56    8.39  49
  -1   4  -4  434.19    8.40  49
  -1   6  -5   93.54    4.94  49
  -1  12  -7   11.48    5.01  49
  -1  17  -8    6.48    6.12  49
  -1  18  -8   -3.40    7.52  49
   0  -4   8    6.16    3.74  49
   0  -4   9  222.53    6.00  49
   0  -3  12   21.22    5.98  49
   0  -2  14    0.28    7.52  49
   0   4  -3  652.72   11.46  49
   0   8  -5  682.98    9.61  49
   0  11  -6 1388.51   12.53  49
   0  15  -7   84.12    5.49  49
   1  -1   5  245.29    6.67  49
   1  -1  11   89.13    5.62  49
   1   0   3    2.54    3.46  49
   1  17  -6   33.64    6.27  49
   1  18  -6   13.94    6.20  49
   2   2   8  412.19    8.23  49
   2   2   9   12.26    5.07  49
   2   3  12   18.45    7.53  49
   3   8   8   20.37    6.29  49
   3   8   9   97.91    8.21  49
  -4  -4   8    8.01   10.73  50
  -4  -4   9  166.27   14.31  50
  -4   5  -3   -1.12    8.72  50
  -4   7  -4  265.27   10.57  50
  -3  -5   6    6.11    7.02  50
  -3  -5  11  357.94   12.69  50
  -3   0  -1    1.24    5.53  50
  -3   7  -5   79.59    7.49  50
  -2   2  -3  444.71   10.33  50
  -2   6  -5   34.66    5.67  50
  -2  12  -7   70.57    7.31  50
  -2  17  -8    1.32   10.82  50
  -2  18  -8  468.71   14.83  50
  -1  -5   6   27.47    5.48  50
  -1  -5  11 1878.29   15.50  50
  -1   9  -6  255.32    7.32  50
  -1  19  -8   57.20   10.94  50
   0  -4   7  115.15    6.20  50
   0  -4  10    5.70    6.75  50
   0  -3   4 1703.29   17.19  50
   0  -3  13    6.30    8.78  50
   0   6  -4  187.82    6.75  50
   0  16  -7   58.45    7.99  50
   1  -1  12   12.47    8.48  50
   1   0  14    9.74   11.20  50
   1  13  -5  546.60   10.09  50
   1  19  -6   33.65    8.84  50
   2   2   7  137.51    6.81  50
   2   2  10  392.47    9.91  50
   2  11  -2   49.15    6.33  50
   2  14  -3  225.96    9.33  50
   2  19  -4   35.81    8.87  50
   2  20  -4   84.89   11.15  50
   3   8   7    0.31    8.49  50
   3   8  10  126.16   11.49  50
  -4  10  -5   65.29    8.17  50
  -3   3  -3  131.60    5.93  50
  -3  10  -6  163.85    7.20  50
  -3  14  -7   71.28    8.18  50
  -2  -5  13   92.35    8.30  50
  -2   4  -4   83.19    5.01  50
  -2   9  -6   95.27    5.54  50
  -1  -5  12  135.13    6.97  50
  -1  -4  14   11.86    7.45  50
  -1  13  -7  145.68    5.94  50
  -1  20  -8    8.83    8.82  50
   0  -4   6  889.48   10.78  50
   0  -4  11   23.42    5.07  50
   0  -1   1  931.50   24.04  50
   0  12  -6   14.92    4.02  50
   0  17  -7   61.52    6.40  50
   0  18  -7   12.18    6.11  50
   1  -2   7  244.78    6.27  50
   1  -2   8  185.09    5.73  50
   1  -2   9  604.61    8.91  50
   1  -2  10  272.21    6.84  50
   1  -1  13   25.29    7.56  50
   1  10  -4    4.82    3.77  50
   1  20  -6   10.80    7.31  50
   1  21  -6  133.54    8.32  50
   1  22  -6   63.02    9.39  50
   2   2   6  415.98    8.36  50
   2   2  11    3.25    6.03  50
   2   3   4  827.28   12.89  50
   2   3  13    7.85    7.65  50
   2  21  -4   11.84    7.70  50
   2  22  -4    8.32    9.04  50
   3   8   6   13.46    5.11  50
   1   4  -1   12.91    6.62  50
   2   9  -1    4.35    6.63  50
   3  17   0    9.62   10.80  50
  -5   4   0   41.56   13.15  51
  -4  -4   7  162.32   12.30  51
  -4   2  -1  100.23    8.36  51
  -3   5  -4   -1.01    6.93  51
  -3  15  -7   50.44   11.03  51
  -2  -6   8   11.39    7.02  51
  -2  -6   9  492.85   10.34  51
  -2  -6  10    1.73    8.44  51
  -2  13  -7   11.20    8.46  51
  -1  -5   5    5.95    5.28  51
  -1   7  -5   90.72    6.22  51
  -1  10  -6   40.53    5.74  51
  -1  14  -7   16.89    6.95  51
   0  -4  12  101.12    9.00  51
   0  -3  14   99.11   11.02  51
   0   9  -5 2764.08   18.31  51
   0  19  -7    6.13    8.55  51
   0  20  -7    5.77   10.43  51
   1  -2  11    3.01    6.94  51
   1  14  -5   18.46    6.96  51
   2   2  12   84.70   10.78  51
   2  15  -3    5.34    6.88  51
   3   7   8   45.39    8.94  51
   3   7   9   -3.72    9.64  51
  -4   8  -4   25.14    6.39  51
  -4  11  -5   11.19    7.63  51
  -3   8  -5   85.24    5.74  51
  -3  11  -6    1.93    5.99  51
  -3  16  -7    8.36    8.95  51
  -2  -6   7   18.94    4.95  51
  -2  -6  11   23.58    6.33  51
  -2  10  -6   29.16    4.93  51
  -2  14  -7   10.27    6.00  51
  -1  -6   9    3.18    4.83  51
  -1  -6  10   16.37    4.99  51
  -1  -5  13   15.05    7.55  51
  -1  -4   3  190.45    7.39  51
  -1  15  -7   36.00    5.23  51
   0  -4  13 1130.77   11.93  51
   0  13  -6  239.43    6.87  51
   0  21  -7  106.16    8.25  51
   0  22  -7    2.23    8.89  51
   1  -2   6  182.84    5.83  51
   1  -2  12   13.61    6.06  51
   1  -1   4 2625.41   21.02  51
   1  -1  14   99.95    8.27  51
   2   1   8  143.32    6.33  51
   2   1   9  859.12   10.88  51
   2   1  10   38.86    5.44  51
   3   7  10    5.50    7.47  51
   3  12   2  760.28   32.53  49
  -3  -1   0   31.19    7.44  51
  -4   4  -2  246.50   10.67  52
  -4   6  -3    5.65    8.53  52
  -4  12  -5   15.39   12.80  52
  -3  -6   9  136.77    9.77  52
  -3  -6  10  103.89   11.22  52
  -3  12  -6   16.45    8.65  52
  -2  -6  12   14.22   10.38  52
  -2  -5   4   25.12    5.92  52
  -2   1  -2  347.88   10.05  52
  -2   7  -5    0.58    5.37  52
  -2  15  -7   92.14    9.10  52
  -1  -6   8    8.78    5.35  52
  -1  -6  11  622.69   11.39  52
  -1  -5  14  111.57   12.12  52
  -1   3  -3 1718.03   17.67  52
  -1   5  -4   55.86    5.30  52
  -1  16  -7    0.67    8.46  52
   0  -4   5 1730.81   15.85  52
   1   8  -3   18.38    5.59  52
   1  11  -4  415.50    9.15  52
   1  15  -5   27.59    6.96  52
   2   1   7  997.47   12.33  52
   2   1  11   18.52    8.52  52
   2   2   5  345.96    9.13  52
   2   2  13   28.94   11.85  52
   2  12  -2    4.33    5.54  52
   2  16  -3    0.52    6.94  52
   3   7   7    9.11    8.62  52
   3   8   5   87.46    8.16  52
   3   9   4    2.44    6.76  52
   3  18   0   20.85   10.89  52
  -4   9  -4    7.32    7.53  52
  -3  -6  11  181.73    9.05  52
  -3   2  -2  230.70    7.50  52
  -3   6  -4  303.95    7.73  52
  -2  -6   6  182.67    6.51  52
  -2  -6  13   19.80    9.13  52
  -2   5  -4  109.03    5.28  52
  -2  11  -6    8.81    4.85  52
  -2  16  -7    3.88    6.08  52
  -1  -6   7   45.61    4.33  52
  -1  -6  12   11.75    6.31  52
  -1  11  -6   19.38    3.91  52
  -1  17  -7  357.65    8.37  52
   0  -5   8   97.04    4.75  52
   0  -5   9  305.39    6.45  52
   0  -5  10   11.44    4.88  52
   0  -5  11  927.32   10.38  52
   0  -4  14    7.30    7.46  52
   0   7  -4 2005.67   16.79  52
   0  10  -5  510.67    8.39  52
   0  14  -6  179.14    6.45  52
   1  -3   9   80.20    5.49  52
   1  -3  10   -0.77    4.84  52
   1  -2  13    6.08    7.40  52
   1   6  -2 2074.55   23.58  52
   1  16  -5  140.58    6.19  52
   2   1  12   59.97    7.83  52
  -4   1   0   33.81    9.22  52
   3  10   3    0.81    8.34  52
  -5   3   1    4.10   12.74  53
  -4  -4   6   54.14    9.72  53
  -3  -6   8  141.05    9.91  53
  -3  -5   5   32.09    7.60  53
  -3   4  -3  351.51    9.96  53
  -3   9  -5   17.69    7.07  53
  -3  13  -6   21.06    8.75  53
  -2   3  -3 6331.97   31.37  53
  -2  17  -7   -2.81   10.51  53
  -2  18  -7  -13.45   10.71  53
  -1  -6  13   87.15   10.94  53
  -1   8  -5    6.52    5.38  53
  -1  12  -6  716.51   10.67  53
  -1  18  -7   51.79    8.91  53
  -1  19  -7   -0.75   10.57  53
  -1  20  -7  -20.73   10.80  53
   0  -5   7   47.43    5.62  53
   0  -5  12  244.23    9.92  53
   0  -3   3  924.77   14.48  53
   0   3  -2 1687.57   21.60  53
   0  15  -6   88.02    7.41  53
   1  -3   8  183.95    6.80  53
   1  -3  11  175.79    8.06  53
   1  -2   5    6.04    4.57  53
   1  -2  14   21.28   11.58  53
   1  17  -5   42.04    7.28  53
   2   1   6  198.33    7.36  53
   2   1  13   53.42   10.96  53
   2  17  -3   17.00    8.68  53
   3   6   8   85.19    9.27  53
   3   6   9   19.54    8.69  53
   3   6  10    1.31   10.59  53
   3   6  11   -7.92   12.87  53
   3   7   6  192.08    9.26  53
   3  19   0   39.19   11.34  53
  -4   7  -3   38.24    6.54  53
  -4  10  -4    8.00    7.61  53
  -3  -6   7  350.06    9.27  53
  -3  14  -6   -6.38    7.55  53
  -2  -7   9   53.93    5.59  53
  -2  -7  10  623.96   10.21  53
  -2  -7  11   16.18    6.25  53
  -2   8  -5  222.54    6.12  53
  -2  12  -6  197.64    6.50  53
  -2  19  -7   44.87    8.16  53
  -1  -6   6  186.82    6.04  53
  -1  -5   4  374.92    8.76  53
  -1   0  -1   -0.16    4.08  53
  -1  21  -7   39.71    9.35  53
   0  -5  13   11.35    7.68  53
   0   5  -3 1673.69   17.21  53
   0  11  -5  133.04    5.21  53
   0  16  -6  107.88    5.82  53
   0  17  -6   44.73    5.37  53
   1  -3   7    0.13    3.67  53
   1  -3  12    7.45    6.09  53
   1  12  -4   55.56    4.62  53
   1  18  -5  126.90    7.06  53
   1  19  -5  501.49    9.67  53
   2   0   9    1.07    5.06  53
   2   0  10  200.64    6.60  53
   2   0  11    1.60    6.00  53
   2  18  -3  145.37    7.75  53
   3   6   7    4.74    5.95  53
  -3  -2   1  208.60   16.02  52
   3  20   0   13.06   15.69  53
  -5   2   2    1.81   12.91  54
  -4   0   1   -0.40    6.97  54
  -4   3  -1    0.74    8.46  54
  -4   5  -2   28.13    9.02  54
  -3   7  -4   50.96    7.47  54
  -3  10  -5  113.36    8.32  54
  -3  15  -6   32.89   10.86  54
  -2  -7   8  227.27    8.65  54
  -2  -7  12  221.50   11.55  54
  -1  -7  10   39.72    7.19  54
  -1  13  -6  206.18    8.06  54
   0  -5   6    4.05    5.26  54
   0  -5  14    2.82   10.73  54
   0  18  -6   15.86    8.58  54
   1  -3  13  117.01   11.01  54
   1   9  -3  813.84   12.81  54
   1  20  -5   83.69    9.15  54
   1  21  -5  109.96   11.18  54
   1  22  -5   67.57   11.10  54
   1  23  -5   63.20   13.06  54
   2   0   8 1010.81   12.65  54
   2   0  12   21.30   10.42  54
   2   2   4 1109.14   15.06  54
   2   3   3 6661.22   39.70  54
   2  13  -2 1061.60   16.41  54
   2  19  -3    5.71    8.69  54
   2  20  -3   -1.87   10.54  54
   2  21  -3   10.96   10.56  54
   2  22  -3    3.48   11.63  54
   3   5  10    8.40   10.57  54
  -4  11  -4  115.55    8.42  54
  -3  11  -5   12.39    6.09  54
  -3  16  -6    5.10    7.49  54
  -3  17  -6   20.83    8.84  54
  -2  -7  13   71.00    9.50  54
  -2  -6   5 1097.47   14.63  54
  -2   6  -4  612.61    9.31  54
  -2   9  -5  110.15    5.05  54
  -2  13  -6   13.06    4.98  54
  -2  14  -6  126.67    6.89  54
  -1  -7   8  801.31    9.96  54
  -1  -7   9  129.95    5.92  54
  -1  -7  11    3.40    6.20  54
  -1  -7  12  380.04    8.70  54
  -1   6  -4 1038.23   11.82  54
  -1   9  -5 1251.13   11.95  54
  -1  14  -6  395.15    7.74  54
   0  -6   9  155.19    6.14  54
   0  -6  10  605.02    8.93  54
   0  -6  11 1987.05   14.32  54
   0  -6  12  130.92    7.03  54
   0  -4   4 1681.87   16.72  54
   0   8  -4  144.13    5.78  54
   0  12  -5   57.06    4.46  54
   0  19  -6   10.76    6.11  54
   0  20  -6    6.13    6.14  54
   0  21  -6   49.66    7.67  54
   0  22  -6   86.24    8.21  54
   1  -4   9  451.84    8.00  54
   1  -4  10  128.06    5.94  54
   1  -4  11  438.19    8.09  54
   1  -3   6  427.79    7.84  54
   1  -3  14   43.77    8.12  54
   1  -1   3   97.46    5.57  54
   1  13  -4   -0.59    3.82  54
   2   0   7    3.79    3.98  54
   2   0  13   -4.61    7.56  54
   3   5   9    3.73    6.05  54
   3   5  11    6.49    8.80  54
  -5   1   3   34.81   16.56  54
  -4  -5   8   -0.03   10.86  55
  -4   8  -3   21.42    8.90  55
  -3  -7  10  114.70   11.35  55
  -3  -7  11   50.70   11.28  55
  -3  -6   6   33.50    7.45  55
  -3   1  -1  161.58    8.12  55
  -3   5  -3  209.22    8.75  55
  -2  -7   7  149.54    8.19  55
  -2   0  -1   -0.34    4.43  55
  -1  -7  13  174.42   11.40  55
  -1  15  -6  591.33   10.08  55
   0  -6   8   60.64    5.69  55
   1  -4   8   98.90    6.08  55
   1  -4  12   17.52    8.64  55
   2   1   5  134.64    7.09  55
   2   4   2 1457.15   23.75  55
   3   5   8   38.48    9.00  55
   3   6   6   67.83    7.78  55
   3   7   5   68.50    7.96  55
   3   8   4   29.80    7.45  55
  -4  12  -4  119.53    8.77  55
  -3  -7   9   86.10    7.17  55
  -3   3  -2    8.17    3.97  55
  -3   8  -4   31.80    5.13  55
  -3  12  -5  111.67    6.97  55
  -2   4  -3 2719.25   19.85  55
  -2  10  -5   70.57    5.53  55
  -2  15  -6    5.46    5.96  55
  -2  16  -6   21.59    6.25  55
  -1  -7   7  283.49    6.83  55
  -1  -6   5   40.10    4.41  55
  -1   2  -2 2968.05   25.80  55
  -1   4  -3   51.74    4.33  55
  -1  10  -5  321.42    6.84  55
  -1  16  -6  140.85    6.11  55
  -1  17  -6  237.52    7.65  55
   0  -6   7  116.46    5.07  55
   0  -6  13  234.27    8.63  55
   0  -6  14   -2.42    7.69  55
   0  -5   5  906.36   11.32  55
   0  13  -5    1.83    3.84  55
   1  -4  13  212.24    8.58  55
   1  -2   4  208.69    6.51  55
   1  14  -4  153.98    6.52  55
   2  -1   9  882.20   10.72  55
   2  -1  10   34.19    5.31  55
   2  -1  11   13.21    6.12  55
   2  -1  12   61.43    7.78  55
   2   0   6  129.34    5.53  55
   3   4  10    3.20    7.35  55
   3   4  11  101.33    8.64  55
   3   5   7   40.55    5.48  55
   2  10  -1   35.55    7.26  55
  -5   4   1   11.06   12.68  56
  -4   6  -2    3.51    8.58  56
  -4   9  -3    0.16    8.84  56
  -4  13  -4   17.52   11.96  56
  -3  -7   8   27.84    8.82  56
  -3  13  -5   86.87    9.22  56
  -2  -8  10   16.80    8.83  56
  -2  -8  11  492.02   11.48  56
  -2  -8  12  123.95   11.41  56
  -2   2  -2  188.86    8.16  56
  -2  17  -6    5.33    8.73  56
  -2  18  -6  547.51   12.89  56
  -1   7  -4 1169.73   12.89  56
  -1  18  -6  315.22   10.28  56
  -1  19  -6 1158.56   14.09  56
  -1  22  -6   10.93   12.71  56
   0   6  -3 1192.91   14.63  56
   0   9  -4 1163.23   12.80  56
   0  14  -5    4.31    6.84  56
   1  -4   7  511.33    9.00  56
   1  -4  14   66.46   12.88  56
   1  10  -3  213.58    7.82  56
   1  15  -4   62.16    7.51  56
   2  -1   8  150.51    8.09  56
   2  -1  13   41.94   11.12  56
   2  14  -2  195.94    9.22  56
   3   4   9   51.75    9.15  56
  -3   9  -4    1.02    4.92  56
  -3  14  -5   25.74    6.23  56
  -2  -8   9   14.57    5.08  56
  -2  -7   6    5.76    3.91  56
  -2   7  -4  585.85    9.02  56
  -2  11  -5   29.79    4.94  56
  -2  19  -6  164.70    8.72  56
  -2  20  -6  112.17    8.41  56
  -1  -8  10  432.09    8.12  56
  -1  -8  11  407.36    8.51  56
  -1  -8  12  209.26    7.66  56
  -1  11  -5  154.51    5.44  56
  -1  20  -6    6.97    7.64  56
  -1  21  -6   25.43    7.76  56
   0  -7  10   13.33    4.92  56
   0  -7  11    0.45    6.19  56
   0  -7  12   78.43    6.76  56
   0  15  -5  134.15    6.14  56
   1  -5  10   10.44    5.01  56
   1  -5  11   27.70    6.08  56
   1  -5  12   72.55    6.55  56
   1  -3   5  892.99   11.23  56
   1   7  -2 2754.31   25.65  56
   1  16  -4    1.50    4.86  56
   2  -1   7 1006.21   11.28  56
   3   4   8   49.01    6.44  56
  -4  -1   2   46.18   11.28  56
   3  15   1  124.52   14.91  56
  -4  -5   7   -1.12   13.09  56
  -4   2   0  600.80   14.31  57
  -4   4  -1   18.38    8.74  57
  -4  10  -3   68.59   11.05  57
  -3   6  -3  189.60    8.49  57
  -3  15  -5   12.77   10.52  57
  -2  -8   8   88.15    7.63  57
  -2  12  -5   -1.02    6.83  57
  -1  -8   9   40.53    7.14  57
  -1  -8  13    1.31   10.69  57
  -1  -7   6  146.09    6.70  57
  -1  12  -5  132.29    6.34  57
   0  -7   9  316.58    8.64  57
   0  -7  13   54.32   10.95  57
   0  -6   6  166.06    6.71  57
   0  16  -5 2102.28   16.22  57
   1  -5   9  126.61    7.63  57
   1  -5  13   -6.52   10.72  57
   1   1   1  792.62   21.00  57
   1  17  -4    0.63    6.99  57
   1  23  -4   42.56   10.96  57
   2  -2  10  404.66   10.01  57
   2  -2  11   -1.90    8.73  57
   2  -2  12   82.15   10.91  57
   2  15  -2    5.12    7.00  57
   3   3  10  155.31   11.48  57
   3   3  11   17.23   11.00  57
   3   5   6   16.69    7.19  57
   3   6   5  342.61   11.05  57
  -4   7  -2    3.67    6.06  57
  -3  10  -4   68.89    5.57  57
  -3  16  -5   26.02    7.66  57
  -3  17  -5   23.15    8.02  57
  -3  18  -5   -0.97    9.01  57
  -2   8  -4  286.18    6.78  57
  -1  -8   8   34.38    5.10  57
  -1   8  -4   21.13    4.08  57
   0  -7   8   39.04    4.28  57
   0  -7  14   -6.30    8.94  57
   0  10  -4   20.64    4.12  57
   0  17  -5  391.11    8.07  57
   0  18  -5   38.46    6.29  57
   0  22  -5    8.43    7.44  57
   0  23  -5   54.47    8.05  57
   1  -5   8   16.24    4.03  57
   1  -5  14    6.08    9.04  57
   1  -4   6   10.57    3.84  57
   1  18  -4    4.14    4.93  57
   1  19  -4  120.45    7.11  57
   1  20  -4   10.72    6.21  57
   1  21  -4    7.29    6.40  57
   1  22  -4    8.72    7.64  57
   2  -2   9    8.80    5.12  57
   2  -2  13   34.95    7.75  57
   2   0   5    0.32    3.87  57
   2   1   4 4209.47   26.89  57
   2  16  -2  118.55    6.61  57
   3   3   9    1.14    6.11  57
   3   4   7  206.87    7.54  57
  -3  -4   3  461.19   20.56  56
  -3  -5   4   -0.16    8.38  57
   3   9   3    0.33    8.39  57
  -5   3   2    3.29   12.59  58
  -4  11  -3   30.45   10.79  58
  -3  -8  10   15.28   10.76  58
  -3  -8  11  368.65   15.13  58
  -3  -7   7    0.90    8.54  58
  -3   4  -2  716.40   11.97  58
  -2  -5   3   18.10    6.07  58
  -2   5  -3   67.49    6.32  58
  -2  13  -5    4.09    6.93  58
  -1  -5   3  128.21    6.93  58
  -1   5  -3 2111.63   18.10  58
  -1  13  -5   -1.20    6.76  58
   0   4  -2  801.85   14.71  58
   0  19  -5  326.62   10.31  58
   0  20  -5    9.44    8.74  58
   0  21  -5   -7.51    9.72  58
   1  11  -3   28.90    5.61  58
   2  -2   8  437.75    9.73  58
   2  -1   6  202.38    7.26  58
   2   2   3  462.49   11.60  58
   2  11  -1   89.02    7.26  58
   2  17  -2   16.69    7.88  58
   2  18  -2   27.31    8.82  58
   2  22  -2   -1.05   10.72  58
   3   3   8   88.90    9.23  58
   3   7   4   55.84    8.04  58
  -4  12  -3  156.36    8.76  58
  -3   7  -3   14.13    5.05  58
  -3  11  -4  140.69    6.21  58
  -2  -9  10   47.92    6.57  58
  -2  -9  11    4.23    7.35  58
  -2  -9  12   41.16    7.99  58
  -2  -8   7   36.92    5.26  58
  -2  -6   4   25.45    4.44  58
  -2  14  -5   47.32    5.21  58
  -2  15  -5   13.51    6.01  58
  -1  -9  11  153.44    7.23  58
  -1  -9  12    2.98    7.31  58
  -1  -9  13   18.28    7.52  58
  -1  -8   7    5.17    3.77  58
  -1  -6   4 1178.79   14.66  58
  -1  14  -5   70.33    5.43  58
  -1  15  -5   38.07    5.17  58
   0  -8  10  416.15    7.89  58
   0  -8  11   63.35    6.52  58
   0  -8  12  598.50    9.57  58
   0  -8  13   83.96    8.14  58
   0  -7   7  418.96    7.60  58
   0  -5   4  961.84   12.49  58
   0  -4   3  652.24   11.59  58
   0   7  -3    5.09    3.21  58
   0  11  -4  144.87    5.43  58
   1  -6  10   65.44    5.45  58
   1  -6  11  285.86    7.66  58
   1  -6  12   34.40    6.40  58
   1  -6  13  301.23    9.17  58
   1  -5   7  443.58    7.59  58
   2  -3  10  131.54    6.98  58
   2  -3  11   -1.90    6.08  58
   2  -3  12   16.93    7.48  58
   2  -3  13    7.37    7.67  58
   2  19  -2  124.17    7.52  58
   2  20  -2    3.44    6.21  58
   2  21  -2   48.82    8.08  58
   3   2  10   24.62    7.58  58
   3   2  11   14.83    7.56  58
   3  16   1    4.81   12.36  58
  -2  -4   2   10.49    7.36  58
  -4  -6   8   37.17   11.10  59
  -4   5  -1    8.45    8.51  59
  -4   8  -2    3.98    8.42  59
  -4  13  -3   52.00   10.98  59
  -3  -8   9    0.88    8.76  59
  -3  -6   5  297.62   11.32  59
  -3   0   0   86.65    7.38  59
  -3   2  -1  134.56    7.41  59
  -3  12  -4   44.63    8.85  59
  -2  -9   9  189.02    9.71  59
  -2   9  -4   54.26    5.83  59
  -2  16  -5   69.01    8.82  59
  -2  17  -5   -6.43    8.66  59
  -1  -9  10   77.57    7.54  59
  -1  -4   2 2864.31   31.03  59
  -1   9  -4   77.90    6.01  59
  -1  16  -5  470.13    9.57  59
   0  -8   9  310.41    8.58  59
   1  -6   9  294.83    8.53  59
   1  -3   4 1519.76   15.57  59
   1  12  -3  372.06    8.81  59
   2  -3   9  164.55    7.97  59
   2  -2   7  145.34    6.81  59
   3   2   9   91.17    9.13  59
   3   4   6    1.29    6.94  59
   3  17   1    6.74    9.83  59
  -4  14  -3  133.55    9.67  59
  -3   8  -3  113.31    5.99  59
  -3  13  -4    1.87    5.93  59
  -2  -7   5  217.20    7.34  59
  -2   3  -2 1972.06   18.47  59
  -2  10  -4   40.78    4.32  59
  -2  18  -5    6.05    5.99  59
  -2  19  -5   56.18    7.96  59
  -2  20  -5   26.64    7.90  59
  -2  21  -5   69.46    9.40  59
  -1  -9   9    4.41    4.91  59
  -1  -7   5   15.31    3.98  59
  -1  17  -5   82.68    5.73  59
  -1  18  -5   27.04    6.17  59
  -1  19  -5  223.09    7.55  59
  -1  20  -5   69.29    6.65  59
  -1  21  -5   34.70    7.76  59
  -1  22  -5   -2.25    7.50  59
   0  -6   5  331.98    7.43  59
   0  -3   2 1726.59   21.69  59
   0  12  -4    2.82    3.66  59
   1  -6   8   23.82    4.08  59
   1  -4   5 1761.94   15.04  59
   1  -2   3  171.89    6.51  59
   1   8  -2 3477.96   27.35  59
   3   3   7  173.47    7.04  59
  -4  -4   5  199.39   16.80  59
  -4   1   1    9.50    8.53  59
   3  18   1   40.03   13.34  59
  -4   3   0   60.69    7.81  60
  -4   9  -2   71.42    9.31  60
  -3  -8   8  386.28   11.71  60
  -3   5  -2   26.75    5.82  60
  -3  14  -4  238.01    9.96  60
  -2  -9   8    3.85    6.89  60
  -2   6  -3  663.14   10.61  60
  -1   3  -2 5774.13   34.21  60
  -1   6  -3  211.49    7.00  60
  -1  10  -4   75.39    5.99  60
   0  -8   8   80.39    5.95  60
   0  -7   6  366.31    8.17  60
   0   2  -1  891.84   21.18  60
   0  13  -4   64.50    5.88  60
   1  -7  11    0.08    8.60  60
   1  -7  12  282.47    9.97  60
   1  -7  13    4.80   10.89  60
   1  -5   6   64.35    5.92  60
   1   5  -1  582.58   16.25  60
   1  13  -3  230.69    7.73  60
   2  -4  11   18.95    8.46  60
   2  -4  12   72.82   10.90  60
   2  -4  13   16.65   12.02  60
   2  -3   8   96.13    7.66  60
   2  12  -1   21.48    5.74  60
   3   1  10   13.89   10.60  60
   3   1  11   47.21   11.01  60
   3   2   8  314.19   10.64  60
   3   5   5  325.00   10.78  60
   3  19   1    0.45   10.74  60
   3  20   1   39.26   13.23  60
  -4   6  -1   27.49    6.52  60
  -4  10  -2   67.81    6.91  60
  -3   9  -3   -0.14    4.83  60
  -3  15  -4    1.68    6.09  60
  -3  16  -4   89.52    8.12  60
  -3  17  -4   49.31    7.82  60
  -3  18  -4   77.37    8.34  60
  -2 -10  11    5.46    7.79  60
  -2 -10  12   18.80    7.77  60
  -2  -8   6    1.45    3.80  60
  -2  11  -4  194.63    6.45  60
  -1 -10  11    9.28    6.05  60
  -1 -10  12   11.15    7.59  60
  -1 -10  13   59.39    8.09  60
  -1  -9   8  146.47    6.09  60
  -1  -8   6    0.53    3.75  60
  -1  11  -4   52.05    4.45  60
   0  -9  10    5.77    4.82  60
   0  -9  11   13.78    6.28  60
   0  -9  12   -1.42    6.15  60
   0  -9  13    9.96    7.57  60
   0   8  -3   10.75    3.30  60
   0  14  -4  152.56    5.39  60
   0  23  -4   98.09    8.26  60
   0  24  -4   20.11    9.01  60
   1  -7  10    3.92    4.91  60
   1  14  -3  438.43    8.50  60
   1  23  -3   50.57    7.91  60
   1  24  -3   13.99    8.77  60
   2  -4  10   37.91    6.43  60
   2  -2   6  420.49    8.10  60
   2  -1   5  132.75    5.71  60
   3   1   9    2.88    6.25  60
  -4  -5   6    3.87   10.66  60
  -3  -7   6   28.64    8.79  60
  -3  -9  10    1.45   10.78  61
  -2 -10  10   25.62    8.90  61
  -2  -1   0  886.75   21.40  61
  -2   1  -1  914.30   15.83  61
  -2  12  -4    8.75    6.81  61
  -1 -10  10   -1.17    8.44  61
   0  15  -4    1.47    6.88  61
   0  16  -4  886.05   11.83  61
   0  21  -4  144.38    9.53  61
   0  22  -4   -0.87   10.58  61
   1  -7   9    1.56    6.97  61
   1  -6   7   27.10    5.62  61
   1  15  -3  224.55    8.60  61
   1  21  -3   95.84    9.38  61
   1  22  -3  145.22   11.36  61
   2  -4   9   46.85    7.18  61
   2  -3   7  128.86    6.62  61
   2   0   4  122.79    7.36  61
   2   3   2 1996.06   26.75  61
   3   0  11   -1.67   10.80  61
   3   2   7   77.41    7.83  61
   3   3   6   56.51    7.76  61
   3   6   4  309.87   11.42  61
  -4  11  -2  194.87    8.94  61
  -3   6  -2   52.57    5.53  61
  -3  10  -3   -2.21    4.85  61
  -2   7  -3  746.00   10.23  61
  -2  13  -4   44.86    5.36  61
  -1 -10   9  287.47    7.25  61
  -1  -9   7 1013.97   11.33  61
  -1   7  -3 2439.31   18.25  61
  -1  12  -4   21.71    3.96  61
   0  -9   9   19.34    5.01  61
   0  -8   7  232.55    6.11  61
   0   5  -2  387.00    9.66  61
   0  17  -4 1536.51   13.43  61
   0  18  -4  104.07    6.16  61
   0  19  -4  146.28    7.13  61
   0  20  -4  475.25    9.01  61
   1  -8  12  351.55    8.46  61
   1  -8  13   24.23    7.73  61
   1   9  -2  346.37    8.82  61
   1  16  -3 1224.47   12.91  61
   1  17  -3  181.17    6.83  61
   1  18  -3   15.44    5.12  61
   1  19  -3    9.91    6.03  61
   1  20  -3  224.23    7.93  61
   2  -5  11   20.94    6.00  61
   2  -5  12    3.89    7.43  61
   2  -5  13    8.93    8.93  61
   3   0  10   10.41    7.46  61
   3   1   8    1.23    6.20  61
   2   8   0 1137.86   27.42  61
  -4  -6   7   21.78   10.84  62
  -4   4   0   11.61    8.52  62
  -4   7  -1    6.08    8.37  62
  -4  12  -2  130.35   11.26  62
  -3  -9   9    4.26   10.42  62
  -3  -8   7   16.88    8.60  62
  -3   3  -1  443.24   10.37  62
  -3  11  -3    3.31    6.92  62
  -2 -10   9  164.78    9.56  62
  -2  -9   7  473.60   10.42  62
  -2   4  -2 1463.59   16.03  62
  -2  14  -4    2.48    6.96  62
  -2  15  -4  898.73   11.66  62
  -2  21  -4    5.06   10.81  62
  -1   1  -1  811.75   17.70  62
  -1  13  -4  575.89    9.16  62
  -1  23  -4   -1.70   11.64  62
   0 -10  12   -4.86    9.63  62
   0 -10  13   43.71   11.06  62
   0   9  -3 1158.01   13.10  62
   1  -8  11   11.69    8.72  62
   1  -7   8  297.85    8.07  62
   2  -5  10   80.95    8.92  62
   2  -4   8  158.91    7.83  62
   2   1   3  120.99    7.48  62
   2  13  -1  730.57   14.40  62
   2  14  -1    4.80    7.09  62
   2  22  -1   -4.14   10.82  62
   3   0   9   -4.11    8.70  62
   3   4   5 1213.07   16.83  62
  -4  13  -2   11.47    7.84  62
  -4  14  -2   59.29    8.36  62
  -3  12  -3   18.74    5.16  62
  -2 -11  12    4.96    8.99  62
  -2   8  -3   17.57    4.02  62
  -2  16  -4  298.59    7.94  62
  -2  17  -4  253.37    7.67  62
  -2  18  -4  184.46    7.26  62
  -2  19  -4  271.35    8.04  62
  -2  20  -4  276.95    9.17  62
  -1 -11  12    7.54    7.35  62
  -1 -11  13  239.50   10.24  62
  -1  14  -4    0.76    4.83  62
  -1  15  -4  614.98    8.92  62
  -1  16  -4   31.33    5.34  62
  -1  19  -4  180.87    7.17  62
  -1  20  -4    6.47    6.27  62
  -1  21  -4  100.70    8.06  62
  -1  22  -4   72.16    8.14  62
   0 -10  10    7.22    4.93  62
   0 -10  11   15.13    6.01  62
   0  -9   8  720.60    9.54  62
   0  -7   5    0.54    3.75  62
   0  -6   4  187.50    6.12  62
   1  -8  10  299.05    7.13  62
   1  -6   6  605.21    8.78  62
   1  -5   5  489.04    8.40  62
   1  -4   4  449.66    8.51  62
   2  -5   9    2.47    4.82  62
   3  -1  11   48.62    7.91  62
   3   8   3  109.26   11.09  62
  -4   0   2  151.80   10.14  63
  -4   2   1   79.50    8.12  63
  -4   8  -1   25.55    8.82  63
  -3   1   0   31.21    5.95  63
  -3   7  -2   40.31    7.18  63
  -3  13  -3   66.36    8.91  63
  -2 -11  11  115.52   11.21  63
  -2 -10   8   -1.17    6.86  63
  -1 -11  11  136.31    9.46  63
  -1 -10   8    7.77    6.80  63
  -1  -8   5  170.22    7.09  63
  -1  -7   4  567.88   10.89  63
  -1   4  -2  138.08    6.93  63
  -1   8  -3  575.42   10.07  63
  -1  17  -4 2570.40   17.21  63
  -1  18  -4    9.33    8.11  63
   0  -8   6   32.54    5.54  63
   0  10  -3 1061.37   12.46  63
   1  -8   9  974.67   11.62  63
   1  -7   7  142.22    6.48  63
   1  10  -2   70.58    6.29  63
   2  -6  12   12.34   10.69  63
   2  -4   7  353.12    8.24  63
   2  -3   6  362.80    8.46  63
   2  -2   5  367.39    8.88  63
   2  15  -1  896.54   14.73  63
   2  16  -1   23.68    7.21  63
   2  19  -1   14.54    8.80  63
   2  20  -1  150.58    9.90  63
   2  21  -1   80.10   11.03  63
   3  -1  10    9.81   10.53  63
   3   0   8  397.75   11.05  63
   3   1   7  281.25    9.37  63
   3   2   6 2188.86   19.99  63
  -4   9  -1   14.81    6.36  63
  -3  -9   8   -0.87    6.07  63
  -3  14  -3   -4.55    6.22  63
  -3  15  -3   44.20    6.52  63
  -3  16  -3   26.59    6.53  63
  -3  17  -3   77.12    7.94  63
  -3  18  -3   21.10    7.71  63
  -3  19  -3   87.86    9.41  63
  -2 -11  10    4.59    6.12  63
  -2   9  -3  179.95    5.75  63
  -1 -11  10   -6.93    6.11  63
   0 -10   9   51.87    5.37  63
   0  -9   7    8.34    3.82  63
   0  -5   3 1745.43   17.69  63
   0  -2   1  875.04   20.48  63
   0  24  -3    3.93    7.49  63
   1  -9  11  416.77    8.57  63
   1  -9  12   32.29    7.87  63
   1  -9  13  158.31    8.67  63
   1  -3   3 1757.50   17.83  63
   1  24  -2   44.84    9.11  63
   2  -6  10   77.80    6.66  63
   2  -6  11    8.45    6.34  63
   2  17  -1  163.97    7.14  63
   2  18  -1   -1.45    5.98  63
  -4  -7   8   -0.67   11.83  64
  -4   5   0    2.55    8.47  64
  -3 -10  10    0.35   10.74  64
  -3  -1   1   17.24    5.89  64
  -3   4  -1  186.64    7.70  64
  -3   8  -2  115.50    7.82  64
  -2  -8   5   18.15    5.58  64
  -2  -7   4  749.12   14.11  64
  -2   5  -2   85.32    6.64  64
  -2  10  -3   37.26    5.77  64
  -1 -11   9  411.64    9.54  64
  -1  -9   6  207.31    7.39  64
  -1  -6   3 5449.72   33.96  64
   0 -11  12   16.66   10.62  64
   0 -11  13   -2.74   11.60  64
   0  11  -3  233.69    7.54  64
   0  23  -3   10.99   10.60  64
   1  -9  10    6.35    7.85  64
   1  -8   8   22.93    6.86  64
   1  23  -2   25.54   10.63  64
   2  -5   8   89.72    7.41  64
   2  -1   4 4315.61   26.47  64
   3  -2  11    9.01   10.78  64
   3  -1   9    2.83    8.62  64
   3   3   5    7.42    7.14  64
   3   5   4    1.68    6.93  64
  -4  10  -1    6.17    6.32  64
  -2 -11   9  613.49   10.60  64
  -2  -9   6   10.13    4.96  64
  -2   2  -1    6.49    3.24  64
  -2  11  -3  450.37    7.83  64
  -2  22  -3    5.45    8.89  64
  -1 -12  12   -2.64    7.55  64
  -1 -10   7   14.04    4.07  64
  -1   9  -3  264.65    6.69  64
  -1  24  -3    5.75    8.98  64
   0 -11  10   58.91    6.42  64
   0 -11  11   22.91    6.08  64
   0 -10   8  458.63    8.17  64
   0   6  -2  556.23   10.70  64
   0  12  -3    1.06    3.73  64
   0  21  -3   54.17    6.53  64
   0  22  -3   -3.87    6.34  64
   1  11  -2   43.86    4.56  64
   1  22  -2   -5.83    7.52  64
   2  -7  12   14.14    7.86  64
   2  -6   9    1.33    4.90  64
   3  -2  10   19.18    7.66  64
  -1  -3   1  142.71   12.26  64
  -1  -1   0 1304.26   39.42  64
  -4   6   0   56.31    9.18  65
  -4  11  -1  187.10   10.84  65
  -3 -10   9  297.15   12.69  65
  -3  -8   6   72.17    8.05  65
  -3   9  -2   51.98    7.34  65
  -2 -10   7  113.65    7.91  65
  -2  21  -3   35.85   10.91  65
  -1 -12  11   -2.91    9.71  65
  -1  10  -3    4.51    5.32  65
  -1  23  -3    3.64   10.60  65
   0  13  -3   47.79    5.73  65
   0  14  -3   84.13    6.13  65
   0  19  -3  516.27    9.94  65
   0  20  -3  107.43    9.25  65
   1 -10  12   36.72   10.61  65
   1 -10  13    1.74   12.65  65
   1  -9   9    4.24    6.95  65
   1  -7   6  965.54   11.27  65
   1  -6   5  107.18    6.31  65
   1   6  -1  122.02    8.22  65
   1  12  -2   10.72    5.42  65
   1  21  -2   99.91    9.33  65
   2  -7  11   66.78    9.44  65
   2  -4   6  102.26    6.25  65
   3  -1   8    2.84    8.70  65
   3   0   7    2.18    7.23  65
   3   1   6   33.05    7.70  65
  -4   3   1   21.89    5.35  65
  -4  12  -1  150.94    8.78  65
  -4  13  -1   -4.65    7.69  65
  -3   5  -1   43.26    4.53  65
  -3  10  -2   57.65    5.53  65
  -2 -12  11   65.97    8.34  65
  -2   6  -2   70.08    4.86  65
  -2  12  -3  300.54    7.31  65
  -2  13  -3  188.65    6.41  65
  -2  14  -3   -0.02    4.88  65
  -2  18  -3    4.77    5.99  65
  -2  19  -3   20.12    6.24  65
  -2  20  -3   28.16    7.70  65
  -1 -12  10   10.48    6.08  65
  -1 -11   8   15.62    5.05  65
  -1   5  -2  881.14   12.36  65
  -1  11  -3  167.13    5.61  65
  -1  21  -3   65.52    6.50  65
  -1  22  -3    4.73    7.47  65
   0 -12  12    1.94    7.48  65
   0 -11   9  257.97    7.04  65
   0  -9   6  255.54    6.40  65
   0  -8   5  727.40    9.87  65
   0  -4   2  794.60   14.12  65
   0  15  -3  160.53    5.52  65
   0  16  -3  188.23    6.47  65
   0  17  -3   47.40    5.32  65
   0  18  -3  650.00    9.44  65
   1 -10  11  402.97    8.62  65
   1  -8   7  516.38    7.97  65
   1  -5   4   57.01    4.13  65
   1  13  -2  590.15    9.77  65
   1  19  -2   40.57    5.40  65
   1  20  -2  326.02    8.73  65
   2  -7  10  231.13    7.58  65
   2  -6   8    0.87    4.88  65
   2  -5   7   76.13    5.51  65
   2  -3   5   67.24    4.77  65
   2  23   0   29.16    9.39  65
   3  -3  11   19.27    7.87  65
   3  -2   9   89.23    6.74  65
   2   5   1  390.62   23.94  64
  -3  -7   5   51.90    9.30  65
   2   9   0   10.62    6.85  65
  -4   7   0   20.09    8.80  66
  -4  14  -1   -8.30   10.89  66
  -4  15  -1  129.12   13.28  66
  -3  -9   7   11.08    8.73  66
  -3  11  -2   27.31    7.22  66
  -2 -12  10    4.53   10.58  66
  -2 -11   8  373.43    9.86  66
  -2  -6   3 1898.79   25.21  66
  -2  15  -3    5.91    6.97  66
  -2  16  -3   27.41    7.36  66
  -2  17  -3   64.67    8.91  66
  -1  12  -3  279.80    7.48  66
  -1  20  -3   -2.32    8.56  66
   0 -12  11   57.98    9.04  66
   0 -10   7   88.45    6.16  66
   0  -7   4 2183.27   17.60  66
   1 -10  10  579.05   11.20  66
   1  -9   8  102.57    7.38  66
   1  -2   2 3066.59   26.63  66
   1  14  -2  430.67    9.29  66
   1  15  -2  179.94    7.18  66
   1  16  -2 1426.59   14.92  66
   1  17  -2   56.82    7.51  66
   1  18  -2  463.87   10.09  66
   2  -8  12   24.62   11.13  66
   2   0   3    0.23    5.53  66
   2   2   2  191.36    9.46  66
   3  -3  10  156.41   11.33  66
   3  19   2  181.55   13.28  66
   4   9   7    3.14   12.83  66
  -3 -11  10    7.40    9.21  66
  -3   2   0  466.44   10.54  66
  -3  12  -2  817.53   10.55  66
  -3  13  -2   12.02    6.16  66
  -3  14  -2  583.01    9.90  66
  -3  15  -2  556.58    9.64  66
  -3  16  -2   40.42    6.49  66
  -3  17  -2   32.59    7.57  66
  -3  18  -2  118.56    8.51  66
  -3  19  -2  185.94    8.82  66
  -2   7  -2  329.60    7.40  66
  -1 -13  12    3.34    7.81  66
  -1 -12   9  384.74    8.76  66
  -1  -9   5   24.80    4.08  66
  -1  13  -3  193.56    5.80  66
  -1  14  -3   11.38    3.90  66
  -1  15  -3   39.09    5.30  66
  -1  16  -3   72.85    5.47  66
  -1  17  -3  142.49    6.02  66
  -1  18  -3  213.24    6.82  66
  -1  19  -3  172.40    7.33  66
   0 -12  10  129.38    6.96  66
   0   3  -1  399.74   12.64  66
   0   7  -2    4.19    3.20  66
   0  24  -2    6.37    7.76  66
   1 -11  12    9.94    7.70  66
   1 -10   9  669.47    9.25  66
   2  -8  11    2.05    7.56  66
   2  -7   9  295.16    7.19  66
   2  -2   4 1078.09   13.17  66
   2  22   0   58.02    8.10  66
   3  -4  11  105.26    8.46  66
   3  -2   8  314.06    8.58  66
   3  -1   7  265.07    7.64  66
   3   2   5  873.49   13.23  66
   3  12   2  871.24   33.20  64
   3   7   3   14.29    8.89  66
  -4   1   2   49.09    8.60  67
  -4   8   0  276.26   10.55  67
  -3 -10   8   13.69    8.77  67
  -3   6  -1   33.24    5.87  67
  -2 -12   9  246.01   10.25  67
  -1 -13  11   18.31   10.57  67
  -1 -11   7 2182.48   17.07  67
  -1 -10   6   21.17    5.66  67
  -1  -8   4   29.51    5.58  67
  -1  -5   2 1855.01   23.87  67
  -1   2  -1 1278.22   19.38  67
  -1   6  -2    3.89    4.39  67
   0 -11   8  350.75    8.83  67
   0  23  -2   64.58   10.90  67
   1 -11  11    5.04    8.76  67
   1  -4   3   59.63    5.43  67
   1   0   1    0.64    5.81  67
   1  24  -1   92.66   12.24  67
   2  -8  10   -4.67    8.63  67
   2  -6   7   -2.58    6.85  67
   2  21   0   -0.86   10.49  67
   3  -3   9   -0.56    8.68  67
   3   0   6  189.62    8.68  67
   3   4   4  590.02   13.71  67
   3  18   2  122.33   12.41  67
   4   6   8    1.70   12.85  67
   4   8   7    4.79   10.89  67
  -4   4   1   24.80    6.22  67
  -4   9   0   73.92    7.00  67
  -2 -13  11  146.38    8.83  67
  -2   3  -1  437.74    9.81  67
  -2   8  -2  132.23    5.43  67
  -2  22  -2    8.13    7.71  67
  -1 -13  10   45.60    6.43  67
  -1  24  -2   82.00    9.46  67
   0 -13  12   10.44    7.55  67
   0 -12   9   56.46    5.45  67
   0  -6   3 1242.95   14.56  67
   0   8  -2  183.03    6.33  67
   0  22  -2   26.40    6.34  67
   1 -11  10   13.91    6.29  67
   1  -9   7   77.70    4.67  67
   1  -8   6   51.78    4.34  67
   1  -7   5   95.03    4.95  67
   1  23  -1   88.70    8.13  67
   2  -9  12  220.09    9.27  67
   2  -7   8  106.75    5.75  67
   2  -5   6   -0.78    3.78  67
   2  -4   5  124.42    5.32  67
   2  20   0   29.14    6.51  67
   3  -4  10    0.04    7.46  67
   3  13   2   10.81   12.64  67
  -3  -6   4  205.70   12.69  67
   3  14   2  603.98   20.07  67
   3  15   2  604.33   18.99  67
   3  16   2   49.75   11.48  67
   3  17   2   25.85   13.29  67
  -4  10   0   66.83    9.35  68
  -3 -11   9   16.09   10.71  68
  -3   7  -1  487.12   10.41  68
  -2 -11   7   52.53    7.31  68
  -2 -10   6    1.72    6.83  68
  -2  -9   5  379.96    9.82  68
  -2   0   0  398.41   12.70  68
  -2  21  -2   -4.50   10.54  68
  -1 -12   8   -0.18    6.97  68
  -1  23  -2   19.67   10.64  68
   0 -13  11   17.67   10.43  68
   0  21  -2   14.11    8.63  68
   1 -10   8   83.01    7.45  68
   1   7  -1  139.26    7.51  68
   1  22  -1    8.43    9.79  68
   2  -9  11  411.96   12.32  68
   2  -8   9  461.39   10.66  68
   2  10   0  179.57    9.16  68
   2  19   0   46.40    9.00  68
   3  -5  11    2.33   11.78  68
   3  -3   8   79.97    9.20  68
  -4  11   0  104.10    7.24  68
  -4  12   0    2.83    7.67  68
  -3   8  -1    3.25    4.85  68
  -2 -13  10   16.46    7.66  68
  -2   9  -2  105.67    5.18  68
  -2  19  -2  131.50    7.00  68
  -2  20  -2   57.42    6.51  68
  -1 -13   9  205.47    7.48  68
  -1   7  -2  736.17   10.55  68
  -1  22  -2   75.99    7.74  68
   0 -13  10  341.49    8.20  68
   0 -11   7 1342.49   12.24  68
   0 -10   6  657.38    9.06  68
   0  -9   5 2820.84   18.18  68
   0   9  -2 1047.70   12.66  68
   0  20  -2   38.41    6.28  68
   1 -12  11  106.90    8.03  68
   1 -12  12  114.19    8.19  68
   1 -11   9   -0.20    4.96  68
   1  -6   4 1089.97   12.11  68
   2  -9  10   67.70    6.71  68
   2  18   0   -0.13    5.94  68
   3  -5  10    3.61    7.56  68
   3  -4   9   51.76    6.51  68
   3  -2   7   73.99    5.95  68
   3   1   5   51.08    5.73  68
   4   5   8   -0.14    9.03  68
  -4  -8   8    8.71   15.71  68
  -4  -7   7   17.01   13.19  68
  -4  -1   3   85.82   12.05  68
   4  11   6   11.16   15.91  68
  -4   5   1   14.59    8.72  69
  -4  13   0   71.86   11.20  69
  -4  14   0   -1.37   10.81  69
  -4  15   0    6.69   11.84  69
  -3   3   0  191.22    8.01  69
  -3  20  -1   36.55   12.82  69
  -2 -12   8  143.20    9.47  69
  -2  -8   4   14.54    5.57  69
  -2  10  -2  909.46   11.31  69
  -2  18  -2   18.47    8.67  69
  -1 -14  11    6.77   10.76  69
  -1  -7   3 1371.89   17.02  69
  -1  21  -2   10.27    8.57  69
   0 -12   8 1519.51   13.77  69
   0  -8   4  145.00    6.86  69
   0  19  -2  950.04   12.09  69
   1  21  -1   27.49    8.94  69
   2  -8   8   77.55    7.46  69
   2  -7   7  105.47    7.40  69
   2  -6   6  406.67    8.43  69
   2  -3   4  916.69   12.50  69
   2  -1   3  128.95    7.38  69
   2  11   0   18.20    5.83  69
   2  17   0  477.63   11.45  69
   3  -1   6   35.10    7.69  69
   3   3   4    4.52    6.91  69
   4   7   7  164.47   12.88  69
  -3   9  -1  350.63    8.02  69
  -3  10  -1   39.80    5.36  69
  -3  18  -1   36.71    7.77  69
  -3  19  -1   -1.78    7.70  69
  -2   4  -1   -0.67    3.92  69
  -2  11  -2  648.30    9.14  69
  -2  12  -2   71.23    4.75  69
  -2  13  -2  125.02    6.07  69
  -2  14  -2   -2.74    5.08  69
  -2  15  -2 1695.14   13.67  69
  -2  16  -2   88.23    5.79  69
  -2  17  -2  147.46    6.23  69
  -1 -14  10    2.06    6.17  69
  -1 -12   7  515.17    8.97  69
  -1 -11   6 3091.44   19.56  69
  -1   8  -2  104.63    4.92  69
  -1  19  -2  265.05    7.74  69
  -1  20  -2  143.89    7.13  69
   0 -14  11   50.82    7.84  69
   0 -14  12   32.24    9.29  69
   0 -13   9 1013.24   11.58  69
   0  10  -2 1071.38   12.52  69
   0  11  -2   10.28    3.98  69
   0  17  -2   79.33    5.63  69
   0  18  -2  761.82    9.98  69
   0  24  -1   71.72    8.17  69
   1 -12  10  513.60    9.06  69
   1 -10   7  265.53    6.86  69
   1  -9   6  262.34    6.31  69
   1  20  -1  294.73    8.37  69
   2 -10  11  228.78    8.76  69
   2  -9   9    9.42    5.94  69
   2  16   0  570.71   11.32  69
   3  -6  11   -5.11    9.13  69
   3  -5   9    0.11    6.08  69
   3  -4   8   47.23    6.52  69
   4   4   8   49.87    8.49  69
  -4  -6   6   40.65   15.78  69
  -3   0   1    0.25    6.49  69
   3   6   3  191.20   12.32  69
   4  10   6    5.07   13.20  69
  -4   2   2   66.35    8.76  70
  -4   6   1   35.51    8.86  70
  -3 -11   8  105.82   10.53  70
  -3 -10   7   20.14    8.68  70
  -3  -9   6  108.84    8.60  70
  -3  11  -1    1.56    7.05  70
  -3  12  -1  578.57   10.63  70
  -3  15  -1  109.84    9.39  70
  -3  16  -1    2.02    8.59  70
  -3  17  -1   10.68    9.67  70
  -2 -13   9   80.37    9.31  70
  -1 -10   5    2.09    5.36  70
  -1   9  -2 2789.33   18.87  70
  -1  18  -2  268.13    8.57  70
  -1  24  -1    9.72   11.74  70
   0  12  -2    9.87    5.42  70
   0  13  -2  178.68    6.94  70
   0  14  -2    4.56    5.32  70
   0  15  -2   -1.57    5.28  70
   0  16  -2  186.67    8.09  70
   0  23  -1  179.30   11.48  70
   1 -13  12   14.62   12.89  70
   1 -11   8    8.13    6.88  70
   1  -8   5    4.54    5.33  70
   1  -5   3 2133.83   18.40  70
   1  -3   2 5888.25   34.31  70
   1   8  -1 1408.32   18.72  70
   1  19  -1    2.71    7.08  70
   1  24   0   23.37   11.01  70
   2  -5   5   56.61    5.80  70
   2   1   2  354.51   11.42  70
   2  12   0  229.75    9.32  70
   2  13   0 1520.20   19.55  70
   2  14   0  868.92   15.03  70
   2  15   0  730.97   13.77  70
   3  -6  10   -0.58   10.62  70
   3  -3   7  193.33    8.69  70
   4   6   7   -0.18   10.98  70
  -4   7   1  374.17    9.67  70
  -3   4   0   -0.56    3.92  70
  -3  13  -1  232.10    7.11  70
  -3  14  -1  301.95    8.09  70
  -2 -14  10    0.69    7.63  70
  -2  22  -1   19.36    7.58  70
  -1 -13   8 1116.49   11.93  70
  -1  10  -2  899.63   10.76  70
  -1  11  -2  188.61    5.90  70
  -1  15  -2   38.14    5.19  70
  -1  16  -2  835.31   10.03  70
  -1  17  -2  310.48    7.34  70
  -1  23  -1  119.36    8.43  70
   0 -14  10   32.46    6.37  70
   0 -12   7  233.03    6.77  70
   0 -11   6 1476.87   12.84  70
   0  -5   2  390.56    9.65  70
   0   4  -1 1855.18   23.16  70
   1 -13  11   34.12    7.62  70
   1 -12   9    1.00    5.97  70
   1  18  -1  406.78    8.49  70
   2 -10  10    3.28    6.16  70
   2  -8   7   85.91    5.60  70
   2  22   1    9.65    7.73  70
   3  -2   6 2201.07   17.77  70
   3   0   5    0.77    4.94  70
   4   3   8   30.45    8.05  70
  -4   8   1   41.99    9.01  71
  -3 -12   9   70.00   11.28  71
  -3  -8   5  170.54    9.91  71
  -2 -12   7  129.62    8.18  71
  -2 -11   6   40.30    7.17  71
  -2   5  -1  416.40    9.61  71
  -2  21  -1  152.67   11.36  71
  -1 -15  11   -6.18   10.82  71
  -1 -14   9   -2.81    8.70  71
  -1  -9   4    1.40    5.18  71
  -1  12  -2   -1.91    5.62  71
  -1  13  -2  232.80    7.25  71
  -1  14  -2   -2.75    5.33  71
   0 -13   8  626.88   10.49  71
   0 -10   5  570.35    9.35  71
   0  -7   3    5.83    4.34  71
   0  22  -1  164.43    9.64  71
   1 -13  10   13.53    8.81  71
   1  -7   4 1281.71   13.19  71
   1   9  -1  109.01    7.09  71
   1  16  -1  284.20    9.07  71
   1  17  -1  173.56    8.20  71
   1  23   0   31.40   10.79  71
   2 -11  11   79.51   11.17  71
   2  -9   8   20.42    7.20  71
   2  -7   6   50.10    5.85  71
   2  21   1  167.50   11.81  71
   3  -6   9    7.42    9.01  71
   3  -5   8   38.14    8.99  71
   3   2   4   57.56    7.63  71
   4   5   7  376.26   14.13  71
   4   9   6   39.84   11.55  71
  -4   9   1  121.55    7.41  71
  -3   5   0  961.24   12.59  71
  -3  20   0    1.25    9.14  71
  -2 -13   8   54.98    6.61  71
  -2  20  -1   -0.01    6.17  71
  -1 -15  10   15.55    7.66  71
  -1  22  -1  140.94    7.07  71
   0 -15  11   53.04    7.93  71
   0 -14   9   10.33    6.00  71
   0  -3   1  399.25   12.53  71
   0  21  -1    1.28    6.06  71
   0  25   0    3.99    8.89  71
   1 -12   8  344.62    7.46  71
   1 -11   7    3.74    4.78  71
   1 -10   6   39.30    4.30  71
   1  10  -1   66.35    5.01  71
   1  15  -1  130.56    5.60  71
   2 -11  10   60.50    7.72  71
   2 -10   9   18.22    6.17  71
   2  -4   4   92.36    5.08  71
   2  -2   3  459.56    9.54  71
   3  -7  10   -0.57    7.72  71
   3  -4   7  223.67    7.12  71
  -4   3   2   11.92    8.63  72
  -4  10   1   -1.02    8.83  72
  -4  11   1   71.35   10.28  72
  -4  12   1   -8.24   10.94  72
  -4  13   1  359.15   12.67  72
  -4  14   1   21.83   10.98  72
  -4  15   1  178.79   13.60  72
  -3  19   0   28.62   11.03  72
  -2 -14   9   43.21   10.70  72
  -2 -10   5    0.90    6.79  72
  -2   6  -1   21.67    5.74  72
  -2  19  -1    8.68    8.60  72
  -1 -13   7   36.63    7.13  72
  -1 -12   6   82.79    7.70  72
  -1  21  -1    6.38    8.63  72
   0  -9   4 1181.75   12.99  72
   0  20  -1   24.91    8.70  72
   1 -14  11   24.94   10.91  72
   1 -13   9  193.51    9.58  72
   1  -9   5 1310.51   12.92  72
   1  11  -1   43.20    5.91  72
   1  12  -1  766.63   11.91  72
   1  13  -1    4.29    5.39  72
   1  14  -1  178.57    7.29  72
   1  22   0   10.27    8.71  72
   2  -6   5    3.15    5.40  72
   2  20   1    6.01    8.73  72
   3  -3   6   66.18    7.80  72
   3  -1   5   52.33    7.69  72
   4   2   8   11.44   11.11  72
   4   4   7   48.61   11.41  72
   4   8   6   27.13   11.28  72
  -3   6   0    4.23    3.90  72
  -3  18   0   25.66    7.67  72
  -2   1   0  887.26   16.09  72
  -2   7  -1  836.32   10.97  72
  -2  17  -1  109.73    5.73  72
  -2  18  -1   -1.77    6.07  72
  -2  23   0   37.74    9.13  72
  -1 -16  11  137.75    9.74  72
  -1 -14   8  384.52    8.65  72
  -1 -11   5    0.31    3.78  72
  -1   4  -1  203.51    7.29  72
  -1  20  -1   20.75    6.10  72
   0 -15  10   47.56    7.62  72
   0  19  -1   26.31    5.17  72
   0  24   0   11.75    7.40  72
   1 -14  10    8.41    6.32  72
   1  21   0    5.09    6.02  72
   2 -12  11    2.42    7.57  72
   2 -11   9  169.04    7.17  72
   2 -10   8  417.20    8.01  72
   2  -9   7   27.00    4.98  72
   3  -8  10  113.74    8.52  72
   3  -7   9    4.15    7.43  72
   3  -6   8   88.17    6.77  72
  -2  -7   3    9.64    6.76  72
   3   5   3  204.94   12.58  72
  -4   0   3   -1.29    8.52  73
  -4   4   2   -0.67    8.51  73
  -3 -12   8    4.43   10.36  73
  -3 -11   7    1.99    8.51  73
  -3   1   1   16.77    5.83  73
  -3   7   0   69.21    7.38  73
  -3  17   0   -1.13    8.84  73
  -2 -15  10   43.83   11.15  73
  -2  16  -1   36.21    7.27  73
  -2  22   0   52.41   11.03  73
  -1 -15   9  127.59    9.30  73
  -1  -8   3   20.95    5.57  73
  -1  -6   2 2201.18   24.39  73
  -1  19  -1   26.84    7.09  73
  -1  24   0   30.18   10.83  73
   0 -14   8  134.03    7.83  73
   0 -13   7   -1.02    6.78  73
   0 -12   6   20.34    5.55  73
   0   5  -1  391.96   11.11  73
   1  -6   3  222.97    7.16  73
   1  -1   1  837.23   17.70  73
   2  -8   6   33.87    6.90  73
   2  19   1   17.98    8.69  73
   3  -5   7   45.01    7.30  73
   3   1   4    0.58    6.84  73
   3  19   3   89.96   12.95  73
   4   1   8   -0.21   10.79  73
   4   3   7  235.22   12.81  73
   4   7   6   -0.45   10.77  73
  -3   8   0    1.58    4.79  73
  -3  14   0  668.15   10.31  73
  -3  15   0   22.20    6.26  73
  -3  16   0   -4.68    6.10  73
  -2   8  -1   18.22    4.01  73
  -2   9  -1    2.52    3.76  73
  -2  13  -1  153.13    6.33  73
  -2  14  -1    2.61    4.96  73
  -2  15  -1  515.88    8.48  73
  -2  21   0   -3.33    7.39  73
  -1 -16  10   -2.86    7.53  73
  -1  18  -1    2.32    4.80  73
  -1  23   0   24.27    7.85  73
   0 -16  11   -5.19    8.84  73
   0 -15   9   50.49    6.22  73
   0 -11   5  130.39    5.26  73
   0  18  -1  154.59    6.17  73
   0  23   0    3.62    7.23  73
   1 -15  11  -14.55    7.68  73
   1 -13   8  124.42    5.91  73
   1 -12   7   19.62    4.97  73
   1 -11   6   22.05    3.99  73
   1  -8   4   20.32    3.99  73
   1  -4   2  139.00    6.06  73
   1  20   0   78.15    6.78  73
   1  24   1    0.92    7.63  73
   2 -12  10   -0.93    7.45  73
   2  -7   5    1.58    3.80  73
   2  -5   4  120.77    5.36  73
   2   0   2  547.42   12.14  73
   3  -4   6    1.05    4.96  73
   3  -2   5  931.77   12.24  73
  -2  -5   2 4202.80   53.26  73
  -4   5   2   -1.15    8.55  74
  -3 -13   9   30.37   12.77  74
  -3 -10   6   74.65    9.33  74
  -3   9   0   81.28    7.56  74
  -3  10   0  836.47   11.93  74
  -3  11   0  298.40    9.12  74
  -3  12   0    4.23    7.17  74
  -3  13   0  881.14   12.13  74
  -2 -14   8    4.20    8.50  74
  -2 -13   7   20.43    8.42  74
  -2 -12   6  174.10    8.53  74
  -2  -9   4  222.28    8.76  74
  -2  10  -1  139.82    6.52  74
  -2  11  -1  280.18    7.68  74
  -2  12  -1   82.18    6.09  74
  -1 -10   4    2.65    5.27  74
  -1   5  -1 1893.16   18.91  74
  -1  17  -1   24.36    6.98  74
   0 -16  10   26.59   10.59  74
   0  -8   3   11.46    4.45  74
   0  -6   2  571.19   11.27  74
   0  17  -1    7.07    6.74  74
   0  22   0   26.75    8.86  74
   1 -14   9   -1.27    8.63  74
   1  19   0   12.74    7.13  74
   2 -11   8  117.54    9.07  74
   2 -10   7  205.42    8.11  74
   2  -3   3 6778.29   32.44  74
   2  18   1   -4.17    8.53  74
   3  -9  10   26.48   11.08  74
   3  -8   9   91.35   11.05  74
   3  -7   8   44.26    8.76  74
   3  18   3   27.11   10.82  74
   4   0   8   76.48   11.13  74
   4   2   7   18.14   10.90  74
   4   6   6   68.70   11.72  74
  -4   6   2  106.86    7.27  74
  -4  15   2  277.08   10.77  74
  -3  20   1   11.32    8.92  74
  -2 -15   9    9.34    7.47  74
  -2  20   0   20.85    6.36  74
  -1 -15   8  232.81    7.61  74
  -1 -14   7   59.11    5.46  74
  -1 -13   6  238.29    7.07  74
  -1  16  -1   -2.38    4.84  74
  -1  22   0    9.34    6.00  74
   0 -10   4   19.44    4.09  74
   0   6  -1  176.75    6.98  74
   0  15  -1   26.54    4.08  74
   0  16  -1    0.17    3.81  74
   1 -15  10   47.63    7.70  74
   1 -10   5  326.82    6.78  74
   1  23   1  117.93    8.34  74
   2 -13  10   -1.35    7.41  74
   2 -12   9   33.38    6.35  74
   2  -9   6   98.90    5.64  74
   2  22   2    8.58    7.60  74
   3  -6   7    1.62    5.99  74
  -4  -8   7    1.33   13.24  74
  -3  -2   2   11.31    6.96  74
   3   4   3  368.18   13.41  74
  -4   1   3   86.84    9.67  75
  -4   7   2   76.82    9.21  75
  -4  13   2    3.42   10.72  75
  -4  14   2    9.64   10.76  75
  -3   2   1  216.26    8.61  75
  -3  19   1   23.92   10.67  75
  -2 -11   5   12.88    6.86  75
  -2   2   0  367.73   10.36  75
  -2  19   0   40.44    8.65  75
  -1 -16   9   -1.24    9.44  75
  -1   6  -1    2.71    4.61  75
  -1  15  -1  194.20    6.73  75
  -1  21   0   -4.03    8.60  75
   0 -15   8   11.66    8.42  75
   0 -14   7  164.43    7.78  75
   0 -13   6  268.79    8.47  75
   0  14  -1    3.29    5.21  75
   0  21   0    8.30    8.43  75
   1  18   0  242.30    8.72  75
   2  17   1  113.46    8.11  75
   3  -3   5    7.25    7.09  75
   3   0   4  199.12    8.90  75
   3  17   3   83.45   11.65  75
   4  -1   8    0.59   10.73  75
   4   1   7   49.86   10.96  75
   4   5   6  610.66   16.69  75
  -4   8   2    0.97    6.04  75
  -4   9   2  113.18    7.22  75
  -4  10   2   89.51    6.97  75
  -4  11   2  142.83    8.61  75
  -4  12   2   54.51    8.03  75
  -3  18   1   18.35    7.53  75
  -2  18   0   -1.63    5.96  75
  -2  22   1   -3.80    7.63  75
  -1 -17  10   -6.58    7.64  75
  -1 -12   5  690.23    9.99  75
  -1   7  -1  116.50    5.18  75
  -1  13  -1 1620.01   13.34  75
  -1  14  -1    0.23    3.97  75
  -1  24   1   84.63    8.15  75
   0 -16   9   67.16    6.50  75
   0 -12   5   53.30    4.50  75
   0   7  -1 1276.36   15.69  75
   0  13  -1  547.73    8.83  75
   0  20   0    6.56    5.99  75
   0  24   1   76.88    8.09  75
   1 -15   9    3.69    5.99  75
   1 -14   8  125.76    6.95  75
   1 -13   7  148.47    6.04  75
   1 -12   6  760.44    9.69  75
   1  -9   4   76.03    4.65  75
   1  -7   3 2531.71   18.47  75
   1  17   0   86.16    5.78  75
   1  22   1  149.05    7.34  75
   2 -12   8   38.19    6.38  75
   2  -8   5  228.49    6.17  75
   2  -6   4  615.51    9.30  75
   2  21   2    5.83    7.56  75
   3 -10  10   -2.44    9.06  75
   3  -9   9   11.30    7.52  75
   3  -8   8   15.14    6.24  75
   3  -5   6   20.50    5.16  75
  -3   3   1    2.64    5.35  76
  -3  17   1   27.06    9.62  76
  -2  17   0  462.38    9.50  76
  -1   8  -1  377.02    8.39  76
  -1   9  -1   24.35    5.69  76
  -1  11  -1  313.24    8.01  76
  -1  12  -1   86.24    5.98  76
  -1  20   0   82.07    8.97  76
   0 -17  10  187.78   11.31  76
   0   8  -1 1069.90   13.86  76
   0   9  -1  623.63   10.83  76
   0  10  -1   22.64    4.71  76
   0  11  -1  199.38    7.29  76
   0  12  -1 2168.62   16.96  76
   1 -16  10   -2.11   10.54  76
   2 -14  10   11.36   10.85  76
   2 -13   9   -4.25    9.64  76
   2 -11   7    1.62    6.91  76
   2  -4   3 2983.63   21.28  76
   2  -1   2  361.08   10.17  76
   2  16   1   41.44    7.45  76
   3  -7   7    8.39    8.50  76
   3  -1   4    0.87    6.80  76
   4  -2   8   14.84   10.96  76
   4   4   6    5.01   10.63  76
  -3 -13   8   13.72    7.58  76
  -3  15   1   36.67    6.28  76
  -3  16   1   24.30    6.11  76
  -2 -15   8   -2.93    6.13  76
  -2 -14   7   20.32    6.15  76
  -2   3   0   91.29    5.31  76
  -2  16   0  576.13    8.93  76
  -2  21   1   69.35    7.94  76
  -1 -16   8   47.93    6.49  76
  -1 -15   7  147.99    6.31  76
  -1  -9   3  857.02   12.51  76
  -1  10  -1  846.88   10.54  76
  -1  19   0   13.32    5.09  76
  -1  23   1   83.22    7.91  76
   0  -9   3 1105.55   12.63  76
   0  19   0    2.57    4.83  76
   0  23   1  179.27    8.71  76
   1 -11   5  162.12    5.41  76
   1  -5   2  902.50   12.50  76
   1  16   0  489.72    9.22  76
   1  21   1    8.26    6.09  76
   1  24   2   83.52    9.57  76
   2 -10   6   24.80    5.03  76
   2  15   1  511.86   10.93  76
   2  20   2   60.53    6.94  76
   3 -10   9    7.54    7.53  76
   3  -9   8    4.82    6.20  76
   3  -6   6   67.37    5.71  76
   4   0   7   -0.63    7.52  76
  -3  -7   4  193.73   14.21  76
  -4  -2   4    5.52   10.71  76
   3   3   3  136.47    9.21  76
   3  16   3   36.30   11.25  76
  -4   2   3   15.44    8.58  77
  -3 -12   7   94.51    9.64  77
  -3  -9   5   87.58    8.68  77
  -3   4   1   -1.62    5.37  77
  -3  14   1   78.92    8.95  77
  -2 -16   9    0.22   10.85  77
  -2 -13   6    2.91    7.00  77
  -2  15   0  741.36   10.88  77
  -1 -17   9   12.82   10.60  77
  -1 -14   6  293.81    8.78  77
  -1 -11   4  426.46    9.18  77
  -1  -4   1   22.59    6.03  77
   0 -17   9    7.31   10.30  77
   0 -16   8   46.20    8.70  77
   0 -15   7   88.91    7.40  77
   0 -14   6  196.80    8.11  77
   0 -11   4  158.98    6.64  77
   0  -4   1 1863.85   23.50  77
   1 -16   9    6.96    9.59  77
   1 -15   8   -3.40    8.50  77
   1 -14   7   13.10    7.03  77
   1  -2   1 1306.79   19.67  77
   1  15   0  373.41    8.83  77
   2  -7   4  617.32    9.92  77
   2  14   1    1.88    6.89  77
   3  -4   5 1236.78   14.58  77
   4   3   6   35.65   10.15  77
  -3  13   1   91.00    5.73  77
  -3  19   2  118.82    8.32  77
  -2  14   0  839.58   10.24  77
  -2  20   1  123.42    7.08  77
  -1  -7   2 2836.10   26.12  77
  -1  18   0  239.16    6.60  77
  -1  22   1    2.48    6.21  77
   0 -18  10   -1.91    8.90  77
   0  -7   2    5.38    3.13  77
   0  18   0  113.17    5.82  77
   0  22   1  156.43    7.30  77
   1 -17  10   96.43    8.37  77
   1 -13   6  205.23    6.40  77
   1 -10   4   74.77    4.59  77
   1  -8   3  587.93    9.22  77
   1  20   1   16.27    6.13  77
   1  23   2   30.67    7.54  77
   2 -15  10    9.26    8.86  77
   2 -14   9  119.34    8.10  77
   2 -13   8   12.95    5.94  77
   2 -12   7   81.85    5.48  77
   2  -9   5  122.12    5.05  77
   3  -8   7    2.43    5.95  77
   4  -3   8   22.26    8.08  77
   4  -1   7   43.24    8.15  77
   2   4   1    1.62    8.64  76
  -2  -2   1 1008.99   29.40  77
  -4   3   3  169.23   10.29  78
  -4  13   3   41.66   11.00  78
  -4  14   3    4.54   11.78  78
  -3 -11   6   96.09    9.72  78
  -3   5   1    2.22    5.36  78
  -3   6   1    2.75    5.60  78
  -3  11   1   40.11    7.34  78
  -3  12   1  318.44    9.13  78
  -3  18   2    0.61   10.53  78
  -2 -10   4  349.40   10.17  78
  -2  -8   3  924.88   17.02  78
  -2   4   0    4.61    5.54  78
  -2  13   0 1534.47   14.30  78
  -2  19   1   11.21    8.52  78
  -1 -13   5  586.15   10.23  78
  -1  17   0   84.29    7.44  78
  -1  21   1   38.01    8.62  78
  -1  24   2   41.40   12.85  78
   0 -13   5    2.57    5.36  78
   0  17   0   -3.18    6.77  78
   1 -12   5  132.93    6.37  78
   1  14   0  141.70    6.88  78
   2 -11   6    5.40    6.87  78
   2  -5   3   55.25    6.22  78
   2  13   1  155.53    8.94  78
   2  19   2  152.97    9.94  78
   2  22   3    5.02   12.56  78
   3 -11   9   64.28   10.99  78
   3 -10   8    5.38    9.58  78
   3  -7   6  216.07    8.47  78
   3  -5   5  356.60    9.71  78
   3  -2   4   55.93    7.50  78
   3   2   3   56.43    6.59  78
   3  15   3   52.09    9.45  78
   4   2   6  325.75   12.05  78
  -4   4   3   -0.32    6.01  78
  -4  12   3   29.79    7.63  78
  -3   7   1   43.00    5.28  78
  -3   8   1   52.17    5.38  78
  -3   9   1    1.45    4.81  78
  -3  10   1   -0.52    4.89  78
  -3  17   2   11.00    7.55  78
  -2 -12   5  683.52   11.57  78
  -2   5   0  471.29    9.33  78
  -2  10   0  177.72    5.72  78
  -2  11   0   16.12    4.10  78
  -2  12   0  222.18    6.12  78
  -2  18   1    0.71    5.95  78
  -2  22   2    0.00    7.57  78
  -1 -17   8   32.23    6.30  78
  -1  16   0  494.25    8.37  78
   0 -17   8    6.56    6.24  78
   0 -16   7   47.40    5.34  78
   0  16   0  285.49    6.62  78
   0  21   1   -2.36    5.99  78
   0  24   2   12.21    7.54  78
   1 -17   9   11.08    7.49  78
   1 -16   8    9.45    6.06  78
   1 -15   7   41.91    5.23  78
   1  -6   2    1.99    3.11  78
   1  13   0  137.76    5.82  78
   1  19   1   26.38    5.30  78
   2 -15   9    1.63    7.36  78
   2 -14   8    7.45    6.03  78
   2  -2   2  184.49    7.13  78
   3  -9   7   13.24    6.23  78
   4  -4   8   61.97    8.15  78
   4  -2   7   15.36    7.81  78
  -3  -1   2   -0.16    6.51  78
  -4   5   3    6.14    8.69  79
  -4   6   3   43.48    8.89  79
  -4   9   3   18.81    8.85  79
  -4  10   3  129.58   10.33  79
  -4  11   3   36.97   10.77  79
  -3 -14   8   30.97   10.83  79
  -2 -17   9   10.43   12.62  79
  -2 -16   8   43.16   10.59  79
  -2 -15   7    2.95    8.61  79
  -2   6   0   85.90    6.49  79
  -2   7   0   94.30    6.38  79
  -2   8   0 1145.35   12.96  79
  -2   9   0   10.59    5.52  79
  -1 -18   9   92.74   11.01  79
  -1 -16   7  218.40    9.71  79
  -1  20   1  315.24    9.92  79
  -1  23   2   19.41   10.69  79
   0 -18   9   34.06   10.61  79
   0 -15   6   89.40    7.38  79
   0 -12   4    0.15    5.17  79
   0 -10   3 1041.83   12.46  79
   1 -14   6  421.33    9.26  79
   1  12   0 1347.00   15.27  79
   1  22   2   77.64   10.75  79
   2 -13   7    6.22    8.52  79
   2 -10   5   85.84    7.33  79
   2  -8   4  301.37    7.89  79
   2  12   1   81.65    6.96  79
   2  18   2   24.41    8.69  79
   3 -12   9   30.00   11.93  79
   3  -3   4   -0.87    7.01  79
   4   1   6   16.54    9.24  79
  -4   7   3    6.59    6.16  79
  -4   8   3   19.90    6.50  79
  -3  16   2  103.11    6.84  79
  -2  17   1  154.00    6.27  79
  -2  21   2   51.87    7.76  79
  -1 -15   6   53.76    5.37  79
  -1 -12   4   59.58    4.61  79
  -1 -10   3  216.69    6.89  79
  -1  15   0  371.09    7.06  79
   0  15   0   -0.45    3.75  79
   0  20   1   19.85    6.30  79
   0  23   2   58.65    7.84  79
   1 -11   4   59.63    4.32  79
   1  -9   3  270.69    6.68  79
   1  18   1    1.69    4.80  79
   1  24   3   18.48    8.92  79
   2 -12   6  196.97    6.37  79
   2  -6   3  675.87    9.88  79
   2  21   3   47.76    8.04  79
   3 -11   8   30.32    7.58  79
   3  -8   6   10.74    4.99  79
   3  -6   5  345.86    8.02  79
   4  -5   8    0.22    9.07  79
   4  -3   7  226.42    9.48  79
  -4  -1   4  502.27   17.11  79
   3  14   3    2.63   10.56  79
  -3 -13   7   14.38   10.58  80
  -3  15   2   70.96    9.10  80
  -3  19   3   14.10   11.64  80
  -2 -14   6 1066.87   14.47  80
  -2  16   1   24.55    7.07  80
  -2  20   2   -8.50    9.58  80
  -1 -14   5   23.82    6.94  80
  -1  14   0  138.27    6.52  80
  -1  19   1    0.75    7.01  80
  -1  22   2   -0.28   10.36  80
   0 -14   5    1.53    6.80  80
   0  -8   2  192.29    6.96  80
   0  19   1   22.13    7.13  80
   1 -17   8    1.26    8.62  80
   1 -13   5    0.88    6.75  80
   1  -3   1 8971.69   45.53  80
   1  11   0  419.42    9.86  80
   1  21   2   12.52    8.59  80
   2 -16   9    1.51   10.71  80
   2 -15   8    8.01    9.57  80
   2  11   1  276.31    9.95  80
   2  17   2  169.04   10.03  80
   3 -10   7  212.13    9.84  80
   3   1   3    3.09    5.53  80
   3  18   4   98.09   11.93  80
   4   0   6  241.16   11.12  80
  -4  14   4    4.18    9.01  80
  -3  14   2  303.75    8.15  80
  -3  18   3    1.99    7.49  80
  -2  15   1  884.38   10.49  80
  -2  22   3    3.69    8.87  80
  -1 -18   8   13.35    7.41  80
  -1  13   0  131.49    5.31  80
  -1  18   1  399.61    7.74  80
  -1  24   3    0.61    8.84  80
   0 -19   9    4.75    7.60  80
   0 -18   8   33.25    6.43  80
   0 -17   7   63.96    6.55  80
   0  -5   1  388.45   10.46  80
   0  14   0  593.98    8.98  80
   0  22   2   26.48    6.30  80
   1 -18   9   56.07    7.87  80
   1 -16   7   -6.18    6.12  80
   1 -15   6  604.49    8.98  80
   1  10   0  251.10    7.71  80
   1  17   1   24.84    5.02  80
   2 -14   7    8.04    5.99  80
   2 -11   5   29.60    5.02  80
   2  -9   4   52.99    4.46  80
   2  -3   2 1995.01   18.53  80
   3 -12   8    2.26    7.38  80
   3  -9   6    0.19    6.08  80
   3  -4   4  587.13   10.13  80
   4  -6   8    0.35    9.01  80
   4  -4   7   50.63    8.15  80
   4  -1   6   17.49    6.69  80
   2   3   1  444.92   18.93  80
   4   7   5   61.93   13.92  80
  -4   0   4   47.88    9.56  81
  -4  13   4    7.59   10.71  81
  -3   0   2    1.23    5.41  81
  -3  13   2   69.50    8.37  81
  -2 -17   8    6.22   10.84  81
  -2 -13   5   22.19    7.10  81
  -2 -11   4   78.67    6.62  81
  -2  19   2  122.77    9.19  81
  -1 -19   9   22.24   12.57  81
  -1 -17   7   13.75    8.76  81
  -1  -8   2 3627.85   28.22  81
  -1   1   0 1306.72   23.55  81
  -1  12   0 1373.66   13.09  81
  -1  21   2   91.37    9.19  81
   0 -16   6  118.63    7.56  81
   0 -13   4   58.19    5.82  81
   0  13   0    1.89    5.30  81
   0  18   1  167.78    7.85  81
   0  24   3    7.26   11.67  81
   1 -12   4   16.55    5.55  81
   1  -7   2  812.69   11.41  81
   1   4   0  321.23   15.91  81
   1   9   0  163.10    7.23  81
   1  20   2  147.31    9.49  81
   1  23   3    2.19   10.71  81
   2 -13   6    7.75    7.04  81
   2  10   1  137.41    8.28  81
   2  20   3   45.27   10.79  81
   3 -11   7    2.26    8.69  81
   3  -7   5   76.86    7.61  81
   3   0   3    0.78    5.38  81
   4   5   5  278.59   13.29  81
   4   6   5    1.56    8.92  81
  -4  12   4   57.02    7.97  81
  -3  12   2    9.92    5.09  81
  -3  17   3  111.38    8.34  81
  -2 -16   7   -1.32    6.26  81
  -2  14   1    5.11    5.05  81
  -2  18   2   29.72    6.20  81
  -2  21   3    0.48    7.50  81
  -1 -16   6    1.43    4.89  81
  -1  11   0  412.41    7.73  81
  -1  17   1  157.58    6.13  81
  -1  23   3   40.09    8.00  81
   0 -15   5  136.77    6.10  81
   0 -11   3  230.22    6.32  81
   0  12   0  538.07    8.83  81
   0  21   2   14.07    6.15  81
   1 -19   9   44.23    9.26  81
   1 -18   8   10.43    7.26  81
   1 -14   5   71.63    5.39  81
   1 -10   3    5.04    3.76  81
   1   8   0   92.06    5.65  81
   1  16   1   -2.08    4.86  81
   2 -17   9   47.04    9.10  81
   2 -16   8   88.98    8.21  81
   2 -15   7   97.93    6.76  81
   2  -7   3  767.38   10.24  81
   2  16   2   81.51    6.22  81
   4  -5   7  348.29   10.61  81
   4  -2   6  305.78    9.56  81
   4   8   5    4.93   15.07  81
  -3 -10   5  230.90   12.27  81
   3  13   3   67.36   11.62  81
   4   4   5    6.96   11.02  81
  -4   1   4  509.80   13.83  82
  -4  11   4    6.20   10.57  82
  -3 -15   8    1.53   12.66  82
  -3 -12   6   -0.59    8.68  82
  -3   1   2    1.92    5.38  82
  -3  11   2  117.14    7.81  82
  -3  16   3   21.44    8.95  82
  -2 -15   6    3.00    8.70  82
  -2  -9   3   31.75    6.06  82
  -2  13   1  751.01   11.03  82
  -1 -13   4   -0.26    5.34  82
  -1 -11   3   30.88    5.62  82
  -1  10   0  258.40    7.68  82
  -1  20   2  359.25   10.16  82
   0 -19   8   11.85   10.66  82
   0  17   1   14.49    6.70  82
   0  23   3    1.47   10.79  82
   1 -17   7  390.87   10.56  82
   1   5   0  801.00   19.60  82
   1   6   0  237.83   10.28  82
   1   7   0   17.22    4.83  82
   1  22   3    6.82   10.41  82
   2 -12   5    2.17    6.76  82
   2 -10   4   40.04    5.73  82
   2  -4   2 1538.77   16.34  82
   2   9   1   34.55    6.46  82
   2  19   3   19.35    8.87  82
   3 -13   8    7.67   10.69  82
   3 -10   6  169.63    9.59  82
   3  -8   5   87.82    7.59  82
   3  -5   4    1.86    6.89  82
   3  -1   3    6.34    5.44  82
   3  17   4   46.59   11.37  82
   4   3   5    7.87    8.80  82
  -4   9   4   85.28    7.09  82
  -4  10   4   68.52    8.01  82
  -3  10   2   74.11    5.57  82
  -3  19   4  248.37   10.32  82
  -2  12   1   19.91    4.05  82
  -2  17   2   13.51    4.98  82
  -2  20   3   -6.32    7.39  82
  -1 -19   8    4.57    7.49  82
  -1 -15   5   25.61    5.08  82
  -1   2   0 2646.58   28.45  82
  -1   9   0  157.49    5.53  82
  -1  16   1  276.75    7.06  82
  -1  22   3  134.55    8.29  82
   0 -18   7   18.37    6.00  82
   0 -17   6   54.44    5.35  82
   0  -9   2 1068.82   12.73  82
   0  11   0   -0.82    3.79  82
   0  20   2   32.26    6.23  82
   1 -16   6  149.07    6.16  82
   1  -4   1  204.57    7.28  82
   1  15   1  181.91    6.14  82
   1  19   2  260.02    7.24  82
   2 -14   6  145.60    6.89  82
   2  -8   3   17.35    3.98  82
   3 -12   7  114.49    7.97  82
   4  -6   7   -4.80    7.73  82
   4  -3   6   33.26    7.74  82
  -4  -9   7  364.55   23.55  81
  -4  -4   5  198.77   16.85  82
  -2  -1   1  200.73   11.31  82
  -4   2   4    2.56    8.71  83
  -4   3   4  118.89    9.67  83
  -4   7   4   19.38    8.83  83
  -4   8   4    8.38    8.71  83
  -3 -14   7   14.10   10.65  83
  -3   2   2    6.89    5.54  83
  -3   8   2  392.05    9.68  83
  -3   9   2  100.71    7.74  83
  -3  15   3  801.32   12.42  83
  -3  18   4   10.28   10.73  83
  -2 -18   8   12.06   10.90  83
  -2  11   1   90.20    6.18  83
  -1 -18   7   13.45    8.75  83
  -1  -5   1  607.76   16.45  83
  -1   8   0   92.50    5.64  83
  -1  19   2   42.66    8.05  83
   0 -14   4  164.69    6.57  83
   0  16   1   -1.31    5.32  83
   1 -19   8   64.52   10.84  83
   1 -15   5   40.71    7.12  83
   1 -13   4  580.50    9.19  83
   1 -11   3  162.08    6.66  83
   1  -8   2  108.86    5.79  83
   2 -17   8    3.53   10.81  83
   2 -16   7    6.93    8.64  83
   2   2   1    3.66    4.51  83
   2  15   2 1773.58   18.95  83
   2  21   4   10.44   10.88  83
   3 -14   8    8.93   11.55  83
   3 -11   6    3.01    8.63  83
   3  -6   4  315.85    9.19  83
   3  -2   3   56.51    6.14  83
   4  -4   6   -3.37   10.78  83
   4   1   5    6.53    8.83  83
   4   2   5    5.76    8.85  83
  -4   4   4   61.84    6.81  83
  -4   5   4   -1.08    6.13  83
  -4   6   4    2.75    6.04  83
  -4  13   5  140.61    9.89  83
  -3   3   2  498.73   10.24  83
  -3   4   2   44.54    4.76  83
  -3   5   2  519.02    9.57  83
  -3   6   2   16.14    5.12  83
  -3   7   2   -0.88    4.94  83
  -3  14   3  196.95    7.56  83
  -2 -17   7   -0.71    7.45  83
  -2  10   1   42.01    4.40  83
  -2  16   2  117.78    5.92  83
  -2  19   3    9.54    6.14  83
  -1 -17   6   36.98    6.41  83
  -1   6   0  238.18    7.05  83
  -1   7   0   14.57    3.54  83
  -1  15   1  136.04    5.24  83
  -1  21   3  104.76    6.82  83
   0 -20   8   34.62    7.93  83
   0 -16   5 2136.23   15.32  83
   0 -12   3    1.75    3.71  83
   0  -6   1  152.92    6.58  83
   0  10   0  438.86    8.48  83
   0  19   2  919.01   10.79  83
   0  22   3    3.20    6.33  83
   0  24   4   24.35    9.05  83
   1 -18   7   48.26    6.60  83
   1  18   2  247.62    7.28  83
   1  21   3   56.57    6.73  83
   1  23   4    0.32    7.68  83
   2 -15   6    1.19    6.06  83
   2 -13   5    6.12    4.87  83
   2 -11   4  192.58    6.39  83
   2  -5   2   87.80    5.36  83
   3 -13   7   81.10    7.99  83
   3  -9   5   12.11    5.26  83
   4  -7   7  164.62    9.07  83
  -2  -6   2 3144.27   43.85  83
   2   8   1   21.73    7.23  83
   3  12   3   21.17    9.07  83
  -3  17   4   36.26   10.79  84
  -2 -14   5  683.63   12.47  84
  -2 -12   4  648.15   12.83  84
  -2  15   2    0.59    6.93  84
  -2  21   4   22.08   10.64  84
  -1 -14   4  171.23    7.52  84
  -1  -9   2  370.20    9.78  84
  -1   4   0  309.26   10.53  84
  -1   5   0  767.29   12.96  84
  -1  14   1  173.79    6.83  84
  -1  18   2  482.45    9.43  84
  -1  23   4   39.90   11.04  84
   0 -19   7    1.98    8.59  84
   0   9   0   -0.25    4.96  84
   1 -17   6  265.93    9.91  84
   1  14   1    2.54    5.41  84
   2  -9   3  169.67    6.87  84
   2  18   3   -1.55    8.77  84
   3  -7   4   54.10    7.43  84
   3  -3   3  135.51    7.25  84
   3  16   4   89.56   11.73  84
   4  -5   6  631.06   14.47  84
   4   0   5    0.76    8.68  84
  -4  12   5    7.09    7.69  84
  -3  13   3  145.33    7.11  84
  -2 -16   6  493.55   10.37  84
  -2   8   1    1.60    3.67  84
  -2   9   1    5.50    3.85  84
  -2  18   3  150.48    7.10  84
  -1 -20   8   25.49    9.10  84
  -1 -19   7  460.58   10.08  84
  -1 -16   5  149.08    6.26  84
  -1 -12   3  362.99    8.04  84
   0 -18   6   18.40    6.14  84
   0 -10   2 1131.48   12.72  84
   0   8   0 9912.20   40.42  84
   0  15   1   23.83    4.07  84
   0  21   3   52.88    6.64  84
   0  23   4   92.94    8.04  84
   1 -20   8    1.77    9.07  84
   1 -16   5  463.89    8.27  84
   1 -14   4    7.58    4.82  84
   1  -9   2 2813.22   18.49  84
   1  -5   1 1933.82   18.79  84
   1  20   3    6.88    5.92  84
   2 -18   8  525.98   11.67  84
   2 -17   7    3.64    7.60  84
   2 -14   5   48.42    5.34  84
   2 -12   4    2.10    4.80  84
   2  14   2    0.51    4.96  84
   2  20   4  280.52    9.91  84
   3 -14   7   75.06    8.16  84
   3 -12   6   17.55    6.19  84
   3 -10   5  105.20    5.91  84
   4  -8   7    4.52    7.82  84
   4  -1   5    7.09    6.27  84
  -3  -8   4   21.75   10.33  84
   2   1   1  915.94   19.77  84
  -4  -3   5  151.90   11.68  85
  -4  11   5   14.80   10.96  85
  -3 -13   6  136.82   10.34  85
  -3  12   3   56.67    7.45  85
  -3  16   4   55.47   10.25  85
  -2   0   1    0.58    4.26  85
  -2   7   1 1089.34   13.15  85
  -2  14   2  202.44    8.22  85
  -2  20   4   77.91   11.03  85
  -1  13   1    8.62    5.41  85
  -1  17   2   59.08    7.35  85
  -1  20   3  232.80    9.77  85
  -1  22   4    7.64   10.68  85
   0 -15   4    2.18    6.79  85
   0 -13   3   48.38    5.70  85
   0  18   2  784.70   11.29  85
   1 -19   7    8.63   10.45  85
   1 -12   3  263.10    7.40  85
   1  13   1 1653.29   16.11  85
   1  17   2  316.23    9.32  85
   1  22   4   93.40   11.20  85
   2 -16   6   18.00    8.82  85
   2  -6   2   78.58    6.27  85
   3  -4   3  361.97    9.51  85
   3  18   5    7.31   12.82  85
   4  -6   6   76.14   11.35  85
   4  -2   5    8.47    8.86  85
  -4  10   5   97.29    8.42  85
  -3  11   3    1.45    4.85  85
  -3  15   4  937.22   11.77  85
  -3  18   5    3.57    8.89  85
  -2   6   1   21.74    4.32  85
  -2  13   2 1087.68   11.25  85
  -2  17   3   15.48    6.18  85
  -1 -18   6   14.77    6.17  85
   0 -21   8   16.82    9.14  85
   0 -20   7   13.64    7.48  85
   0 -17   5  420.23    7.99  85
   0   7   0   -1.86    3.40  85
   0  14   1    0.58    3.75  85
   0  20   3  110.58    6.90  85
   1 -18   6  325.10    8.21  85
   2 -10   3   40.58    4.33  85
   2  17   3   69.11    6.79  85
   3 -13   6   16.28    6.32  85
   3 -11   5    9.56    6.12  85
   3  -8   4   31.34    5.26  85
   4  -9   7    5.64    9.02  85
  -3 -11   5    5.98   10.58  85
   2   7   1  872.27   22.99  85
  -4   9   5  130.45   11.44  86
  -3 -15   7   11.14   10.91  86
  -3  10   3   29.86    7.23  86
  -2 -18   7    7.56   10.85  86
  -2 -15   5   72.80    7.81  86
  -2 -10   3   23.06    5.87  86
  -2   1   1  213.09    8.81  86
  -2   2   1 1000.62   15.96  86
  -2   3   1 1139.15   15.90  86
  -2   4   1  706.99   12.32  86
  -2   5   1  695.15   11.60  86
  -2  19   4   29.99    8.95  86
  -2  21   5   20.67   11.69  86
  -1 -15   4   74.60    7.39  86
  -1  12   1  778.17   10.48  86
  -1  16   2 1440.23   13.43  86
  -1  19   3    3.58    8.59  86
   0 -19   6   17.92    8.60  86
   0  -7   1 1331.96   16.07  86
   0   6   0  433.28   10.93  86
   0  17   2   78.15    7.50  86
   0  22   4    4.04   10.53  86
   1 -17   5  105.35    7.67  86
   1 -15   4  652.92   10.29  86
   1 -10   2  953.26   11.51  86
   1  -6   1    0.17    4.43  86
   1  12   1   78.29    6.35  86
   1  19   3  192.45    9.62  86
   2 -18   7   -6.45   10.76  86
   2 -15   5    9.62    7.83  86
   2 -13   4   46.86    7.15  86
   2  -7   2  337.86    8.34  86
   2   0   1   -0.67    4.52  86
   2  13   2  124.96    8.46  86
   3 -15   7   53.88   10.96  86
   3  -5   3  207.44    8.81  86
   3  15   4    1.64    8.71  86
   4  -7   6    6.50   10.70  86
   4  -3   5    6.19    8.84  86
  -4   8   5  256.09    9.47  86
  -3  14   4  192.19    7.77  86
  -3  17   5   85.50    8.22  86
  -2 -13   4   47.24    5.60  86
  -2  12   2    4.69    3.91  86
  -2  16   3    2.02    4.78  86
  -1 -20   7    3.21    7.63  86
  -1 -17   5   46.50    5.33  86
  -1 -13   3  230.82    6.75  86
  -1 -10   2   75.16    5.08  86
  -1  21   4    3.86    6.20  86
   0 -16   4  921.53   10.71  86
   0 -11   2    8.38    3.84  86
   0  13   1  536.85    8.66  86
   1 -20   7   -1.96    7.48  86
   1 -13   3  198.12    5.82  86
   1  16   2  794.91   11.02  86
   1  21   4  106.60    8.25  86
   2 -17   6    3.70    6.19  86
   2  19   4  276.31    9.02  86
   2  21   5   77.75    9.83  86
   3 -14   6    2.99    7.37  86
   3  -9   4   -1.67    4.85  86
   4  -4   5    6.43    6.40  86
  -3  -4   3  454.34   20.10  86
  -4  -2   5   35.75   11.36  86
   3  11   3    3.07    8.61  86
  -4   6   5   14.83    8.82  87
  -4   7   5  314.06   10.93  87
  -3   9   3  139.79    7.88  87
  -2 -17   6   62.91    9.37  87
  -2  18   4    9.29    8.47  87
  -1 -19   6   40.00    8.84  87
  -1  -6   1  128.47    8.10  87
  -1  11   1   44.73    5.68  87
  -1  15   2  173.54    6.82  87
  -1  18   3   19.17    6.98  87
   0 -21   7  121.88   11.17  87
   0 -18   5   36.81    7.93  87
   0 -14   3   86.76    6.04  87
   0   5   0    0.55    6.77  87
   0  19   3  537.63    9.92  87
   0  21   4  138.18    9.60  87
   0  23   5   52.69   10.96  87
   1 -19   6 1258.57   14.37  87
   2 -19   7   44.05   12.29  87
   2 -11   3  477.14    8.84  87
   2  -1   1  928.71   16.10  87
   2  16   3   38.91    7.35  87
   3 -12   5  117.12    9.27  87
   3  -6   3  194.65    8.44  87
   3  17   5   35.65   11.20  87
   4  -8   6   23.77   11.05  87
  -4   5   5    4.29    6.16  87
  -4  11   6    2.40    7.68  87
  -3   8   3  482.96    9.10  87
  -3  13   4   22.42    6.23  87
  -3  16   5    7.05    7.45  87
  -2  11   2   47.02    4.34  87
  -2  15   3    5.11    4.78  87
  -2  20   5  128.84    8.22  87
  -1  20   4    5.06    6.13  87
  -1  22   5   67.62    7.88  87
   0 -20   6    2.37    6.17  87
   0  -8   1 1062.02   13.46  87
   0  12   1 2092.30   16.16  87
   0  16   2  175.06    6.34  87
   1 -21   7   42.06    8.04  87
   1 -18   5   26.23    6.21  87
   1 -16   4   36.00    5.29  87
   1 -14   3   10.60    3.82  87
   1 -11   2  191.96    5.83  87
   1  -7   1  124.27    5.24  87
   1  18   3  221.73    7.06  87
   1  22   5    0.75    7.47  87
   2 -18   6  554.87   10.51  87
   2 -16   5   65.72    6.50  87
   2 -14   4    3.95    5.00  87
   2  -8   2  130.92    5.54  87
   2  -2   1    3.83    3.22  87
   3 -10   4   72.03    5.55  87
   4  -9   6   27.17    8.11  87
   4  -5   5  273.10    9.05  87
  -4  -1   5  266.29   13.73  87
  -4   0   5   -0.48    8.73  88
  -4   1   5  266.52   11.54  88
  -4   2   5   35.12    9.11  88
  -4   3   5  162.09   10.13  88
  -4   4   5  193.72   10.21  88
  -4  10   6   25.91   10.97  88
  -3 -14   6    0.51    9.54  88
  -3   7   3 1172.29   13.96  88
  -3  12   4    0.68    8.47  88
  -3  15   5   17.53    9.69  88
  -2 -19   7   18.63   10.84  88
  -2  17   4   55.39    8.89  88
  -1 -21   7    3.64   11.64  88
  -1 -18   5  132.16    9.31  88
  -1 -16   4   -4.59    6.86  88
  -1  10   1   70.94    5.99  88
   0 -17   4 1612.26   14.75  88
   0 -12   2    3.59    5.25  88
   1  11   1  323.58    8.87  88
   1  15   2   41.60    5.81  88
   1  20   4    7.46    8.63  88
   2 -12   3  330.11    8.81  88
   2  12   2   75.46    6.72  88
   2  18   4  203.55   10.15  88
   2  20   5   40.43   11.10  88
   3 -15   6   35.48   10.77  88
   3 -13   5  106.77    9.16  88
   3  -7   3   16.34    7.08  88
   3  14   4  249.13   11.75  88
   4  -6   5   -3.32    8.88  88
  -3 -16   7   12.71    9.20  88
  -3   6   3  221.56    7.26  88
  -3  17   6   92.43    8.11  88
  -2 -16   5  290.09    8.99  88
  -2 -11   3   12.07    4.00  88
  -2  10   2    0.14    3.72  88
  -2  14   3  224.14    6.66  88
  -2  19   5   23.28    7.23  88
  -1 -20   6    5.53    7.41  88
  -1 -14   3  439.06    8.53  88
  -1 -11   2   43.96    4.48  88
  -1  14   2  405.36    7.37  88
  -1  17   3  176.01    6.30  88
  -1  19   4  125.81    6.93  88
  -1  21   5  112.75    8.14  88
   0 -22   7    3.20    9.01  88
   0 -19   5  348.14    8.35  88
   0 -15   3  167.44    5.55  88
   0   3   0    0.56    4.38  88
   0  15   2    1.84    3.71  88
   0  18   3  651.38    9.48  88
   0  20   4  488.79    9.16  88
   0  22   5   -8.11    7.62  88
   1 -20   6   13.44    7.40  88
   1 -17   4 2609.14   16.27  88
   2 -17   5    1.76    6.04  88
   2 -15   4  939.43   10.72  88
   2  -9   2  107.92    5.00  88
   2  -3   1  450.78    9.85  88
   3 -11   4  154.04    6.32  88
   4 -10   6   -3.87    7.61  88
   2   6   1   22.41    8.72  88
  -2  -7   2  504.87   16.92  88
  -4   9   6  194.00   12.05  89
  -3 -12   5   49.81    9.31  89
  -3   5   3   12.78    6.96  89
  -3  11   4   23.91    7.09  89
  -3  14   5    7.45    8.74  89
  -2 -18   6   -0.79   10.39  89
  -2 -14   4  548.20   11.75  89
  -2   9   2    0.13    5.37  89
  -1   9   1  106.48    6.66  89
   0 -21   6   43.85   10.82  89
   0   2   0   85.90   10.15  89
   0  11   1  199.14    7.24  89
   1 -19   5  246.55    9.87  89
   1 -15   3   39.00    7.07  89
   1 -12   2   -3.99    5.50  89
   1  -8   1  395.06    8.40  89
   1  17   3  145.35    8.07  89
   2 -19   6  171.36   11.63  89
   2  15   3    3.55    6.95  89
   3 -16   6   -1.02   10.58  89
   3 -14   5   26.20    8.74  89
   3  -8   3  111.48    7.67  89
   3  -1   2  500.72   11.73  89
   3   0   2   45.65    6.40  89
   3   1   2  502.28   13.02  89
   3   2   2  240.37   10.48  89
   4  -7   5   53.97   10.91  89
   4  -1   4   -0.13    8.91  89
   4   0   4   10.79    8.69  89
   4   1   4    3.28    8.79  89
   4   2   4  299.24   12.62  89
  -4   8   6  113.98    8.37  89
  -3  16   6   56.88    7.98  89
  -2  13   3   78.24    5.47  89
  -2  16   4   17.77    5.05  89
  -2  18   5    0.75    6.07  89
  -2  20   6   35.88    7.77  89
  -1 -17   4    4.64    4.86  89
  -1  13   2  597.42    8.66  89
  -1  16   3 1246.25   11.86  89
  -1  22   6   63.66    9.36  89
   0 -18   4  121.42    6.09  89
   0 -13   2  178.92    5.88  89
   0  -9   1  632.93   10.41  89
   0  17   3   42.09    5.33  89
   0  21   5    3.06    7.41  89
   1 -21   6   30.64    7.71  89
   1  10   1  833.13   12.63  89
   1  14   2   -1.77    3.79  89
   1  19   4  181.61    7.46  89
   1  21   5   38.05    7.82  89
   2 -18   5   -0.15    6.23  89
   2 -16   4  329.68    8.10  89
   2 -13   3  189.64    6.24  89
   2 -10   2  892.98   10.51  89
   2  -4   1   -1.13    3.86  89
   3 -12   4   54.58    6.53  89
   4 -11   6   10.44    8.96  89
   4  -8   5    7.86    7.38  89
  -3  -3   3   50.25    8.16  89
   3   3   2    4.95    6.90  89
   3  10   3    0.61    8.44  89
   4   3   4  238.09   14.11  89
  -4   7   6   31.45   10.87  90
  -3   3   3   49.48    6.12  90
  -3   4   3  453.92   10.07  90
  -3  10   4   46.18    7.33  90
  -3  13   5   32.24    8.64  90
  -2   8   2    3.45    5.33  90
  -1 -19   5  541.45   11.65  90
  -1  -7   1  142.28    7.59  90
  -1   8   1 1403.75   14.52  90
  -1  18   4    4.20    7.04  90
  -1  20   5   82.04    9.21  90
   0 -20   5   10.46    8.67  90
   0 -16   3  205.39    8.13  90
   0  14   2    0.78    5.25  90
   0  19   4  165.83    9.40  90
   1 -18   4    9.32    7.53  90
   1  -9   1   17.01    5.67  90
   2 -20   6  115.51   12.37  90
   2  -5   1  410.56    9.55  90
   2  11   2  689.46   13.64  90
   2  17   4  258.61   10.53  90
   2  19   5   61.61   11.33  90
   3 -17   6   15.24   12.59  90
   3 -15   5   14.03   10.49  90
   3  -9   3    0.99    6.83  90
   3  -3   2    1.39    5.53  90
   3  -2   2  242.74    8.71  90
   3  16   5   23.75   10.86  90
   4  -3   4  244.70   10.91  90
   4  -2   4  307.51   11.64  90
  -4  10   7  116.04    9.55  90
  -3   2   3    3.04    3.83  90
  -3   9   4    2.06    4.92  90
  -3  15   6   21.23    7.59  90
  -2 -19   6    9.21    7.60  90
  -2 -17   5   42.97    6.57  90
  -2  12   3  353.02    7.64  90
  -2  15   4  240.74    6.84  90
  -2  17   5   44.05    6.26  90
  -2  19   6    2.44    7.53  90
  -1 -21   6  142.04    8.58  90
  -1 -15   3  207.51    6.87  90
  -1 -12   2    8.98    3.94  90
  -1  12   2   10.01    3.80  90
  -1  15   3  216.44    6.54  90
  -1  21   6  138.65    8.44  90
   0 -22   6   83.19    8.31  90
   0  10   1   20.42    3.46  90
   0  22   6   90.34    8.16  90
   1 -20   5   70.16    6.77  90
   1 -16   3   77.98    5.47  90
   1 -13   2  215.46    5.91  90
   1  16   3   79.48    5.74  90
   1  22   6   10.44    9.04  90
   2 -14   3    0.24    4.84  90
   2 -11   2  692.43    9.25  90
   3 -13   4   -1.79    6.06  90
   3 -10   3   -1.11    4.89  90
   4  -9   5    1.49    7.54  90
   4  -4   4  239.34    8.82  90
  -3  -9   4   -0.73    9.88  90
  -3  -2   3    4.91    6.62  90
   4   4   4  245.45   14.77  90
  -4   6   6   43.47   10.73  91
  -3 -15   6   18.88   10.84  91
  -3  -1   3    0.75    5.32  91
  -3   0   3    1.07    5.29  91
  -3   1   3   -1.34    5.30  91
  -3  12   5   47.24    8.77  91
  -2 -15   4  269.13    9.60  91
  -2 -12   3  384.47   11.00  91
  -2   7   2  497.95    9.70  91
  -1   7   1  141.62    6.39  91
  -1  19   5  508.23   11.04  91
   0 -19   4  162.53    9.47  91
   0 -14   2    4.28    5.26  91
   0 -10   1   21.62    4.61  91
   0  16   3  194.45    8.06  91
   0  20   5    5.16    8.78  91
   1 -22   6   19.64   12.62  91
   1   9   1   18.69    5.73  91
   1  13   2  223.40    7.67  91
   1  18   4   14.85    8.09  91
   1  20   5   74.25    9.23  91
   2 -19   5   69.49   11.02  91
   2 -17   4  257.19    9.82  91
   2  -6   1   20.96    5.75  91
   2  14   3    3.92    6.77  91
   2  20   6  127.41   12.67  91
   3 -16   5   16.31   10.70  91
   3  -4   2  774.92   12.20  91
   3  13   4    1.56    8.64  91
   4 -10   5   68.05   11.20  91
   4  -5   4   43.70    9.30  91
  -4   5   6    3.02    6.20  91
  -4   9   7  314.85   10.13  91
  -3   8   4   21.13    5.13  91
  -3  14   6    3.80    7.35  91
  -3  16   7   14.68    8.90  91
  -2  11   3    9.84    3.89  91
  -2  14   4  518.46    8.55  91
  -2  16   5  292.70    7.80  91
  -2  18   6   -0.43    7.33  91
  -1 -20   5   80.32    6.83  91
  -1 -18   4    2.03    4.96  91
  -1  17   4    2.07    4.84  91
   0 -21   5    5.56    7.35  91
   0 -17   3   43.56    5.25  91
   0   9   1  619.92   10.07  91
   0  13   2  180.23    5.88  91
   0  18   4  110.25    6.05  91
   1 -21   5   39.47    7.62  91
   1 -19   4  180.63    7.28  91
   1 -17   3  141.74    6.06  91
   1 -14   2    0.00    3.70  91
   1 -10   1  877.07   10.61  91
   1  21   6   27.58    7.74  91
   2 -15   3    4.47    4.89  91
   2 -12   2   67.90    4.70  91
   2  -7   1  863.81   11.00  91
   3 -14   4  241.58    7.72  91
   3 -11   3    5.34    4.92  91
   3  -5   2   25.40    4.35  91
   4  -6   4   18.80    6.37  91
  -4  -6   6   40.03   13.58  91
  -4   4   6   55.03    9.24  92
  -4   8   7   -2.63   10.90  92
  -3 -13   5   31.86    9.05  92
  -3  11   5    7.54    8.47  92
  -2 -18   5    1.33    8.60  92
  -2  -8   2    1.19    5.46  92
  -2   6   2 3120.30   21.20  92
  -1 -22   6   77.20   12.21  92
  -1 -16   3 1295.03   14.23  92
  -1 -13   2  616.60   10.67  92
  -1  -8   1 1410.06   18.92  92
  -1   6   1  138.51    6.59  92
  -1  11   2   48.61    5.59  92
  -1  14   3  467.10    8.46  92
  -1  20   6   -2.21   10.54  92
   0  -2   0   86.53    9.73  92
   0  21   6   49.43   10.74  92
   2 -20   5   46.71   10.84  92
   2 -18   4  197.69    9.57  92
   2  16   4  337.35   11.14  92
   2  18   5    0.34    8.78  92
   3 -17   5   37.56   10.76  92
   3  -6   2   52.54    7.22  92
   3  15   5   14.63   10.61  92
   3  17   6   13.63   12.65  92
   4 -11   5   13.93   10.83  92
   4  -7   4  274.35   10.70  92
  -4   3   6  192.20    8.51  92
  -3   7   4  185.16    6.62  92
  -3  13   6  125.94    6.98  92
  -3  15   7   10.77    7.61  92
  -2 -20   6   39.59    7.89  92
  -2  10   3   22.51    4.03  92
  -2  13   4   44.33    5.35  92
  -2  17   6   62.04    6.53  92
  -2  19   7    9.06    7.53  92
  -1  16   4   -0.05    4.79  92
  -1  18   5  120.89    6.78  92
  -1  21   7    1.49    7.68  92
   0 -20   4  512.40    9.29  92
   0 -15   2    1.48    3.69  92
   0 -11   1  199.17    6.07  92
   0  -3   0    6.95    4.61  92
   0  15   3  166.91    5.46  92
   0  19   5  340.20    8.23  92
   0  22   7    9.12    8.72  92
   1 -20   4   10.66    6.01  92
   1 -15   2   32.82    4.20  92
   1 -11   1  317.62    6.99  92
   1  -2   0 2646.89   28.68  92
   1  -1   0 1238.95   22.99  92
   1  15   3   39.15    5.37  92
   1  17   4 2496.64   17.40  92
   1  19   5  228.94    7.90  92
   2 -16   3   46.22    5.32  92
   2 -13   2  126.25    5.91  92
   2  -8   1   20.62    4.06  92
   3 -15   4    9.30    5.90  92
   3 -12   3   22.01    5.10  92
   3  -7   2   43.57    5.24  92
   4 -12   5   24.76    8.90  92
   4  -8   4   22.38    6.35  92
   3   4   2  740.15   24.38  91
  -4  -5   6    2.19    8.78  93
  -4   1   6 1119.46   17.82  93
  -4   2   6   53.92    9.36  93
  -4   7   7   10.08   10.71  93
  -3 -16   6   67.58   11.19  93
  -3   6   4  190.99    8.45  93
  -3  10   5  225.32    8.43  93
  -2 -16   4   15.86    7.18  93
  -2 -13   3   85.24    7.80  93
  -2   5   2 4001.57   24.53  93
  -2  15   5   70.38    7.40  93
  -1 -21   5  120.82   10.97  93
  -1 -19   4  130.17    9.31  93
  -1  10   2   75.35    6.03  93
   0 -22   5    0.06   10.58  93
   0 -18   3  690.14   10.85  93
   0  12   2    2.24    5.31  93
   0  17   4 1662.56   14.56  93
   1 -22   5   -2.55   10.55  93
   1 -18   3  244.04    8.34  93
   1   8   1  370.75   10.09  93
   1  12   2    2.82    5.28  93
   2 -19   4  275.06   10.31  93
   2  10   2  922.13   15.82  93
   2  13   3  201.58    8.92  93
   2  19   6  203.57   11.93  93
   3 -18   5   17.86   12.49  93
   3  -8   2  113.10    7.73  93
  -4   0   6  134.08    8.31  93
  -4   6   7   24.91    7.50  93
  -3  12   6    2.73    5.95  93
  -3  14   7   15.95    7.39  93
  -2   9   3   32.90    4.16  93
  -2  12   4  603.61    8.96  93
  -2  18   7   12.80    7.55  93
  -1 -17   3  200.19    6.82  93
  -1  -9   1  110.52    5.96  93
  -1   5   1  586.87   10.80  93
  -1  13   3  235.21    6.12  93
  -1  17   5   41.08    5.21  93
  -1  19   6   27.47    6.27  93
   0 -12   1 2147.77   16.34  93
   0   8   1 1038.39   13.35  93
   0  20   6    2.80    6.13  93
   1 -12   1   91.07    4.88  93
   1  -4   0  331.65    9.43  93
   1  20   6    7.86    7.55  93
   2 -21   5   79.98    9.36  93
   2 -17   3   68.95    6.56  93
   2 -14   2    0.55    4.84  93
   2  -9   1    0.64    3.72  93
   3 -16   4  100.83    8.05  93
   3 -13   3   68.29    6.56  93
   4  -9   4   11.16    7.55  93
   4   5   4   53.37   14.79  92
   3   9   3   -0.34    8.36  93
  -4  -4   6   53.87    9.79  94
  -4  -3   6  205.70   11.62  94
  -4  -2   6   50.29    9.67  94
  -4  -1   6 1172.65   18.89  94
  -3   5   4    4.27    6.79  94
  -3   9   5   91.65    7.68  94
  -2 -19   5   14.65   10.64  94
  -2   4   2    4.08    5.76  94
  -2  14   5  651.20   10.44  94
  -2  16   6  510.12   10.91  94
  -1 -14   2  438.33    9.35  94
  -1  15   4   83.45    7.24  94
  -1  20   7    4.96   10.70  94
   0 -23   5   42.89   11.08  94
   0 -21   4  164.88    9.54  94
   0 -19   3  520.44   10.13  94
   0 -16   2  191.53    7.95  94
   0  -5   0   -2.01    6.61  94
   0  14   3   85.94    6.08  94
   0  18   5   31.98    7.98  94
   0  21   7  101.32   11.27  94
   1 -21   4  111.42   10.12  94
   1 -19   3  196.85    9.49  94
   1 -16   2  833.62   11.34  94
   1  -5   0  807.38   13.01  94
   1  14   3    9.39    5.39  94
   1  18   5   25.61    8.74  94
   1  21   7   46.09   12.06  94
   2 -10   1  132.81    6.45  94
   2  15   4  940.91   13.86  94
   2  17   5   -0.48    8.64  94
   3  -9   2   55.40    7.32  94
   3  12   4   54.80    9.29  94
   3  16   6   -6.59   10.78  94
   4 -10   4    7.09   10.67  94
  -4   5   7    2.92    7.44  94
  -4   8   8    5.36    9.09  94
  -3  11   6   85.90    6.67  94
  -3  13   7   20.12    7.50  94
  -3  15   8    6.55    8.84  94
  -2  17   7   -3.40    7.42  94
  -1 -22   5   68.93    8.26  94
  -1 -20   4   10.19    6.19  94
  -1   9   2  362.28    7.54  94
  -1  12   3  362.84    7.11  94
  -1  18   6   12.90    6.14  94
   0 -13   1  545.38    8.72  94
   0  11   2    7.52    3.89  94
   0  16   4  917.28   10.71  94
   1 -13   1 1638.52   13.41  94
   1  -6   0  250.78    7.17  94
   1  16   4   33.96    5.36  94
   2 -20   4  284.16    9.16  94
   2 -18   3    2.57    6.06  94
   2 -15   2 1759.15   13.84  94
   3 -17   4   46.66    7.82  94
   3 -14   3   -1.73    6.14  94
   3 -10   2   59.05    5.51  94
   4 -11   4  117.10    8.52  94
   4   9   5    3.24   17.00  93
  -2  -9   2    0.76    6.54  94
   3  14   5   18.80   10.77  94
  -4   4   7  160.44   11.73  95
  -4   7   8   -6.87   12.80  95
  -3 -14   5   12.44    8.89  95
  -3   4   4  326.90    9.72  95
  -3   8   5  171.91    8.14  95
  -2 -17   4   69.51    9.09  95
  -2 -14   3  241.76    9.40  95
  -2   3   2    9.08    5.68  95
  -2   8   3  930.75   11.61  95
  -2  11   4   83.97    6.84  95
  -2  18   8    2.14   11.90  95
  -1 -18   3   17.28    7.06  95
  -1 -15   2  174.20    7.25  95
  -1 -10   1   71.36    6.26  95
  -1   4   1   14.36    5.14  95
   0 -17   2   83.22    7.43  95
   0  -6   0  463.39   11.01  95
   0   7   1 1298.65   15.91  95
   0  19   6   10.27    8.64  95
   1 -22   4   97.44   10.88  95
   1 -17   2  322.63    8.75  95
   1  -7   0   17.81    4.55  95
   1  11   2  196.77    7.57  95
   1  19   6 1229.79   14.70  95
   2 -11   1  281.70    7.65  95
   2  18   6  598.69   13.88  95
   3 -15   3   42.09    8.96  95
   3 -11   2   31.82    7.21  95
   4  -4   3  214.04   10.39  95
   4  -3   3    2.21    8.65  95
   4  -2   3   86.32    9.55  95
  -3  10   6   74.91    6.53  95
  -3  14   8   19.76    7.81  95
  -2  13   5   20.23    5.07  95
  -2  15   6    5.92    5.95  95
  -1  14   4  159.71    6.17  95
  -1  16   5  137.93    6.07  95
  -1  19   7  426.72    9.61  95
  -1  20   8   37.07    8.89  95
   0 -22   4   -1.28    7.40  95
   0 -20   3  121.57    6.78  95
   0  -7   0    0.47    3.29  95
   0  17   5  425.82    7.94  95
   0  20   7    5.86    7.53  95
   1 -20   3    3.06    5.89  95
   1 -14   1    1.57    3.78  95
   1  -8   0   93.84    4.73  95
   1  20   7    1.05    7.48  95
   2 -21   4   18.63    7.58  95
   2 -19   3   20.07    6.31  95
   2 -16   2   86.50    5.73  95
   2 -12   1   81.04    4.86  95
   2  12   3  304.25    8.72  95
   2  19   7   56.08    9.47  95
   3 -18   4   74.34    8.19  95
   4 -12   4  134.74    8.46  95
   4  -6   3   -2.18    6.18  95
   4  -5   3    0.86    6.10  95
   2   5   1  432.41   24.17  94
  -3 -10   4   50.23   11.07  95
  -4   3   7    0.03   10.53  96
  -4   6   8   31.79   10.98  96
  -3 -17   6  102.08   12.91  96
  -3   3   4   42.10    7.33  96
  -3   7   5   48.78    7.31  96
  -3  12   7   83.31    9.18  96
  -2 -20   5  146.15   11.61  96
  -2   2   2  973.97   15.08  96
  -2   7   3    9.80    5.50  96
  -2  16   7    4.55    8.63  96
  -1 -23   5   63.40   13.20  96
  -1 -21   4   17.67    9.56  96
  -1 -11   1   43.96    5.85  96
  -1   8   2 3484.42   22.02  96
  -1  17   6   34.64    8.66  96
   0 -14   1   -0.25    5.28  96
   0  13   3   47.00    5.69  96
   0  15   4    5.45    6.74  96
   1 -18   2  269.53    8.61  96
   1   7   1  125.28    7.04  96
   1  13   3  197.90    7.44  96
   1  17   5   96.42    7.72  96
   2   9   2  109.35    7.74  96
   2  14   4    7.17    6.99  96
   2  16   5   62.09    9.06  96
   3 -16   3   36.70    8.95  96
   3 -12   2  876.48   11.94  96
   4 -13   4   21.42   12.00  96
   4  -8   3   26.39    8.81  96
   4  -7   3   43.13    8.96  96
   4  -1   3   13.68    8.71  96
   4   0   3    0.68    8.47  96
  -4   2   7   51.29    7.94  96
  -3  13   8   19.05    7.50  96
  -2 -18   4    5.94    6.03  96
  -2  10   4  344.35    7.07  96
  -2  14   6  994.32   10.90  96
  -2  17   8   18.01    7.57  96
  -1 -19   3    6.19    6.10  96
  -1 -16   2 1407.92   13.95  96
  -1  11   3   32.59    4.09  96
  -1  15   5   23.10    4.99  96
  -1  18   7   16.55    6.14  96
   0 -23   4  101.47    8.18  96
   0 -21   3   60.74    6.53  96
   0 -18   2  795.49   10.22  96
   0  -8   0 9999.99   40.77  96
   0  10   2 1137.69   12.67  96
   0  18   6   15.35    6.13  96
   1 -23   4    2.27    7.66  96
   1 -21   3   66.05    6.63  96
   1 -15   1  182.07    5.65  96
   1  -9   0  167.68    5.52  96
   1  15   4  615.26    9.66  96
   2 -20   3   30.88    7.86  96
   2 -17   2  174.36    7.08  96
   2 -13   1  171.34    6.17  96
   3 -17   3   76.45    8.00  96
   3 -13   2   10.56    6.23  96
   4  -9   3    2.97    6.10  96
  -2 -10   2    0.81    6.54  96
   1   1   0 1274.36   39.46  96
   4  11   6   13.00   15.87  96
  -4   1   7   33.85   10.92  97
  -4   5   8    3.49   10.59  97
  -3 -15   5   22.93    9.05  97
  -3   2   4   31.51    6.58  97
  -3   6   5  290.91    9.08  97
  -3   9   6  112.92    8.42  97
  -3  11   7    1.24    8.55  97
  -2 -15   3    4.75    6.96  97
  -2  12   5  701.37   10.64  97
  -1 -12   1  766.87   12.03  97
  -1   3   1  142.57    7.83  97
  -1  13   4   -0.32    5.30  97
  -1  19   8    8.97   10.61  97
   0 -15   1   23.00    5.55  97
   0  -9   0   -1.39    4.81  97
   0  19   7   -2.02    8.73  97
   1 -19   2  278.92    9.20  97
   1 -10   0  269.14    7.75  97
   1  10   2  901.76   13.28  97
   1  18   6  326.35   10.43  97
   2  17   6   -4.73    8.77  97
   3  -5   1   43.12    5.94  97
   3  -4   1  180.39    7.71  97
   3  11   4  149.65    9.58  97
   3  15   6   48.73   11.00  97
   4 -10   3   76.98   10.84  97
   4   1   3   11.15    8.72  97
  -3  12   8   -2.33    7.40  97
  -2 -21   5   19.60    8.01  97
  -2   6   3 1809.18   15.76  97
  -2   9   4  221.23    6.15  97
  -2  15   7    7.23    5.97  97
  -1 -22   4    6.66    7.64  97
  -1  16   6    0.56    4.95  97
   0 -19   2  973.80   11.05  97
   0   6   1  156.73    6.63  97
   0  12   3    4.66    3.68  97
   0  16   5 2165.72   15.24  97
   0  20   8   31.40    7.95  97
   1 -22   3   -1.05    7.52  97
   1 -16   1   -0.37    4.75  97
   1 -11   0  432.80    7.77  97
   1  19   7   -4.30    7.47  97
   1  20   8    9.88    8.83  97
   2 -21   3   44.53    7.90  97
   2 -18   2   22.24    6.17  97
   2 -14   1    6.03    4.82  97
   2  -6   0   87.16    5.23  97
   2  -5   0  494.86    9.46  97
   2  -4   0    3.41    3.92  97
   3 -18   3   21.17    7.70  97
   3 -14   2  610.56    9.72  97
   3  -8   1   -1.25    4.98  97
   3  -7   1  471.82    9.04  97
   3  -6   1   32.32    4.32  97
   3  -3   1  398.04    9.08  97
   4 -11   3   29.79    8.05  97
   3  13   5  104.98   11.72  97
  -4   0   7   -4.69   10.62  98
  -4   4   8   17.26   10.66  98
  -3   1   4  164.22    7.54  98
  -3   5   5   33.68    7.44  98
  -3   8   6   69.06    7.62  98
  -3  10   7   17.01    8.57  98
  -3  13   9   20.36   12.78  98
  -2 -19   4   30.84    9.04  98
  -2 -16   3   -0.34    6.98  98
  -2 -11   2   51.49    6.31  98
  -2   1   2  419.99   11.37  98
  -2  11   5    9.52    6.89  98
  -2  13   6    1.93    6.97  98
  -2  16   8   21.58   10.60  98
  -2  17   9   -3.60   12.52  98
  -1 -20   3  240.05    9.99  98
  -1 -17   2   58.89    7.54  98
  -1   7   2 2837.05   20.57  98
  -1  10   3  224.73    7.31  98
   0 -22   3    5.20    9.69  98
   0 -16   1    0.60    5.29  98
   0 -10   0  456.28    9.14  98
   0  14   4  160.70    6.65  98
   1 -20   2  139.68    9.29  98
   1  16   5  504.63   10.20  98
   2 -15   1  562.33    9.95  98
   2  -7   0   96.61    6.38  98
   2  -3   0   85.93    6.06  98
   2  11   3  462.51   11.00  98
   2  15   5   12.13    7.98  98
   2  18   7   -6.36   10.83  98
   3 -15   2  629.76   11.76  98
   3  -9   1  370.90    9.56  98
   3  -2   1  134.48    7.56  98
   3  -1   1  160.90    8.10  98
   3  16   7    7.62   12.62  98
   4 -12   3  167.24   11.68  98
  -2  14   7   15.46    6.15  98
  -1 -23   4   44.33    7.92  98
  -1 -13   1    4.55    3.79  98
  -1  12   4   61.39    4.35  98
  -1  14   5   14.30    5.00  98
  -1  17   7   11.39    6.21  98
  -1  18   8   22.28    7.57  98
  -1  19   9   13.16    8.97  98
   0 -20   2   33.90    6.29  98
   0 -11   0    0.78    3.74  98
   0   9   2 1052.50   12.64  98
   0  17   6   47.75    5.35  98
   0  18   7   16.31    6.08  98
   1 -23   3   14.77    7.38  98
   1 -17   1   24.33    4.95  98
   1 -12   0 1351.69   12.51  98
   1  12   3  256.40    6.96  98
   1  14   4    4.04    4.92  98
   2 -22   3   -0.11    7.60  98
   2 -19   2  134.60    7.17  98
   2  -9   0   11.30    3.95  98
   2  -8   0 1115.42   12.01  98
   2  -2   0  361.69    9.68  98
   3 -19   3   87.97    9.45  98
   3 -16   2   52.51    6.44  98
   3 -10   1   44.17    5.37  98
   4 -13   3   36.86    8.03  98
  -3 -11   4   29.69   10.56  98
   4   2   3   84.75   11.88  98
  -4  -2   7   57.52   11.13  99
  -4  -1   7   32.78   11.06  99
  -4   3   8   35.95   11.09  99
  -3 -16   5    8.17   10.64  99
  -3   0   4   10.64    5.61  99
  -3   7   6   22.32    7.25  99
  -3  11   8   89.24   10.14  99
  -2 -12   2    3.94    5.44  99
  -2   0   2   64.99    6.74  99
  -2   5   3   22.14    5.86  99
  -2   8   4   18.38    5.49  99
  -1 -21   3  100.98    9.47  99
  -1 -18   2  470.66   10.01  99
  -1   2   1 5069.56   38.32  99
   0 -23   3   18.42   10.61  99
   0 -17   1    4.09    6.79  99
   0  19   8   26.38   10.61  99
   1 -21   2    0.67    8.70  99
   1 -13   0  141.21    6.58  99
   1  17   6  259.02   10.00  99
   2 -16   1   43.37    7.26  99
   2 -10   0  181.09    6.95  99
   2  13   4   51.81    7.39  99
   3 -11   1    5.77    6.94  99
   3  14   6    7.28   10.41  99
   4 -14   3  127.70   13.39  99
  -4   2   8   66.55    8.21  99
  -3   4   5 1962.38   16.95  99
  -3   9   7   12.48    6.07  99
  -3  12   9   53.90    7.99  99
  -2 -20   4   85.43    8.35  99
  -2 -17   3   20.17    6.11  99
  -2  10   5    2.82    4.80  99
  -2  12   6  167.54    6.23  99
  -2  15   8    1.24    6.08  99
  -2  16   9   12.87    7.65  99
  -1 -14   1  177.85    6.21  99
  -1   6   2 2134.16   18.39  99
  -1   9   3  854.79   10.53  99
  -1  15   6   46.98    5.40  99
  -1  16   7  222.50    7.39  99
   0 -21   2   17.98    6.02  99
   0 -12   0  549.46    8.94  99
   0  11   3  234.09    6.28  99
   0  13   4   59.11    4.46  99
   0  15   5  128.46    6.00  99
   1 -24   3    9.66    9.14  99
   1 -18   1   -1.31    4.88  99
   1   6   1    0.02    3.14  99
   1  18   7   49.99    6.52  99
   1  19   8   55.43    8.00  99
   2 -20   2   58.68    7.82  99
   2 -17   1  115.57    5.81  99
   2 -11   0   20.77    4.03  99
   2  16   6   21.40    6.38  99
   3 -17   2   19.85    7.61  99
   3 -12   1  599.45    9.48  99
   3   8   3  118.10   11.16  99
  -4  -3   7    2.75   10.63 100
  -4   4   9  181.59   13.69 100
  -3  -1   4  163.73    8.13 100
  -3  10   8   11.82    8.67 100
  -2  13   7   18.97    8.46 100
  -1  11   4  424.96    8.42 100
  -1  13   5  586.94    9.52 100
  -1  17   8   23.11    8.89 100
  -1  18   9   70.99   11.17 100
   0 -18   1  164.25    7.83 100
   0 -13   0    0.99    5.23 100
   0  16   6  104.49    7.74 100
   1 -22   2   75.54   10.80 100
   1 -14   0  138.62    6.52 100
   1   9   2 2757.85   22.64 100
   1  15   5   42.90    7.19 100
   2 -21   2   12.87   10.58 100
   2 -12   0  244.39    7.35 100
   2  -1   0  921.01   16.76 100
   2   8   2  138.57    8.36 100
   2  17   7    5.19   10.60 100
   2  18   8  535.54   15.46 100
   3 -18   2  137.99   11.09 100
   3 -13   1  278.06    8.72 100
   3   0   1   -0.17    5.46 100
   3  15   7   54.48   11.26 100
   4  -9   2   76.01    9.40 100
   4  -8   2   -1.45    8.70 100
   4  -7   2    5.49    8.62 100
   4  -6   2    1.66    8.55 100
   4  -5   2   33.32    8.97 100
   4  -4   2  249.71   10.88 100
  -4   1   8   46.99    7.98 100
  -3   3   5  265.55    7.80 100
  -3   6   6   34.95    5.26 100
  -3   8   7   15.47    6.13 100
  -3  11   9   10.83    7.67 100
  -2   4   3 2467.95   19.46 100
  -2   7   4  728.32    9.88 100
  -2  14   8    2.27    6.16 100
  -2  15   9    5.32    7.55 100
  -1 -22   3  142.50    8.40 100
  -1 -19   2   45.22    5.36 100
  -1 -15   1  135.70    5.64 100
   0 -24   3   10.71    7.55 100
   0   5   1  407.33   10.51 100
   0  17   7   58.32    6.44 100
   0  18   8   41.09    6.50 100
   0  19   9    7.68    7.57 100
   1 -19   1   24.28    5.17 100
   1 -15   0  377.79    7.31 100
   1  13   4  547.08    8.99 100
   1  16   6  152.48    6.31 100
   2 -18   1   -1.19    5.94 100
   2 -13   0 1500.38   13.05 100
   2  14   5   49.83    5.50 100
   3 -14   1  322.21    8.29 100
   4 -10   2   62.73    6.84 100
  -4  -4   7  162.21   14.80 100
  -3 -12   4    8.58   10.49 100
  -4  -5   7   -0.58   10.68 101
  -4   0   8   16.86   10.92 101
  -4   3   9   10.24   12.69 101
  -3 -17   5  107.07   11.90 101
  -3  -2   4   32.88    6.76 101
  -2 -21   4   16.22   10.82 101
  -2 -18   3  163.33    9.82 101
  -2 -13   2 1109.17   16.82 101
  -2  -1   2  429.75   13.12 101
  -2   9   5  366.61    8.23 101
  -2  11   6   39.08    6.99 101
  -1  14   6  291.27    8.56 101
   0 -22   2   21.88    8.97 101
   0 -19   1   29.06    7.02 101
   0 -14   0  613.41    9.86 101
   0   8   2  192.85    6.95 101
   0  14   5    0.52    6.81 101
   1 -23   2   19.36   10.67 101
   1 -20   1   15.02    8.57 101
   1  11   3  168.01    7.22 101
   1  17   7  371.57   10.77 101
   1  18   8    4.64   10.46 101
   1  19   9   46.12   12.91 101
   2 -22   2    1.72   10.69 101
   2 -19   1   13.99    8.62 101
   2 -14   0  899.35   11.71 101
   3 -19   2  179.46   11.80 101
   3 -15   1  126.75    9.39 101
   3  10   4   66.30    8.28 101
   3  12   5  124.73   10.10 101
   4 -12   2  132.19   11.33 101
   4 -11   2  207.31   11.89 101
   4  -3   2   13.75    8.76 101
  -3   5   6    8.28    4.91 101
  -3   9   8    3.04    6.05 101
  -3  10   9  278.67    9.33 101
  -2  12   7  129.41    5.92 101
  -1 -23   3   55.26    7.93 101
  -1 -20   2  355.57    8.66 101
  -1 -16   1  286.20    7.49 101
  -1   8   3   19.77    4.08 101
  -1  12   5  672.93    8.83 101
  -1  15   7  143.17    6.05 101
  -1  16   8   52.70    6.52 101
  -1  17   9   14.23    7.43 101
   0 -15   0   -0.23    3.75 101
   0  12   4    1.43    3.78 101
   1 -16   0  507.49    8.32 101
   2 -15   0  742.52    9.72 101
   2  12   4    3.75    4.82 101
   2  15   6   -0.76    6.00 101
   3 -16   1    5.67    5.98 101
   4 -13   2   25.60    7.64 101
   4  -2   2   32.57    6.50 101
  -4  -9   7  349.67   22.17 101
  -4  -8   7    3.46   13.27 101
  -4  -7   7   16.51   13.40 101
  -4  -6   7   19.46   13.32 101
   4  10   6    3.99   13.18 101
  -4  -1   8   49.79   11.11 102
  -4   2   9   -0.26   12.59 102
  -3   2   5   10.82    7.05 102
  -3   7   7    3.27    7.77 102
  -3  11  10    4.45   12.68 102
  -2 -19   3    4.36    8.66 102
  -2 -14   2  209.97    9.37 102
  -2  13   8   53.56    8.84 102
  -2  14   9   28.72   10.75 102
  -2  15  10   26.41   11.91 102
  -1   1   1 5225.93   43.61 102
  -1   5   2 1885.71   18.09 102
  -1  10   4    6.93    5.28 102
   0 -23   2   49.38   11.01 102
   0 -20   1   26.99    8.55 102
   0  10   3 1077.76   12.51 102
   0  15   6   90.98    7.46 102
   0  16   7   46.68    8.03 102
   0  17   8    6.10    8.72 102
   0  18   9   27.72   10.75 102
   1 -24   2   91.46   12.01 102
   1 -21   1    7.08    8.55 102
   1 -17   0   95.03    7.35 102
   1  14   5   70.82    7.31 102
   2 -20   1    4.52    8.74 102
   2   0   0  412.93   12.89 102
   2  10   3   42.86    6.07 102
   2  16   7    7.05    8.76 102
   2  17   8   10.28   10.85 102
   3   1   1  165.70    9.27 102
   3  13   6   23.05    8.94 102
   4 -14   2   74.39   11.22 102
  -3   8   8  386.24    8.75 102
  -2 -22   4    4.15    9.15 102
  -2   3   3  307.76    8.10 102
  -2   6   4   22.60    4.14 102
  -2   8   5    5.76    3.91 102
  -2  10   6   -1.28    4.82 102
  -1 -21   2   95.50    7.01 102
  -1 -17   1  163.16    6.68 102
  -1  13   6  245.80    6.76 102
  -1  17  10    0.46    7.59 102
   0 -16   0  293.08    6.61 102
   1 -18   0  245.24    6.80 102
   1  -9  -1  116.47    5.44 102
   1  -8  -1 1441.35   14.29 102
   1  18   9   53.95    7.95 102
   2 -21   1  173.69    8.50 102
   2 -16   0  594.72    8.84 102
   3 -17   1    6.90    7.53 102
   3 -10   0  849.31   10.89 102
   3  -9   0   88.57    5.72 102
   3  -8   0    1.36    4.85 102
   3  -7   0   70.57    5.61 102
   4 -15   2    0.84    8.90 102
   4   3   3    4.58   12.21 102
  -3 -13   4   27.04   11.03 102
  -3  -3   4   42.25    9.07 102
  -4  -2   8   68.00   11.30 103
  -4   1   9   -1.87   11.70 103
  -3 -18   5    1.59   11.63 103
  -3   1   5  291.39    9.81 103
  -3   4   6  106.94    7.81 103
  -3   6   7  375.08    9.54 103
  -3   9   9    6.55   10.45 103
  -3  10  10   -8.01   10.80 103
  -2 -15   2    5.92    6.99 103
  -2  11   7   42.00    7.17 103
  -1  14   7   55.05    7.32 103
  -1  15   8  231.62    9.65 103
  -1  16   9   -7.94    9.69 103
   0 -24   2   11.15   10.58 103
   0 -21   1    0.91    8.48 103
   0 -17   0    1.40    6.73 103
   0  13   5    0.05    5.44 103
   0  18  10    3.63   12.43 103
   1 -22   1  169.12   10.37 103
   1 -11  -1   38.34    5.58 103
   1 -10  -1   72.88    6.00 103
   1  -7  -1  143.10    6.39 103
   1   8   2  107.00    6.30 103
   1  12   4   14.37    5.57 103
   1  15   6  612.95   10.79 103
   1  16   7    2.08    8.50 103
   1  17   8    1.45    8.65 103
   2 -17   0  472.68    9.81 103
   2  13   5    1.42    6.92 103
   3 -18   1   31.97   10.78 103
   3 -11   0  310.31    9.13 103
   3  -6   0    4.49    5.53 103
   3  14   7   93.71   11.36 103
   4  -1   2   36.14    9.01 103
  -2 -20   3    2.05    7.20 103
  -2  12   8  137.84    6.93 103
  -2  13   9   90.18    6.52 103
  -2  14  10    8.64    7.42 103
  -1 -22   2   -3.87    7.36 103
  -1 -18   1  406.06    8.48 103
  -1 -10   0  262.98    7.79 103
  -1  -9   0  164.79    6.55 103
  -1  -8   0   91.97    5.69 103
  -1   7   3 1295.79   13.48 103
  -1  11   5    3.07    3.74 103
   0   7   2    7.55    3.47 103
   0  14   6  192.56    6.56 103
   0  17   9    4.16    7.44 103
   1 -23   1  124.06    8.37 103
   1 -19   0   17.17    4.96 103
   1 -12  -1  767.19    9.68 103
   1  -6  -1  124.95    5.53 103
   1  -5  -1  607.26   10.87 103
   1  10   3    3.50    3.72 103
   2 -22   1    5.29    7.72 103
   2 -18   0    0.15    5.91 103
   3 -19   1   -3.11    7.53 103
   3 -13   0  877.65   10.89 103
   3 -12   0    8.89    5.06 103
   3  -5   0  926.70   12.24 103
   4   8   5    3.48   15.14 103
  -3 -14   4  228.72   14.22 103
  -4  -3   8   44.89   11.11 104
  -4   0   9   -0.82   11.60 104
  -3  -4   4  338.60   12.72 104
  -3   7   8   29.71    8.69 104
  -2 -16   2  126.34    8.20 104
  -2  -2   2  995.29   21.05 104
  -2   5   4   27.18    5.76 104
  -2   9   6   14.80    6.85 104
  -1 -11   0  444.83   10.04 104
  -1  -7   0   17.22    4.77 104
  -1   9   4    0.25    5.20 104
  -1  16  10    5.34   10.33 104
   0 -22   1  167.02    9.56 104
   0 -18   0  114.44    7.61 104
   0   4   1 1919.91   23.65 104
   0  11   4  155.32    6.65 104
   0  15   7   83.77    7.43 104
   0  16   8   48.69    8.75 104
   1 -13  -1    7.36    5.33 104
   1   5   1 1997.89   27.24 104
   2 -19   0   46.01    8.74 104
   2 -11  -1   95.73    6.23 104
   2 -10  -1   39.09    5.67 104
   2  -9  -1    4.27    5.32 104
   2  -8  -1   -0.48    5.43 104
   2  14   6  145.15    9.52 104
   2  15   7   98.26    9.34 104
   2  16   8  102.92   11.11 104
   3 -20   1   14.30   12.93 104
   3 -14   0  710.67   12.16 104
   3  -4   0   -0.24    5.46 104
   3  11   5   12.42    8.66 104
   4 -11   1  192.69   10.77 104
   4 -10   1    6.77    8.79 104
   4  -9   1   17.75    8.84 104
   4  -8   1   31.55    8.80 104
   4   0   2   43.93    9.11 104
  -3   3   6  135.73    6.32 104
  -3   5   7   22.05    5.24 104
  -3   8   9    0.71    6.06 104
  -3   9  10    0.06    7.49 104
  -2   2   3  133.84    6.20 104
  -2   7   5  226.58    6.30 104
  -2  10   7  111.22    5.66 104
  -2  13  10   27.00    7.30 104
  -1 -23   2   20.40    7.66 104
  -1 -19   1    5.22    4.90 104
  -1 -12   0 1371.22   14.89 104
  -1   4   2 2759.11   22.71 104
  -1  12   6   79.98    5.50 104
  -1  13   7   35.25    5.23 104
  -1  14   8  370.78    8.24 104
  -1  15   9  139.68    6.87 104
   0 -23   1  180.77    8.63 104
   0 -19   0    6.15    4.69 104
   0   9   3 1161.01   12.65 104
   1 -24   1    4.45    7.52 104
   1 -20   0   85.20    6.43 104
   1 -15  -1  124.72    5.22 104
   1 -14  -1  189.43    5.69 104
   1  13   5    2.04    4.81 104
   1  17   9   11.45    7.48 104
   2 -20   0   22.50    6.38 104
   2 -13  -1  735.89    9.81 104
   2 -12  -1   21.12    4.13 104
   2  -7  -1 1111.60   12.43 104
   2  -6  -1   25.09    4.22 104
   2  11   4  201.90    7.52 104
   3 -16   0   -2.42    6.07 104
   3 -15   0   15.38    6.22 104
   4 -13   1    5.52    7.59 104
   4 -12   1  169.86    8.63 104
   4  -7   1   -0.12    6.03 104
   4  -6   1   31.17    6.43 104
  -4  -4   8    8.54   10.70 105
  -4  -1   9   10.32   11.53 105
  -3 -15   4  984.10   20.38 105
  -3   0   5   -0.94    6.78 105
  -2 -21   3    6.00   10.52 105
  -2 -17   2   16.48    7.01 105
  -2  11   8  379.92    9.71 105
  -2  12   9  259.22    9.76 105
  -1 -20   1  317.38   10.41 105
  -1 -13   0  139.45    7.05 105
  -1  -6   0  255.27   10.30 105
   0 -11  -1  212.02    7.36 105
   0 -10  -1   24.44    4.69 105
   0  -9  -1  679.08   10.92 105
   0  -8  -1 1083.70   14.05 105
   0  12   5   61.03    5.85 105
   0  17  10  170.64   11.32 105
   1 -21   0    6.37    8.41 105
   1 -16  -1  293.59    8.49 105
   1  -4  -1   11.83    5.18 105
   1  14   6  423.90    9.66 105
   1  15   7   38.73    7.28 105
   1  16   8   11.35    8.57 105
   2 -14  -1    2.18    7.15 105
   2   7   2  337.12   11.81 105
   2   9   3  174.86    8.19 105
   3 -17   0   13.79    8.72 105
   3  -3   0  193.11    8.06 105
   4 -14   1    1.72   10.66 105
   4  -5   1   14.42    8.52 105
  -3   6   8  142.33    7.18 105
  -3   7   9   83.34    6.81 105
  -3   8  10   14.24    7.61 105
  -2   8   6   -2.02    3.78 105
  -2  13  11  156.18    9.83 105
  -1 -24   2   52.75    9.26 105
  -1 -14   0  142.57    5.78 105
  -1  10   5   -0.10    3.71 105
  -1  15  10   27.19    7.42 105
   0 -24   1   68.95    8.28 105
   0 -20   0    6.72    6.01 105
   0 -13  -1  546.13    8.85 105
   0 -12  -1 2129.79   16.25 105
   0  -7  -1 1325.25   15.79 105
   0  13   6  266.47    6.92 105
   0  15   8    4.39    6.08 105
   0  16   9   61.31    6.74 105
   1 -22   0    3.63    6.16 105
   1 -17  -1  167.13    6.22 105
   1  11   4   55.42    4.55 105
   2 -21   0   -1.39    7.59 105
   2 -16  -1   28.37    5.17 105
   2 -15  -1  917.85   10.47 105
   2  -5  -1  690.73   10.79 105
   3 -18   0   21.92    7.60 105
   3  12   6   18.67    6.40 105
   4 -15   1  106.93    9.76 105
  -3  -5   4    0.77    8.47 105
  -4  -5   8    4.94   10.59 106
  -4  -2   9   -0.82   12.63 106
  -3  -1   5  298.25   10.16 106
  -3   2   6  578.17   11.40 106
  -3   4   7  452.41   10.22 106
  -2 -22   3    0.88   11.80 106
  -2 -18   2   28.43    8.77 106
  -2   4   4 2306.44   18.52 106
  -2   6   5 1120.22   12.73 106
  -2  12  10    9.38   10.39 106
  -1 -21   1   28.45    8.85 106
  -1 -15   0  401.33    8.99 106
  -1   6   3 5532.93   28.08 106
  -1   8   4   35.29    5.62 106
  -1  11   6 3109.98   18.12 106
  -1  14   9    8.36    8.52 106
   0 -21   0    6.40    8.44 106
   0 -14  -1    1.64    5.20 106
   0  14   7  152.10    7.81 106
   1  17  10  135.72   12.15 106
   2 -22   0   58.97   10.87 106
   2  -4  -1  741.26   12.45 106
   2   1   0  914.37   21.61 106
   2  12   5    2.73    6.80 106
   2  16   9   12.04   10.77 106
   3  -2   0  495.40   11.55 106
   3   9   4    1.67    6.80 106
   3  13   7   78.46   11.38 106
   3  14   8    7.88   11.71 106
   4  -4   1   19.46    8.69 106
  -3   5   8  157.30    7.25 106
  -3   8  11  393.15   11.03 106
  -2   9   7  439.95    8.00 106
  -2  10   8   -2.79    4.89 106
  -2  11   9  621.88    9.57 106
  -1 -16   0  509.41    9.23 106
  -1  12   7  503.75    8.43 106
  -1  13   8 1135.79   11.32 106
  -1  15  11   12.03    7.45 106
   0 -25   1   -3.38    8.96 106
   0 -16  -1   -2.22    3.83 106
   0 -15  -1   25.25    4.04 106
   0  -6  -1  161.05    6.75 106
   0   6   2  570.56   10.74 106
   0  10   4   18.81    4.22 106
   0  16  10   23.71    7.55 106
   1 -23   0   26.20    7.52 106
   1 -18  -1  410.24    7.79 106
   1  -3  -1  144.95    6.94 106
   1   9   3  267.23    7.42 106
   1  16   9   -0.02    7.45 106
   2 -18  -1   -5.16    6.00 106
   2 -17  -1  175.15    6.12 106
   2  13   6   12.43    5.11 106
   2  15   8   10.23    7.36 106
   3 -20   0   18.46    8.79 106
   3 -19   0   23.75    7.86 106
   3   2   1  134.71   11.21 106
  -3 -16   4   73.04   13.82 106
   4   9   6   46.46   13.85 106
  -4  -6   8   33.20   11.27 107
  -4  -3   9    1.49   12.82 107
  -3   6   9  142.19    9.49 107
  -3   7  10  107.44   11.16 107
  -2 -19   2  124.62    9.76 107
  -2   1   3  439.78   10.76 107
  -2  12  11   67.74   11.05 107
  -1 -22   1   16.51    9.62 107
  -1 -17   0   91.21    7.59 107
  -1  -5   0  801.45   19.82 107
  -1   0   1    0.45    5.79 107
   0 -22   0   32.14    8.89 107
   0   8   3   11.94    4.59 107
   1 -19  -1    4.44    6.98 107
   1   7   2  802.09   13.88 107
   1  12   5  136.82    6.67 107
   1  15   8   -2.11    8.50 107
   2  14   7   10.90    8.47 107
   3 -12  -1  340.10    9.16 107
   3 -11  -1   48.49    7.38 107
   3 -10  -1    1.53    6.86 107
   4  -3   1    4.71    8.41 107
   4   1   2   41.57    9.31 107
  -3   1   6  305.33    8.18 107
  -3   3   7   58.92    5.66 107
  -2   7   6    6.00    3.86 107
  -2  11  10    0.22    6.22 107
  -1 -18   0  252.45    7.28 107
  -1   3   2 1704.54   19.15 107
  -1   9   5   22.48    3.98 107
  -1  14  10    4.26    6.12 107
   0 -17  -1    8.38    4.81 107
   0  11   5  124.80    5.26 107
   0  14   8  133.93    6.04 107
   0  15   9   48.43    6.39 107
   0  16  11   -1.79    7.67 107
   1 -24   0   10.42    7.93 107
   1 -20  -1  306.69    8.00 107
   1  13   6  211.70    6.88 107
   1  14   7   19.13    4.99 107
   1  16  10    7.22    7.45 107
   2 -20  -1  132.73    7.25 107
   2 -19  -1   18.14    6.23 107
   2  -3  -1 1181.30   15.28 107
   3 -15  -1   30.37    6.30 107
   3 -14  -1   85.02    6.79 107
   3 -13  -1   96.27    5.87 107
   3  -9  -1   -1.18    4.88 107
   3  -8  -1   52.76    5.46 107
   3   7   3   14.53   10.13 107
  -4  -7   8    0.17   14.85 107
  -2  -3   2    9.99    7.10 107
  -4  -4   9  171.91   14.39 108
  -3 -17   4   40.60   11.08 108
  -3  -2   5   10.16    7.14 108
  -3   4   8   10.60    8.56 108
  -3   7  11   46.41   12.11 108
  -2 -20   2    4.44    8.69 108
  -2   3   4 1496.63   15.73 108
  -2   5   5   80.35    6.16 108
  -2   8   7   42.95    7.04 108
  -2   9   8   -0.06    6.95 108
  -2  10   9  158.28    9.45 108
  -1 -23   1   94.55   11.08 108
  -1  10   6   23.18    5.62 108
  -1  12   8    4.57    6.99 108
  -1  13   9  209.13    9.64 108
  -1  14  11    6.62   10.65 108
   0 -23   0   -1.46   10.49 108
   0 -18  -1  166.61    7.90 108
   0  -5  -1  415.89   11.52 108
   0  12   6   17.24    5.69 108
   0  13   7   -2.50    6.99 108
   1 -21  -1   28.27    8.87 108
   2  10   4   41.89    6.05 108
   2  15   9    0.50   10.61 108
   3 -16  -1   24.09    8.66 108
   3  -7  -1   45.15    7.23 108
   3  -1   0   34.64    6.02 108
   3  10   5  112.36    8.54 108
   4 -14   0   -4.72   10.80 108
   4 -13   0   88.71   11.03 108
   4 -12   0    9.45   10.64 108
   4 -11   0  111.41   10.59 108
   4 -10   0   78.86    9.36 108
   4  -9   0   80.50    9.28 108
  -3   5   9   -0.59    6.13 108
  -3   6  10  112.83    8.14 108
  -2  11  11  105.08    8.23 108
  -1 -19   0   15.90    5.10 108
  -1   5   3  135.36    5.59 108
  -1   7   4  562.24    8.98 108
  -1  11   7 2118.65   14.82 108
   0 -24   0    0.66    7.72 108
   0 -19  -1   30.68    5.18 108
   0  15  10   46.68    7.63 108
   1 -22  -1    8.41    6.23 108
   1 -14  -2  431.11    7.62 108
   1 -13  -2  623.83    8.73 108
   1 -12  -2    9.51    3.83 108
   1 -11  -2   48.35    4.29 108
   1 -10  -2   77.73    4.72 108
   1  10   4   68.37    4.80 108
   1  15   9   -1.02    6.10 108
   2 -21  -1   69.04    8.02 108
   2 -12  -2    3.09    3.97 108
   3 -18  -1   29.05    7.45 108
   3 -17  -1   19.02    6.41 108
   3  -6  -1    9.29    3.89 108
   3  13   8    2.05    7.72 108
   4 -15   0   10.09    9.04 108
   4  -8   0  266.27    8.53 108
   4  -2   1   97.25    6.76 108
  -3  -6   4  199.01   13.95 108
  -4  -8   8    8.21   15.75 108
  -3 -18   4    8.59   10.87 109
  -3   0   6   40.09    7.32 109
  -3   2   7  799.96   12.57 109
  -2 -21   2   62.42   10.91 109
  -2 -15   1  931.58   15.06 109
  -2 -14   1    5.83    7.10 109
  -2 -13   1  774.34   14.68 109
  -2 -12   1   22.70    5.78 109
  -2 -11   1   92.87    7.29 109
  -2 -10   1   37.53    6.31 109
  -2   6   6  190.52    7.03 109
  -2  10  10   24.46    8.77 109
  -1 -24   1   96.62   12.24 109
  -1 -20   0   89.74    9.04 109
  -1  13  10   48.49    8.85 109
   0 -20  -1   28.06    8.61 109
   0   3   1  413.95   13.40 109
   0   9   4 1188.25   12.98 109
   0  14   9    6.34    8.57 109
   0  15  11   34.52   10.98 109
   1 -15  -2  183.14    6.82 109
   1  -9  -2  385.29    8.85 109
   1  -2  -1 5262.53   38.81 109
   1  14   8  125.63    9.30 109
   2 -22  -1    2.51   10.77 109
   2 -15  -2    9.07    6.89 109
   2 -14  -2  210.49    8.13 109
   2 -13  -2 1127.82   12.67 109
   2 -11  -2   48.11    5.78 109
   2 -10  -2    0.41    5.23 109
   2  11   5   26.36    7.01 109
   2  13   7   13.57    8.50 109
   2  14   8    8.15    8.67 109
   3 -19  -1   26.20   10.71 109
   3  11   6    2.71    8.61 109
   3  12   7  113.80   10.57 109
   4  -7   0   19.84    8.80 109
  -3   3   8    6.64    6.12 109
  -3   5  10   12.20    7.40 109
  -3   6  11  179.88    8.96 109
  -2 -22   2   -1.61    7.58 109
  -2   0   3   -0.56    3.82 109
  -2   7   7  148.67    6.01 109
  -2   9   9  185.46    7.18 109
  -1 -21   0    2.33    6.00 109
  -1   8   5  177.39    5.78 109
  -1  12   9  386.70    8.31 109
  -1  13  11    6.61    7.60 109
   0 -25   0    2.42    8.88 109
   0 -21  -1   -1.08    6.09 109
   0  10   5  550.59    8.61 109
   0  13   8  600.64    9.04 109
   1 -23  -1  101.51    7.85 109
   1 -17  -2   54.50    5.43 109
   1 -16  -2 1418.03   12.35 109
   1  -8  -2 3599.18   22.15 109
   1  11   5  162.90    5.81 109
   1  12   6  774.26   10.27 109
   1  13   7  160.80    6.30 109
   1  15  10   52.56    7.64 109
   2 -23  -1  316.72   10.60 109
   2 -17  -2   13.52    4.97 109
   2 -16  -2  135.55    6.00 109
   2  -9  -2    2.40    3.69 109
   2  12   6  196.40    7.12 109
   2  15  10    2.10    8.95 109
   3 -20  -1   11.10    8.79 109
   3  -5  -1    2.42    3.89 109
   4  -6   0   61.00    6.72 109
  -3 -19   4  282.22   15.55 110
  -3  -3   5  267.84   10.48 110
  -3   4   9  282.92   10.32 110
  -2 -17   1  174.61    8.80 110
  -2 -16   1   28.91    7.21 110
  -2   4   5   19.13    5.50 110
  -2   8   8   88.96    7.38 110
  -2  10  11    4.00   10.64 110
  -1   9   6  210.55    7.07 110
  -1  11   8   15.95    6.94 110
   0 -22  -1  172.93    9.61 110
   0  -4  -1 1858.32   23.54 110
   0   7   3    4.89    4.42 110
   0  11   6 1519.45   13.64 110
   0  12   7  253.31    8.32 110
   0  14  10   26.68    8.85 110
   1 -24  -1  104.56   11.12 110
   1 -18  -2  483.49    9.58 110
   1   8   3  596.68   11.35 110
   2 -18  -2   27.05    8.49 110
   2  -8  -2   -0.90    5.35 110
   2  -2  -1 1053.57   16.20 110
   2   8   3   16.19    5.74 110
  -3   1   7    1.03    4.97 110
  -3   5  11  357.26    9.93 110
  -2   2   4   14.60    4.17 110
  -2   9  10   53.35    6.34 110
  -2  10  12   12.85    7.66 110
  -1 -22   0    8.10    6.11 110
  -1   6   4 1236.83   13.11 110
  -1  10   7   13.03    4.10 110
  -1  12  10    7.98    6.10 110
  -1  13  12   -1.76    7.69 110
   0   5   2  413.48   10.24 110
   1 -20  -2  354.50    8.29 110
   1 -19  -2   46.17    5.38 110
   1  -7  -2 2928.49   20.79 110
   1  14   9    7.16    6.11 110
   1  15  11    1.33    7.54 110
   2 -20  -2    3.43    6.21 110
   2 -19  -2  142.20    7.04 110
   2  -7  -2  503.84    8.86 110
   2  14   9  103.70    8.36 110
   4  -5   0    2.81    6.07 110
  -2  -9   1    6.12    6.57 110
   4   7   5   61.71   14.09 110
  -3  -1   6  321.38   10.06 111
  -3   2   8  853.27   13.01 111
  -3   4  10   -0.33    9.53 111
  -2 -18   1    1.64    8.38 111
  -2   5   6   31.79    5.66 111
  -1 -23   0   37.48   10.64 111
  -1 -15  -1  195.51    7.28 111
  -1 -14  -1    1.21    5.42 111
  -1 -13  -1 1700.15   16.37 111
  -1 -12  -1   81.69    6.31 111
   0 -23  -1  218.21   11.46 111
   0 -16  -2  194.97    7.89 111
   0 -15  -2    0.07    5.23 111
   0 -14  -2    2.19    5.28 111
   0 -13  -2  198.38    6.97 111
   0 -12  -2    7.70    5.14 111
   0  13   9 1086.43   12.98 111
   0  14  11   54.83   10.62 111
   2  13   8    8.16    8.58 111
   3 -16  -2  102.06    9.26 111
   3 -15  -2   82.18    9.13 111
   3 -14  -2  337.83   10.28 111
   3 -13  -2   79.00    8.37 111
   3 -12  -2    6.69    7.11 111
   3 -11  -2  111.37    7.82 111
   3  -4  -1    0.22    5.35 111
   3   8   4   34.09    7.41 111
   3  12   8    5.64   10.58 111
   4 -14  -1   16.56   11.03 111
   4 -13  -1  374.50   12.55 111
   4  -1   1   56.05    8.06 111
  -3   3   9    9.65    6.13 111
  -2 -19   1   17.67    6.21 111
  -2   6   7   19.18    4.91 111
  -2   7   8  220.80    6.62 111
  -2   8   9    7.57    5.02 111
  -2   9  11    1.79    7.33 111
  -1 -16  -1    0.78    4.72 111
  -1 -11  -1  336.82    8.16 111
  -1   2   2 4721.58   33.46 111
  -1   4   3  188.45    6.45 111
  -1   7   5   15.45    3.89 111
  -1  11   9  415.52    7.70 111
  -1  12  11   -5.00    7.41 111
   0 -24  -1   75.64    8.10 111
   0 -18  -2  803.92   10.19 111
   0 -17  -2   86.44    5.65 111
   0 -11  -2    6.04    3.88 111
   0 -10  -2 1184.89   12.93 111
   0   8   4  155.86    5.85 111
   0  12   8 1492.51   12.69 111
   0  14  12   34.37    9.18 111
   1 -22  -2   -5.32    7.38 111
   1 -21  -2   92.78    6.79 111
   1  -6  -2 2228.16   18.85 111
   1   6   2    3.66    3.14 111
   1   9   4   72.32    4.81 111
   1  13   8  128.55    6.08 111
   1  14  10   14.65    7.52 111
   2 -22  -2   -4.09    7.52 111
   2 -21  -2   58.24    7.67 111
   2  -6  -2 3106.46   20.65 111
   2   9   4   57.02    4.86 111
   2  14  10   30.56    7.78 111
   3 -18  -2   -3.25    7.49 111
   3 -17  -2   17.03    7.50 111
   3 -10  -2   80.40    5.66 111
   4 -15  -1  179.36   10.03 111
   4 -12  -1   -0.40    7.55 111
   4 -11  -1   67.71    6.89 111
  -3  -7   4  197.13   14.17 111
   2   6   2   74.67    8.43 111
   3   0   0   88.73    8.36 111
  -3  -4   5 2072.72   23.59 112
  -3   0   7   -1.66    6.98 112
  -3   4  11   75.25   11.19 112
  -2 -20   1  146.66    9.94 112
  -2   9  12   41.84   10.87 112
  -1 -24   0   23.78   10.96 112
  -1 -18  -1    3.30    6.87 112
  -1 -17  -1   23.97    6.96 112
  -1 -10  -1  890.73   13.54 112
  -1  10   8   15.39    6.73 112
  -1  12  12   -3.06   10.70 112
   0 -19  -2  995.71   12.23 112
   0  11   7 1394.88   13.40 112
   0  13  10  341.59   10.07 112
   1   4   1  218.12   11.06 112
   1  12   7   18.23    6.97 112
   2  10   5   74.52    7.60 112
   2  11   6   10.71    6.91 112
   2  12   7   84.57    7.57 112
   3 -19  -2  121.30   11.29 112
   3  -9  -2  108.47    7.73 112
   3   9   5   14.71    7.18 112
   3  10   6  172.06   10.31 112
   3  11   7    5.42    8.62 112
   4 -10  -1    2.65    8.69 112
   4  -9  -1  135.05    9.70 112
   4  -4   0   14.49    8.59 112
   4   8   6   27.30   11.33 112
   4   9   7    8.92   12.73 112
  -3  -2   6  552.42   10.90 112
  -3   1   8  476.39    9.24 112
  -3   2   9  250.55    8.00 112
  -3   3  10   18.74    6.29 112
  -2  -1   3  428.11   10.84 112
  -2   3   5    4.34    3.88 112
  -2   7   9   54.13    5.41 112
  -2   8  10   22.61    6.16 112
  -1 -19  -1   26.47    5.18 112
  -1   8   6   -0.42    3.76 112
  -1   9   7  993.69   10.32 112
  -1  11  10   -1.16    6.07 112
   0 -20  -2   36.12    6.42 112
   0  -9  -2 1093.99   12.90 112
   0   9   5 2836.73   18.10 112
   0  10   6  659.79    9.09 112
   0  13  11   12.77    7.40 112
   1 -23  -2   20.82    7.72 112
   1  10   5  328.02    7.47 112
   1  11   6   17.80    4.10 112
   1  13   9  193.11    7.45 112
   1  14  11   21.42    7.75 112
   2  -5  -2 4073.18   24.50 112
   2  13   9    1.38    6.17 112
   3 -20  -2   12.99    8.92 112
   3  -8  -2  406.52    8.50 112
   3  -3  -1    3.10    3.81 112
  -1  -4   0  339.51   16.77 112
  -2 -21   1   74.18   11.16 113
  -2   1   4  244.67    8.21 113
  -2   4   6  462.59    9.10 113
  -2   8  11  493.32   10.95 113
  -1 -20  -1   18.51    8.67 113
  -1  -9  -1   20.27    5.67 113
  -1  10   9  304.57    8.60 113
  -1  11  11  136.53    9.39 113
   0 -21  -2   12.19    8.77 113
   0  12   9   57.99    7.45 113
   0  13  12    7.80   10.72 113
   1 -24  -2   19.07   12.30 113
   1 -16  -3 1301.17   13.07 113
   1 -15  -3  229.89    8.17 113
   1 -14  -3  475.85    8.54 113
   1  -5  -2 1911.16   18.46 113
   2 -17  -3   21.32    8.57 113
   2 -16  -3   -1.64    6.99 113
   2 -15  -3    2.60    6.99 113
   2 -14  -3  245.95    8.33 113
   2 -13  -3   84.21    7.37 113
   2 -12  -3  376.88    8.57 113
   2  -1  -1  220.07    9.15 113
   3  12   9   32.25   12.01 113
   4  -8  -1   43.94    9.14 113
   4  -3   0   62.10    7.88 113
  -3   3  11   30.41    7.71 113
  -2 -22   1   -3.39    7.64 113
  -2   5   7  388.94    7.49 113
  -2   6   8   18.18    4.91 113
  -2   8  12  124.15    8.32 113
  -1 -21  -1    6.22    6.07 113
  -1   5   4  396.51    8.06 113
  -1   9   8  151.30    6.01 113
  -1  11  12    6.66    7.50 113
   0 -22  -2   24.41    6.33 113
   0  -8  -2  196.63    6.32 113
   0   6   3 1265.06   14.53 113
   0  11   8  346.99    7.50 113
   0  12  10  131.19    6.89 113
   1 -19  -3    7.85    6.04 113
   1 -18  -3   19.56    5.06 113
   1 -17  -3  195.88    6.49 113
   1 -13  -3  244.65    6.12 113
   1 -12  -3  366.92    7.15 113
   1 -11  -3   32.10    4.07 113
   1  -1  -1 5463.53   44.19 113
   1  12   8  364.03    7.70 113
   1  13  10   17.00    6.18 113
   2 -19  -3    3.15    6.33 113
   2 -18  -3  158.79    7.00 113
   2 -11  -3   11.45    3.99 113
   2  12   8   44.89    6.42 113
   2  13  10    2.32    7.39 113
   3  -7  -2   -0.11    4.80 113
   4  -7  -1  399.81    9.80 113
   2   4   1    0.80    8.50 112
   4   2   2   34.62   12.82 113
  -2  -8   1    0.18    6.48 113
  -3  -5   5   34.38    7.71 114
  -3  -1   7   -0.22    7.05 114
  -3   0   8  433.87   10.46 114
  -3   1   9   49.21    8.99 114
  -3   2  10   70.86    9.18 114
  -2   7  10  655.53   11.52 114
  -1 -22  -1  179.61   10.52 114
  -1  10  10   -4.21    8.55 114
   0 -23  -2   55.28   10.86 114
   0  -3  -1  414.97   13.33 114
   1 -20  -3  237.18    9.67 114
   1   7   3 2573.75   22.29 114
   1  13  11   16.57   10.75 114
   2 -21  -3    9.41   10.51 114
   2 -20  -3    2.43   10.52 114
   2 -10  -3   22.96    5.63 114
   3  11   8   28.90   10.77 114
   4   0   1   -0.47    7.07 114
  -3  -3   6  136.43    6.94 114
  -3   2  11   10.02    7.48 114
  -2 -23   1  310.95   11.74 114
  -2   2   5  874.71   11.58 114
  -2   6   9  509.31    8.55 114
  -2   7  11   14.26    6.17 114
  -1 -23  -1  118.46    8.49 114
  -1   6   5   43.21    4.34 114
  -1   7   6  154.53    5.46 114
  -1   8   7    4.94    3.85 114
  -1  10  11    8.32    5.97 114
   0 -24  -2    2.86    7.65 114
   0  -7  -2    7.13    3.44 114
   0   7   4 2111.93   17.42 114
   0  10   7   82.36    4.86 114
   0  12  11   63.67    6.38 114
   0  12  12   -7.49    7.50 114
   1 -22  -3  139.48    8.29 114
   1 -21  -3  100.75    6.96 114
   1 -10  -3  226.40    6.13 114
   1  11   7    2.15    4.88 114
   1  12   9    0.94    5.92 114
   1  13  12   22.33    9.03 114
   2 -22  -3   -0.57    7.60 114
   2  -9  -3   32.73    4.25 114
   2  -4  -2    4.58    4.07 114
   2  11   7    2.22    4.90 114
   2  13  11   16.56    9.17 114
   3 -18  -3    7.12    7.32 114
   3 -17  -3  104.11    8.32 114
   3 -16  -3   21.85    6.29 114
   3 -15  -3  781.23   10.86 114
   3 -14  -3  225.29    7.64 114
   3 -13  -3  158.28    7.31 114
   3  -6  -2   14.96    5.05 114
   4 -15  -2  276.18   10.83 114
   4 -14  -2   -0.02    7.63 114
   4 -13  -2   -3.71    7.52 114
   4  -6  -1   36.96    6.41 114
  -3  -8   4   20.08    9.16 114
  -2  -4   2    6.02    7.11 114
  -3 -16   3   23.95    9.13 115
  -2   5   8   17.31    6.99 115
  -2   7  12  216.28   11.53 115
  -1  -8  -1  391.47   10.32 115
  -1   3   3   31.84    5.06 115
  -1   9   9    3.65    6.87 115
  -1  10  12   19.93   10.37 115
  -1  10  13   69.27   11.88 115
   0   8   5  755.80   10.64 115
   0   9   6  273.69    7.52 115
   0  11   9  286.10    8.61 115
   1  -9  -3  942.05   11.56 115
   1  -4  -2 2966.44   23.65 115
   1   8   4   21.86    5.55 115
   1  10   6   46.06    5.69 115
   2   7   3  804.40   14.82 115
   2  12   9   30.80    8.79 115
   3 -19  -3   15.26   11.63 115
   3 -12  -3   62.83    7.43 115
   3  -2  -1  217.01    8.62 115
   3  10   7  217.80   10.49 115
   4 -12  -2   72.76   10.83 115
   4 -11  -2  150.19   11.48 115
  -3  -2   7  781.40   12.04 115
  -3   1  10    1.25    6.16 115
  -2   3   6    0.72    3.77 115
  -2   4   7 1021.14   11.14 115
  -2   6  10    1.04    5.96 115
  -1 -24  -1    0.75    7.61 115
  -1   8   8   34.37    5.18 115
  -1   9  10   80.95    5.40 115
   0 -18  -3  693.90    9.52 115
   0 -17  -3   53.44    5.33 115
   0 -16  -3  199.76    6.51 115
   0 -15  -3  169.36    5.61 115
   0 -14  -3   85.94    4.74 115
   0   4   2  826.34   14.18 115
   0  11  10   64.88    6.46 115
   1 -24  -3   -8.41    8.97 115
   1 -23  -3   47.43    7.79 115
   1   9   5 1314.34   13.37 115
   1  12  10  509.09    9.31 115
   2  -8  -3  923.29   10.90 115
   2  10   6   25.63    5.18 115
   3 -11  -3    2.48    4.89 115
   3  -5  -2  551.18    9.73 115
   3  11   9   61.94    8.30 115
   4 -10  -2   84.52    7.20 115
  -3 -17   3  132.83   14.42 115
  -3 -15   3  842.63   22.19 115
   3   6   3  202.75   12.39 115
  -3 -19   3   11.05   10.93 116
  -3 -18   3    0.25   10.67 116
  -3  -1   8  507.52   10.88 116
  -3   0   9   -1.88    8.56 116
  -3   1  11    7.28   10.37 116
  -2 -19   0   40.76    8.93 116
  -2 -18   0    2.23    8.41 116
  -2 -17   0  502.01   11.55 116
  -2 -16   0  626.56   12.63 116
  -2 -15   0  793.95   14.14 116
  -2 -14   0  899.12   15.20 116
  -2   0   4  283.91    8.87 116
  -2   6  11   14.90    8.77 116
  -1   1   2  285.96   10.47 116
   0 -20  -3  118.73    9.24 116
   0 -19  -3  549.29   10.24 116
   0 -13  -3   51.32    5.72 116
   0  10   8  475.28    9.68 116
   1  -8  -3   19.09    5.53 116
   1  11   8    8.38    6.85 116
   1  12  11   94.01   11.10 116
   2   8   4  315.01    9.24 116
   2   9   5  124.01    6.82 116
   2  11   8  113.05    9.35 116
   2  12  10    1.11   10.49 116
   3 -10  -3   32.62    7.17 116
   3   9   6    3.49    8.49 116
   4  -5  -1   18.81    8.55 116
   4  -2   0  630.89   14.41 116
   4   8   7    3.82   10.99 116
  -3   1  12   25.62    8.95 116
  -2 -20   0   29.09    6.59 116
  -2   5   9 1417.54   12.86 116
  -2   6  12    3.39    7.48 116
  -2   6  13   20.23    8.97 116
  -1 -19  -2  266.92    7.44 116
  -1 -18  -2  269.63    7.35 116
  -1 -17  -2  333.78    8.03 116
  -1 -16  -2  860.98   11.18 116
  -1 -15  -2   44.82    4.50 116
  -1 -14  -2    3.13    3.69 116
  -1   4   4 1470.61   14.93 116
  -1   7   7  304.43    6.65 116
  -1   9  11  149.78    7.09 116
  -1   9  12    0.16    7.23 116
  -1   9  13   12.48    7.53 116
   0 -22  -3   12.29    6.05 116
   0 -21  -3   67.37    6.39 116
   0 -12  -3    3.46    3.68 116
   0  -6  -2  586.28   10.83 116
   0   9   7    6.40    3.80 116
   0  11  11   16.16    6.15 116
   0  11  12   23.70    7.50 116
   0  11  13   -2.99    8.86 116
   1  12  12  108.92    8.31 116
   2 -19  -4   31.12    6.39 116
   2 -18  -4    2.06    6.00 116
   2 -17  -4   77.48    6.38 116
   2 -16  -4   18.24    5.09 116
   2 -15  -4  270.59    6.94 116
   2 -14  -4  543.53    8.63 116
   2  -7  -3    8.65    3.92 116
   2  -3  -2   11.02    4.14 116
   2  12  11   -0.41    7.55 116
   3  -9  -3  126.06    6.16 116
   4  -9  -2  115.49    7.34 116
  -3 -14   3  218.13   16.55 116
   2   2   0  363.57   19.42 116
  -3  -6   5  305.36   11.55 117
  -3  -4   6  106.81    8.26 117
  -3   0  10   39.13    9.02 117
  -2 -21   0   -1.42   10.45 117
  -2 -13   0 1605.75   19.90 117
  -2  -2   3  139.06    8.26 117
  -2   1   5    2.61    5.42 117
  -2   4   8  151.74    7.86 117
  -2   5  10    7.81    8.34 117
  -1 -21  -2    3.04    8.72 117
  -1 -20  -2  166.83    9.58 117
  -1 -13  -2  230.05    7.71 117
  -1  -7  -1  125.39    7.11 117
  -1   5   5    7.10    5.41 117
  -1   6   6  210.66    7.05 117
  -1   8   9   43.23    7.08 117
   0 -23  -3   19.13   10.55 117
   0 -11  -3  249.24    7.53 117
   0   2   1  912.28   21.33 117
   0  10   9   49.45    7.19 117
   1 -19  -4  139.56    9.22 117
   1 -18  -4    7.22    6.85 117
   1 -17  -4   -4.44    6.90 117
   1 -16  -4    2.60    6.81 117
   1 -15  -4   70.58    7.36 117
   1  -7  -3 1344.65   14.24 117
   1  10   7  292.09    8.72 117
   1  11   9    1.25    6.97 117
   2 -21  -4   16.66   10.72 117
   2 -20  -4   86.52   11.00 117
   2 -13  -4   54.90    7.18 117
   3  -8  -3  522.37   10.60 117
   3  -4  -2   45.89    6.05 117
   3   1   0   33.27    6.48 117
   3   7   4   57.98    7.97 117
   3   8   5   92.75    8.31 117
   3  10   8    5.51    9.73 117
   4  -8  -2   -4.74    8.67 117
   4   7   6   -3.47   10.83 117
  -3  -3   7   52.88    5.80 117
  -3  -2   8  841.42   12.35 117
  -3  -1   9   49.76    6.58 117
  -3   0  11    1.65    7.48 117
  -3   0  12   -6.07    9.12 117
  -2 -22   0   65.69    8.20 117
  -2   2   6  308.24    7.27 117
  -2   3   7    3.70    3.92 117
  -2   5  11   14.36    6.21 117
  -1 -22  -2   78.13    8.13 117
  -1   8  10  449.93    7.89 117
   0 -24  -3    3.55    7.62 117
   0   5   3 1826.97   18.06 117
   0   8   6   28.36    4.19 117
   0  10  10    4.67    5.00 117
   1 -21  -4    6.14    6.26 117
   1 -20  -4    5.49    6.27 117
   1 -14  -4  175.05    6.15 117
   1 -13  -4    1.82    3.79 117
   1   5   2  919.30   15.98 117
   1  11  10   16.31    6.22 117
   2 -22  -4    6.54    8.98 117
   2 -12  -4  644.90    9.12 117
   2  -6  -3 1943.47   16.18 117
   2  10   7  194.16    6.92 117
   2  11   9  161.06    7.43 117
   3 -19  -4  243.44   10.65 117
   3 -18  -4    7.79    7.57 117
   3 -17  -4   41.55    7.77 117
   3 -16  -4   64.21    8.01 117
   4 -14  -3    5.95    7.69 117
   4  -4  -1   25.93    6.31 117
   4   6   5    1.87   10.84 117
  -2 -12   0  251.80    9.47 118
  -2   4   9  175.38    8.21 118
  -2   5  12   30.09   10.70 118
  -2   5  13   99.19   11.04 118
  -1 -23  -2   25.24   10.70 118
  -1 -12  -2    2.53    5.35 118
  -1   7   8  856.99   10.47 118
  -1   8  11  406.69   10.43 118
   0 -10  -3 1077.73   12.63 118
   0   6   4  182.42    6.95 118
   0   7   5   -1.51    5.22 118
   0   9   8  737.33   10.87 118
   0  10  11    5.77    8.64 118
   1 -23  -4   53.80   10.96 118
   1 -22  -4    0.50   10.61 118
   1 -12  -4   61.66    5.80 118
   1  -3  -2 1820.96   20.09 118
   1   9   6  270.43    7.68 118
   1  11  11    6.65    8.80 118
   2 -11  -4   87.10    6.79 118
   2   0  -1    0.94    4.35 118
   2  11  10   63.56   10.81 118
   3 -15  -4 1006.27   13.74 118
   3 -14  -4  225.45   10.00 118
   3  -1  -1   17.80    5.70 118
   3  10   9   19.44   10.66 118
   4 -13  -3   38.23   11.10 118
   4  -7  -2   75.82    9.25 118
  -3  -1  10   -0.35    6.09 118
  -1 -24  -2   98.25    9.41 118
  -1 -11  -2  200.48    6.57 118
  -1   6   7   51.64    4.34 118
  -1   8  12  220.37    7.46 118
  -1   8  13    8.14    7.53 118
   0  10  12   -0.30    7.46 118
   0  10  13   43.91    8.03 118
   1 -11  -4  434.32    7.62 118
   1  -6  -3 5641.19   28.44 118
   1   8   5    7.79    3.81 118
   1  10   8   80.90    5.62 118
   1  11  12    9.82    7.65 118
   2 -10  -4  360.37    7.17 118
   2  11  11   82.56    8.17 118
   3 -13  -4   20.89    6.31 118
   3 -12  -4    5.71    6.07 118
   3  -7  -3 1143.65   12.75 118
   3   9   7   18.71    6.21 118
   4 -12  -3   30.93    7.74 118
   4   5   4   56.45   14.96 117
  -3  -9   4   -0.01    8.50 118
  -3  -5   6    7.45    6.99 119
  -3  -2   9  262.84   10.22 119
  -3  -1  11    6.35   10.45 119
  -3  -1  12   16.98   12.85 119
  -2 -11   0   20.87    5.78 119
  -2  -1   4  240.97    8.66 119
  -2   3   8  198.65    8.16 119
  -2   4  10  196.40    8.23 119
  -1   2   3    7.66    4.83 119
  -1   7   9  148.37    7.70 119
   0  -9  -3 1213.70   13.51 119
   0  -5  -2  457.77   10.98 119
   0   9   9   27.92    6.98 119
   1   6   3  233.60    8.02 119
   1   7   4 1244.67   14.57 119
   2  -5  -3   22.00    5.80 119
   2   9   6   97.91    7.80 119
   2  10   8  431.33   10.00 119
   3  10  10    8.87   12.75 119
   4 -11  -3   30.93   10.78 119
   4  -6  -2  115.52    9.44 119
   4  -1   0   36.75    7.76 119
   5  -3   1    0.64   12.68 119
  -3  -4   7  439.48    9.91 119
  -3  -3   8    9.60    6.23 119
  -3  -2  10   70.29    6.83 119
  -2   2   7  358.80    7.41 119
  -2   4  11    5.67    6.17 119
  -2   4  12   11.22    7.56 119
  -2   4  13    1.82    7.50 119
  -1   5   6   23.52    4.05 119
  -1   7  10   37.23    5.24 119
  -1   7  11   10.71    6.04 119
   0 -21  -4  158.86    7.35 119
   0 -20  -4  548.93    9.43 119
   0 -19  -4  180.46    7.26 119
   0 -18  -4  122.71    6.04 119
   0 -17  -4 1621.41   13.83 119
   0 -16  -4  961.82   10.92 119
   0   8   7  250.93    6.19 119
   0   9  10   -2.64    4.92 119
   1 -10  -4    2.82    3.77 119
   1   9   7   76.85    4.71 119
   1  10   9  689.84    9.70 119
   2 -19  -5   17.10    7.54 119
   2 -18  -5    0.19    6.05 119
   2  -9  -4  226.44    6.21 119
   2  -2  -2 1007.45   14.62 119
   2   8   5  233.35    7.16 119
   3 -11  -4   31.98    5.18 119
   3  -6  -3  225.41    7.27 119
   3  -3  -2  517.30   10.32 119
   4 -10  -3  114.97    7.49 119
  -3 -13   3  162.15   18.88 118
   5  -1   2  191.23   18.41 119
  -3  -7   5   54.82    7.84 120
  -3  -2  11   11.08   10.66 120
  -2   0   5   -1.72    5.35 120
  -2   1   6   40.54    5.83 120
  -2   3   9  846.11   11.66 120
  -1 -10  -2  962.69   13.49 120
  -1   3   4  339.95    8.39 120
  -1   4   5  296.28    8.10 120
  -1   6   8    6.11    5.43 120
  -1   7  12  410.81   10.56 120
  -1   7  13  180.68   11.44 120
   0 -22  -4    8.03   10.41 120
   0 -15  -4   -0.18    6.85 120
   0   9  11   16.66    8.65 120
   0   9  12    7.47    8.59 120
   0   9  13   18.61   10.63 120
   1  10  10  576.90   11.31 120
   1  10  13   -2.88   12.74 120
   2 -21  -5    1.53   11.88 120
   2 -20  -5  132.03   11.27 120
   2 -17  -5   45.86    8.96 120
   2 -16  -5  326.30   10.13 120
   2 -15  -5   76.74    7.60 120
   2   5   2   89.91    8.00 120
   2  10   9   11.07    8.64 120
   3 -10  -4   48.36    7.30 120
   3   8   6   14.14    7.18 120
   3   9   8   10.93    8.65 120
   4  -9  -3   13.35    8.89 120
   4  -3  -1   27.64    7.98 120
   4   7   7  193.69   12.87 120
  -3  -3   9    6.71    6.21 120
  -3  -2  12    6.77    8.73 120
  -2   3  10   22.74    5.20 120
  -1 -20  -3    3.10    5.96 120
  -1 -19  -3  190.42    7.65 120
  -1 -18  -3  233.07    7.26 120
  -1 -17  -3  155.71    6.46 120
  -1  -6  -1   -0.69    3.16 120
   0 -24  -4   20.78    8.97 120
   0 -23  -4   95.09    8.26 120
   0 -14  -4  164.86    5.53 120
   0 -13  -4   59.45    4.39 120
   0  -8  -3   12.64    3.30 120
   0  -2  -1  922.10   20.92 120
   0   7   6  373.47    7.33 120
   0   8   8   71.67    4.60 120
   1 -22  -5   69.56    7.94 120
   1 -21  -5  121.81    8.17 120
   1 -20  -5   82.82    6.72 120
   1 -19  -5  553.68    9.35 120
   1 -18  -5  128.76    6.89 120
   1 -17  -5   45.25    5.24 120
   1 -16  -5  150.20    6.02 120
   1  -9  -4    1.02    3.62 120
   1  -5  -3  143.97    5.61 120
   1  10  11  394.80    8.95 120
   1  10  12   23.74    7.64 120
   2 -14  -5  700.34    9.44 120
   2  -8  -4   11.91    3.96 120
   2   7   4  616.74   11.43 120
   2   9   7   24.22    5.07 120
   2  10  10    8.44    6.21 120
   2  10  11  229.46    9.05 120
   2  10  12   36.25    9.27 120
   3 -18  -5    5.30    7.54 120
   3 -17  -5   78.53    8.20 120
   3  -9  -4   -0.76    4.83 120
   4   1   1   62.58   11.38 120
  -3  -6   6   34.87    7.40 121
  -3  -4   8    6.57    8.69 121
  -3  -3  10   17.91    8.81 121
  -2 -21  -1  185.67   11.80 121
  -2 -20  -1   -3.68    8.80 121
  -2 -19  -1   15.51    8.72 121
  -2 -18  -1   -1.61    8.42 121
  -2 -17  -1  116.20    8.18 121
  -2  -3   3  322.62   11.23 121
  -2   2   8 1454.87   14.29 121
  -2   3  11    6.21    8.56 121
  -2   3  12   13.65    9.73 121
  -2   3  13   -0.88   10.69 121
  -1 -22  -3    7.63   10.37 121
  -1 -21  -3   60.77    8.98 121
  -1 -16  -3   80.61    7.53 121
  -1   5   7   64.90    5.94 121
  -1   6   9    3.97    6.77 121
   0   3   2 1805.66   22.27 121
   0   6   5  332.94    8.46 121
   1 -23  -5   59.14   12.90 121
   1 -15  -5   29.21    6.94 121
   1   8   6   50.56    5.89 121
   1   9   8  106.90    7.53 121
   2 -13  -5   20.16    7.11 121
   2   6   3  706.58   14.13 121
   3 -16  -5    1.69   10.69 121
   3 -15  -5   17.57    9.75 121
   3  -5  -3   13.93    6.95 121
   3   7   5   71.00    8.03 121
   3   9   9   11.97   10.65 121
   4  -8  -3   21.22    8.85 121
   4  -5  -2    2.83    8.43 121
  -3  -5   7   32.27    5.47 121
  -3  -3  11   29.52    7.94 121
  -2 -23  -1   30.71    9.31 121
  -2 -22  -1    3.37    7.78 121
  -2 -16  -1   37.42    5.64 121
  -1 -24  -3   10.02    9.16 121
  -1 -23  -3    8.23    7.63 121
  -1 -15  -3   41.93    5.22 121
  -1  -9  -2 2825.71   22.45 121
  -1   6  10   17.34    5.07 121
  -1   6  11  613.67    9.55 121
  -1   6  12   19.86    6.15 121
  -1   6  13   92.01    8.04 121
   0 -12  -4    0.44    3.69 121
   0   5   4  985.63   12.44 121
   0   8   9  321.27    7.27 121
   0   8  10  451.86    7.97 121
   0   8  13   93.44    8.15 121
   1 -14  -5   19.18    5.00 121
   1 -13  -5  538.29    8.19 121
   1  -8  -4   28.89    4.14 121
   1   0  -1    0.03    4.08 121
   1   9   9   -0.77    4.95 121
   2 -12  -5  706.78    9.49 121
   2  -7  -4  761.40   10.15 121
   2  -4  -3 2533.01   19.70 121
   2   9   8   20.78    5.27 121
   3 -14  -5   15.11    6.18 121
   3  -8  -4   23.30    5.20 121
   3   9  10   35.52    8.07 121
   4 -13  -4    0.89    7.45 121
   4 -12  -4   41.71    8.03 121
  -3  -4   9  279.75   10.78 122
  -2 -15  -1  569.96   12.23 122
  -2 -10   0  189.94    9.52 122
  -2   1   7  120.12    6.47 122
  -2   2   9  651.97   10.78 122
  -1 -14  -3   10.51    5.42 122
  -1   4   6 2534.55   17.75 122
   0  -7  -3    4.77    4.26 122
   0   4   3  701.04   12.24 122
   0   7   7  459.71    8.53 122
   0   8  11   73.92    8.98 122
   0   8  12  617.76   11.46 122
   1  -2  -2 4981.84   34.52 122
   1   7   5   95.54    6.41 122
   1   9  10    7.49    7.88 122
   1   9  12   47.22   10.84 122
   1   9  13  162.07   11.69 122
   2 -11  -5   13.40    6.89 122
   2   8   6   29.97    7.17 122
   3 -13  -5   32.77    8.70 122
   3  -2  -2    6.92    5.44 122
   3   8   7    1.20    8.65 122
   4   6   6   79.71   11.77 122
   5  -4   0   37.66   13.11 122
  -2   0   6  125.99    5.57 122
  -2   2  10  201.23    6.56 122
  -2   2  11  113.00    6.86 122
  -2   2  12   18.34    6.35 122
  -2   2  13   55.43    7.87 122
  -1 -13  -3  204.90    6.38 122
  -1   5   8  318.64    6.60 122
  -1   5  14  126.21    9.48 122
   0 -11  -4  161.78    5.52 122
   0  -4  -2  842.77   14.71 122
   1 -12  -5  672.70    8.90 122
   1   8   7  526.24    8.53 122
   1   9  11  403.19    8.77 122
   2   9   9   -1.52    6.18 122
   3 -12  -5   51.15    6.33 122
   4 -11  -4    7.31    7.51 122
   4  -7  -3    9.10    6.27 122
  -3 -19   2  127.69   14.91 122
  -3 -18   2    3.25   12.86 122
   3   0  -1    0.09    6.52 122
   5  -2   1   56.16   16.14 122
  -3  -8   5  170.76    9.97 123
  -3  -5   8  157.50    9.80 123
  -3  -4  10   -0.23    9.57 123
  -3  -4  11   72.22   11.18 123
  -2 -14  -1    0.59    6.92 123
  -2  -2   4   16.85    5.83 123
  -2  -1   5    5.75    5.30 123
  -2   1   8   17.78    6.99 123
  -1   3   5   82.36    5.45 123
  -1   5   9 1246.16   12.68 123
  -1   5  13   12.97   10.68 123
   0 -22  -5    5.61   10.40 123
   0 -21  -5   -1.93    9.64 123
   0 -20  -5    8.86    8.74 123
   0 -19  -5  376.00   10.38 123
   0 -18  -5   38.91    8.01 123
   0   7   8   44.74    5.66 123
   0   7  14  -16.43   12.73 123
   1 -11  -5    0.83    5.29 123
   1  -7  -4  625.67   10.12 123
   1  -4  -3  198.77    7.18 123
   2 -20  -6   38.73   10.92 123
   2 -19  -6    9.64   10.59 123
   2 -18  -6    6.71   10.25 123
   2 -17  -6   71.71    9.05 123
   2 -10  -5   -4.40    6.76 123
   2  -6  -4   23.33    5.59 123
   2   9  10   86.42    9.14 123
   2   9  11  412.03   12.57 123
   2   9  12  256.43   13.03 123
   3 -11  -5    5.51    8.59 123
   3  -7  -4  204.46    8.37 123
   3  -4  -3  474.99   10.15 123
   3   6   4  321.22   11.46 123
   3   8   8   20.82    8.67 123
   4 -10  -4   75.86   10.97 123
   4  -4  -2    1.19    8.53 123
   4  -2  -1   76.99    8.14 123
  -2   1  13   12.45    7.44 123
  -1 -12  -3  263.53    6.99 123
  -1  -8  -2  111.19    5.59 123
  -1   1   3 2000.28   20.62 123
  -1   2   4  865.55   12.19 123
  -1   4   7  596.35    8.83 123
  -1   5  10  306.45    7.10 123
  -1   5  11 1772.84   13.72 123
  -1   5  12  135.48    6.95 123
   0 -23  -5   61.34    7.86 123
   0 -17  -5  447.48    8.09 123
   0 -16  -5 2233.40   15.59 123
   0 -10  -4   23.02    4.14 123
   0   6   6  159.16    5.64 123
   0   7   9  312.33    7.16 123
   0   7  12   90.10    6.64 123
   0   7  13   63.75    7.70 123
   1 -22  -6   65.25    8.05 123
   1 -21  -6  127.22    8.40 123
   1 -20  -6    6.57    7.31 123
   1 -19  -6   26.03    6.51 123
   1 -18  -6   14.45    6.09 123
   1   6   4 1102.38   13.60 123
   1   8   8   24.04    4.99 123
   1   8  13   24.09    7.74 123
   2 -16  -6  526.78    9.08 123
   2 -15  -6    3.11    6.07 123
   2  -1  -2  427.71   10.54 123
   2   8   7   88.08    5.84 123
  -3 -17   2   16.85   13.02 123
   4   0   0   87.18   10.22 123
  -3  -7   6   28.84    7.23 124
  -3  -6   7  372.23   10.79 124
  -3  -5   9   -1.05    8.56 124
  -2 -13  -1  159.12    8.88 124
  -2   1   9   13.51    7.01 124
  -2   1  10   83.07    7.70 124
  -2   1  11    0.78    8.47 124
  -2   1  12   10.89    8.63 124
  -1 -21  -4  119.50   10.37 124
  -1 -20  -4    8.59    8.65 124
  -1   4  14    7.36   11.67 124
   0 -15  -5  150.28    7.71 124
   0   7  10   12.86    6.99 124
   0   7  11    0.80    7.96 124
   1 -17  -6   43.36    8.62 124
   1 -10  -5   -1.23    5.25 124
   1   7   6  971.09   12.13 124
   1   8   9  961.37   11.95 124
   1   8  12  364.57   11.45 124
   2 -14  -6 1123.47   12.36 124
   2  -9  -5  387.69    8.30 124
   2  -3  -3  339.64    9.23 124
   2   7   5    0.48    5.34 124
   3 -17  -6   86.06   12.24 124
   3 -16  -6   57.09   10.86 124
   3 -10  -5  240.22    8.63 124
   3   5   3  218.05   11.15 124
   3   7   6  220.25    9.20 124
   3   8   9  103.57   11.21 124
   3   8  10  128.18   11.60 124
   4  -9  -4   89.26    9.43 124
   4  -6  -3   42.98    8.98 124
   4   5   5  310.64   13.32 124
   4   6   7    0.83   10.76 124
  -3  -5  10   13.41    7.46 124
  -3  -5  11  355.13   10.26 124
  -2   0   7    0.77    3.80 124
  -1 -23  -4    1.77    7.50 124
  -1 -22  -4   93.02    8.24 124
  -1 -19  -4  195.16    7.52 124
  -1 -18  -4   17.97    5.29 124
  -1 -11  -3  170.15    6.11 124
  -1   4   8   52.22    4.36 124
  -1   4  13  157.29    8.27 124
   0 -14  -5    2.68    4.81 124
   0  -9  -4 1180.34   12.49 124
   0  -6  -3 1283.29   14.82 124
   0   5   5  946.50   11.56 124
   0   6   7  120.20    5.09 124
   0   6  14    5.23    7.60 124
   1 -16  -6    0.84    4.87 124
   1 -15  -6   55.25    5.30 124
   1  -6  -4 1255.52   13.17 124
   1   5   3 2212.36   21.51 124
   1   8  10  294.31    7.25 124
   1   8  11   12.14    6.04 124
   2 -13  -6   -2.94    4.95 124
   2   8   8   88.46    5.71 124
   3 -15  -6   19.75    7.52 124
   3 -14  -6   -5.98    6.25 124
   3  -6  -4  197.70    6.96 124
   4 -13  -5  138.90    9.88 124
  -3 -10   4   51.33   11.18 124
  -2  -5   2 4365.07   54.39 124
  -3 -16   2  106.86   12.65 124
  -3  -6   8  144.48    9.85 125
  -2 -22  -2    4.88   10.80 125
  -2 -21  -2    2.97   10.50 125
  -2 -20  -2   69.92   10.19 125
  -2 -19  -2  162.86    9.80 125
  -2   0  13    1.92   10.45 125
  -1 -17  -4 2744.47   19.28 125
  -1 -16  -4   34.73    7.31 125
  -1   3   6  156.79    6.84 125
  -1   4   9   12.26    6.85 125
  -1   4  12   20.52    8.71 125
   0 -13  -5   -1.23    5.36 125
   0   6  13  230.24   11.31 125
   1 -14  -6  305.51    8.64 125
   1  -9  -5   27.68    5.41 125
   1   4   2  147.55    8.10 125
   2 -12  -6  178.25    7.93 125
   2  -8  -5    7.20    5.35 125
   2  -5  -4   25.43    5.84 125
   2   8   9  471.49   10.99 125
   2   8  10    3.97    8.51 125
   2   8  11    3.81   10.46 125
   2   8  12   29.20   10.87 125
   3  -9  -5   86.34    7.68 125
   4 -12  -5    6.42   10.83 125
   4  -8  -4    9.72    8.69 125
   4   6   8    2.27   12.65 125
   5  -3   0   21.13   12.93 125
  -2 -18  -2   22.38    6.29 125
  -2  -1   6   42.59    4.41 125
  -2   0   8   12.89    4.85 125
  -2   0   9    1.09    4.82 125
  -2   0  12  177.91    7.40 125
  -1   3  14   15.86    7.77 125
  -1   4  10   12.99    5.08 125
  -1   4  11   27.94    5.33 125
   0   6   8   57.24    4.47 125
   0   6   9  171.50    6.21 125
   0   6  12  133.81    6.89 125
   1 -13  -6  245.39    6.81 125
   1   7   7  150.49    5.68 125
   1   7  13   26.56    7.60 125
   2 -20  -7    3.57    9.23 125
   2   6   4  641.50   11.66 125
   2   7   6   51.98    4.72 125
   3 -13  -6  126.20    7.07 125
   3   7   7    8.08    5.98 125
   4  -3  -2   12.37    6.27 125
  -2  -9   0   11.29    6.76 125
   3   4   2  816.22   23.22 125
  -3  -8   6   72.31    8.02 126
  -3  -7   7    6.66    8.37 126
  -3  -6   9  143.65    9.76 126
  -3  -6  10  104.05   11.29 126
  -3  -6  11  189.37   12.07 126
  -2 -17  -2  173.66    9.47 126
  -2 -12  -1   87.29    7.02 126
  -2  -2   5  876.03   13.23 126
  -2   0  10  653.85   10.74 126
  -2   0  11    8.24    8.37 126
  -1 -15  -4  640.72   11.14 126
  -1 -10  -3    3.43    5.25 126
  -1  -5  -1 2105.38   27.76 126
  -1   3  13   37.60   10.65 126
   0 -22  -6  107.49   11.07 126
   0 -21  -6   40.22   10.90 126
   0 -12  -5   60.12    5.88 126
   0   4   4 1846.39   17.22 126
   0   5  14    5.44   10.60 126
   0   6  10  652.01   10.37 126
   0   6  11 1983.02   15.45 126
   1   6   5  110.07    6.51 126
   1   7   8  308.71    8.39 126
   1   7  12  254.95   10.08 126
   2 -19  -7   12.93   10.70 126
   2 -18  -7   15.03   10.48 126
   2 -11  -6   37.69    7.03 126
   2   1  -1  215.22   10.83 126
   3 -12  -6   -5.94    8.56 126
   3  -8  -5  175.12    8.19 126
   3  -5  -4    2.05    6.83 126
   3  -3  -3   53.44    6.03 126
   3  -1  -2   -0.18    5.37 126
   3   6   5  359.11   11.11 126
   3   7   8   36.49    9.00 126
   4 -11  -5    9.63   10.98 126
   4  -5  -3   10.22    8.71 126
  -2 -16  -2   92.81    6.22 126
  -2  -1   7  113.15    5.28 126
  -2  -1  13   12.42    7.43 126
  -1 -14  -4    2.73    4.93 126
  -1   2   5 1118.68   12.90 126
  -1   3   7  500.50    8.14 126
  -1   3  12   22.10    6.16 126
   0 -20  -6    4.68    6.17 126
   0 -19  -6   13.30    6.14 126
   0 -18  -6   12.61    6.21 126
   0  -8  -4  153.62    5.73 126
   0   5   6    4.74    3.77 126
   0   5  13   12.87    7.62 126
   1 -21  -7   -0.70    7.61 126
   1 -20  -7    2.12    7.63 126
   1 -12  -6   83.72    5.69 126
   1  -8  -5  179.57    5.71 126
   1  -3  -3   31.37    3.94 126
   1   7   9    1.75    4.90 126
   1   7  10    1.39    4.93 126
   1   7  11    2.57    5.95 126
   2 -17  -7    1.51    7.32 126
   2 -16  -7    4.37    6.07 126
   2  -7  -5  232.64    6.37 126
   3 -11  -6   96.51    6.82 126
   3   7   9   -0.88    7.48 126
   3   7  10    5.54    7.62 126
   4 -10  -5  101.51    8.39 126
   4  -7  -4   17.39    6.40 126
  -3  -9   5   87.00    9.87 126
   4  -1  -1    8.50    8.63 126
   4   4   4  239.88   14.60 126
  -3  -7   8   31.47    8.83 127
  -3  -7  11   34.98   11.94 127
  -2 -15  -2 1292.55   17.11 127
  -2  -4   3 2530.49   28.66 127
  -2  -3   4 1503.75   18.88 127
  -2  -1  12    4.53    8.74 127
  -1  -7  -2  799.05   13.95 127
  -1   2  14  153.82   11.44 127
  -1   3   8    1.71    5.26 127
  -1   3  11  679.71   10.35 127
   0 -17  -6   55.23    7.27 127
   0 -11  -5  139.37    6.42 127
   1 -19  -7  449.17   12.60 127
   1 -18  -7   16.96    8.68 127
   1  -5  -4  418.93    8.72 127
   2 -15  -7    7.93    8.58 127
   2 -10  -6    0.76    6.60 127
   2  -4  -4 1355.77   15.11 127
   2  -2  -3   90.64    6.79 127
   2   7   7  112.32    7.67 127
   2   7  12   48.62   10.63 127
   3 -16  -7   13.05   11.65 127
   4   5   6  633.96   16.51 127
   5  -4  -1    4.64   12.82 127
  -3  -7   9   65.92    6.91 127
  -3  -7  10   88.44    8.40 127
  -2  -1   8   14.79    5.01 127
  -2  -1   9   16.91    4.92 127
  -2  -1  10   81.49    5.68 127
  -2  -1  11    6.16    5.95 127
  -1 -23  -5    9.63    8.96 127
  -1 -22  -5    0.73    7.49 127
  -1 -21  -5   50.45    7.70 127
  -1 -20  -5   75.10    6.84 127
  -1 -13  -4  375.60    7.88 127
  -1   1   4  528.50   10.01 127
  -1   2  13   76.36    7.84 127
  -1   3   9  267.90    7.08 127
  -1   3  10  171.84    6.47 127
   0 -16  -6   65.65    5.45 127
   0 -15  -6   86.06    5.53 127
   0  -5  -3  737.38   12.04 127
   0  -3  -2 1550.55   20.35 127
   0   3   3  445.75   10.14 127
   0   4  14    9.39    7.45 127
   0   5   7   32.75    4.10 127
   0   5  11  956.57   10.40 127
   0   5  12  125.27    7.15 127
   1 -17  -7    2.24    6.08 127
   1 -16  -7  234.92    7.52 127
   1 -11  -6 1321.72   12.87 127
   1  -1  -2  231.92    8.85 127
   1   6   6  608.84    9.31 127
   1   6  13  175.09    8.69 127
   2 -14  -7   14.15    6.16 127
   2   7   8   93.09    5.78 127
   2   7   9  299.13    7.45 127
   2   7  10  230.98    7.66 127
   2   7  11   44.50    6.61 127
   3 -15  -7   12.20    7.57 127
   3 -10  -6   74.79    6.51 127
   3  -7  -5   27.62    5.20 127
  -3 -20   1    5.96   12.77 128
  -3  -8   7   17.91    8.55 128
  -2 -11  -1  287.50   10.01 128
  -2  -2   6  314.59    8.57 128
  -2  -2  13   54.97   10.88 128
  -1 -19  -5  260.31   10.08 128
  -1 -18  -5   32.10    8.70 128
  -1  -9  -3  276.76    8.39 128
  -1   2   6  462.39    8.98 128
   0 -10  -5  563.69    9.37 128
   0  -7  -4 2240.72   18.00 128
   0   5   8  104.92    6.14 128
   0   5   9  338.35    7.69 128
   0   5  10   21.36    6.85 128
   1 -15  -7  152.61    7.93 128
   1  -7  -5   17.85    5.32 128
   1   5   4   43.61    7.31 128
   1   6  12   32.25    8.82 128
   2 -13  -7   18.65    7.75 128
   2  -9  -6    9.08    6.75 128
   2  -6  -5 1194.63   12.90 128
   2   5   3   51.48    6.47 128
   2   6   5    4.45    5.38 128
   3 -14  -7   14.05   10.53 128
   3   6   6   70.53    7.75 128
   4  -9  -5  126.48   11.56 128
   4  -6  -4    2.12    8.53 128
   4  -4  -3    2.16    8.52 128
   4   5   7  394.34   14.07 128
  -3  -8  11  382.98   11.75 128
  -2 -22  -3    7.14    8.85 128
  -2 -21  -3   50.97    8.04 128
  -2 -14  -2    2.26    4.82 128
  -2  -2  12   25.99    6.31 128
  -1 -17  -5   90.50    5.97 128
  -1 -12  -4   16.74    4.01 128
  -1   1  14  209.15    8.97 128
  -1   2  12   77.81    6.63 128
   0 -14  -6  208.22    6.50 128
   0   4   5 1724.29   15.40 128
   0   4  13 1122.65   12.03 128
   1 -14  -7   58.20    5.37 128
   1 -10  -6   22.29    4.13 128
   1   5  14    4.44    9.08 128
   1   6   7   31.59    4.17 128
   1   6  11  275.33    7.89 128
   2 -12  -7  127.70    6.11 128
   3 -13  -7   21.81    7.45 128
   3  -9  -6  108.34    5.91 128
   3  -4  -4  328.50    8.37 128
   3   6  11    2.15    8.91 128
   4 -12  -6    5.44    8.99 128
   4   5   8    1.33    9.00 128
  -3 -15   2   78.77   15.48 127
   5  -1   1    1.17   17.82 128
  -3 -19   1   27.63   13.42 128
  -3  -9   6  111.78    8.62 129
  -3  -8   8  379.65   11.78 129
  -3  -8   9    0.23    8.66 129
  -3  -8  10   17.10   10.77 129
  -2 -20  -3   45.33   10.83 129
  -2 -19  -3   27.56    8.82 129
  -2  -2   7  344.15    8.62 129
  -2  -2  11  111.28    9.14 129
  -1 -16  -5  501.52   10.16 129
  -1   0   3   -0.13    4.72 129
  -1   2   7  125.70    6.35 129
  -1   2  11   50.86    7.25 129
   0 -13  -6  281.22    8.49 129
   0   4  12  103.92    9.11 129
   1   5  13    1.11   10.61 129
   1   6   8   20.84    5.50 129
   1   6   9  295.80    8.70 129
   1   6  10   64.09    7.35 129
   2 -18  -8   -1.67   10.87 129
   2  -8  -6   -0.78    5.37 129
   2   0  -2   75.87    7.10 129
   2   6  12   10.67   10.76 129
   3  -6  -5  315.75    9.25 129
   3  -2  -3    9.27    5.43 129
   3   5   4    2.65    6.81 129
   3   6   7    2.38    8.47 129
   3   6  10   -6.80   10.59 129
   4 -11  -6    4.67   10.70 129
   4  -8  -5  284.59   12.15 129
   4  -2  -2   74.39    9.35 129
   5  -2   0    3.67   12.76 129
  -2 -18  -3    1.60    5.94 129
  -2  -3  13    1.76    7.44 129
  -2  -2   8 1429.85   13.81 129
  -2  -2   9  639.62    9.65 129
  -2  -2  10  203.82    6.74 129
  -1   1  13    7.81    6.02 129
  -1   2   8  155.76    5.49 129
  -1   2   9    0.59    3.72 129
  -1   2  10   68.20    5.30 129
   0 -21  -7  112.47    8.21 129
   0 -20  -7   -0.49    7.53 129
   0 -19  -7    2.77    6.12 129
   0  -9  -5 2909.04   18.30 129
   0   3  14   74.93    8.11 129
   0   4   6  922.59   10.92 129
   0   4  11   23.13    5.11 129
   1 -20  -8   28.49    7.67 129
   1 -13  -7   38.79    5.14 129
   1  -9  -6  214.87    5.89 129
   1  -4  -4 1465.01   15.10 129
   2 -17  -8   12.51    7.64 129
   2 -16  -8   30.72    7.57 129
   2 -11  -7   45.04    5.35 129
   2   6   6  409.23    8.45 129
   2   6  11   14.45    5.98 129
   3 -12  -7   92.82    6.71 129
   3   6   8   93.78    6.96 129
   3   6   9   19.25    6.18 129
   3   2   0  493.21   22.48 128
  -3 -18   1   24.44   13.20 129
  -3 -11   4   28.51    9.39 129
  -3 -10   5  236.89   12.23 129
  -3  -9   7    9.07    8.61 130
  -3  -9  10    4.56   10.60 130
  -2 -17  -3   74.95    9.14 130
  -2 -13  -2  136.11    8.40 130
  -2  -3   5    7.61    5.35 130
  -2  -3  12   16.73    9.61 130
  -1 -15  -5   46.05    7.17 130
  -1 -11  -4   55.58    5.93 130
  -1   0  14   11.18   10.79 130
  -1   1   5  115.33    5.86 130
  -1   1  12   92.05    9.07 130
   0 -18  -7   16.86    8.48 130
   0 -17  -7   68.36    8.92 130
   0 -12  -6   18.79    5.63 130
   0   3  13    5.79    8.82 130
   0   4  10    8.56    6.75 130
   1 -19  -8   -4.26   10.59 130
   1 -18  -8   19.84   10.43 130
   1 -12  -7  523.12    9.86 130
   1  -6  -5   48.07    5.73 130
   1   4  14   55.81   12.92 130
   1   5   5  502.27    9.84 130
   1   5  12   67.31    8.93 130
   2 -15  -8    4.66    8.62 130
   2  -5  -5   84.20    6.21 130
   2  -3  -4 1553.32   15.93 130
   2   4   2 1511.86   23.99 130
   2   6   7    5.16    6.65 130
   2   6  10   77.64    8.98 130
   3 -11  -7    3.73    8.54 130
   3  -8  -6   77.69    7.48 130
   3   1  -1   18.36    5.91 130
   4 -10  -6   26.85   11.01 130
   4  -5  -4   -1.33    8.53 130
   4   4   5    4.94    9.05 130
   5  -3  -1    2.08   12.68 130
  -2  -4  13    0.40    7.60 130
  -2  -3  11    4.09    6.10 130
  -1 -22  -6    9.38    9.14 130
  -1 -21  -6   28.65    7.87 130
  -1 -14  -5   72.02    5.52 130
  -1  -8  -3  606.09   10.74 130
  -1  -6  -2    4.57    3.10 130
  -1  -1   2  278.36   10.68 130
  -1   1  11   28.06    5.19 130
   0 -16  -7   52.55    5.49 130
   0  -6  -4  185.95    6.03 130
   0   2  14    4.79    7.53 130
   0   3   4 1741.21   17.08 130
   0   4   7  109.09    5.04 130
   0   4   8    4.65    3.81 130
   0   4   9  233.12    6.00 130
   1 -17  -8   35.07    6.33 130
   1  -2  -3    9.09    3.42 130
   1   4   3   57.63    4.77 130
   1   5  11   23.72    6.25 130
   2 -14  -8    5.91    6.13 130
   2 -10  -7  117.61    5.86 130
   2  -7  -6    5.56    3.89 130
   2   6   8    2.83    4.79 130
   2   6   9    0.58    4.92 130
   3 -15  -8    3.19    8.83 130
   3  -5  -5   35.08    5.38 130
   4  -7  -5  307.54    9.02 130
  -3 -17   1   23.64    9.39 131
  -3  -9   8    1.32    8.68 131
  -3  -9   9    9.27   10.35 131
  -2 -16  -3   42.84    7.47 131
  -2 -10  -1  140.37    8.27 131
  -2  -4   4 2298.86   23.60 131
  -2  -3   6    0.17    5.28 131
  -1 -20  -6    6.43   10.63 131
  -1 -19  -6 1251.47   15.26 131
  -1   0  13   -6.70    9.55 131
  -1   1   6  242.29    7.61 131
   0 -11  -6 1572.21   13.70 131
   0  -8  -5  756.47   10.68 131
   0  -4  -3  689.88   12.19 131
   0   3  12   20.53    8.56 131
   1 -16  -8   58.40    8.89 131
   1 -11  -7 2292.76   16.07 131
   1  -8  -6   -0.28    5.29 131
   1   4  13  209.20   11.32 131
   1   5   6   64.79    6.05 131
   1   5  10   11.34    6.97 131
   2   5   4  117.87    7.19 131
   2   5  12   -9.47   10.58 131
   3 -14  -8   31.37   10.81 131
   3 -10  -7   11.21    8.65 131
   3  -7  -6   28.00    7.16 131
   3  -3  -4   43.51    7.20 131
   3   0  -2    1.79    5.37 131
   3   5   5  365.37   10.85 131
   3   5  11    8.58   11.69 131
   4  -9  -6  195.67   11.98 131
   4  -3  -3  177.17   10.31 131
   4   4   6    4.70   10.59 131
  -2  -4  12   13.67    7.50 131
  -2  -3   7    5.87    3.91 131
  -2  -3   9  798.08   10.72 131
  -2  -3  10   21.70    5.19 131
  -1 -18  -6  318.23    8.60 131
  -1 -13  -5    2.83    4.70 131
  -1 -10  -4   70.87    4.75 131
  -1  -1  14  193.75    8.72 131
  -1   0  12   89.75    6.48 131
  -1   1   7    8.31    3.87 131
  -1   1   8  148.20    5.37 131
  -1   1   9   36.48    4.38 131
  -1   1  10    8.38    4.89 131
   0 -15  -7   90.07    5.55 131
   0   2  13   30.32    6.52 131
   0   3  11    4.17    4.90 131
   1 -15  -8  241.87    7.48 131
   1   3  14   67.62    9.16 131
   1   4  12   12.08    6.16 131
   1   5   7  449.45    8.00 131
   1   5   8   21.22    4.10 131
   1   5   9  130.35    5.90 131
   2 -13  -8   56.98    6.46 131
   2  -9  -7  458.67    8.22 131
   2  -1  -3  425.33    9.82 131
   2   5  11   10.15    6.15 131
   3 -13  -8   14.99    7.48 131
   3   5  10    6.63    7.45 131
   4   3   3    5.98   12.10 131
  -3 -10   6   76.83    9.42 132
  -3 -10   7   21.29    8.61 132
  -3 -10   9  278.22   12.67 132
  -3 -10  10    1.47   10.82 132
  -2 -21  -4    7.57   10.98 132
  -2 -15  -3    1.50    7.00 132
  -2 -12  -2   78.04    6.74 132
  -2  -5  13   99.55   11.25 132
  -2  -3   8  191.03    8.32 132
  -1 -17  -6  256.56   10.08 132
  -1   0   4  885.01   13.24 132
   0 -14  -7  171.47    7.84 132
   0   3   5  251.24    7.29 132
   1 -14  -8  428.92   10.59 132
   1 -10  -7   17.55    6.32 132
   1  -5  -5    8.99    5.37 132
   2 -12  -8  144.62    9.27 132
   2  -4  -5   18.10    5.54 132
   2   4  13   21.36   12.00 132
   3  -9  -7    3.40    8.58 132
   3   5   6   19.73    7.24 132
   3   5   9   -0.16    8.58 132
   4  -6  -5    8.83    8.83 132
   4   4   7   57.94   11.20 132
   4   4   8   61.59   11.38 132
  -3 -10   8   14.80    6.38 132
  -2 -20  -4  296.65    9.91 132
  -2  -4  11   11.98    6.26 132
  -1 -16  -6  162.54    6.43 132
  -1 -12  -5  142.91    5.57 132
  -1  -2  14  153.92    8.56 132
  -1  -1  13    1.67    6.28 132
  -1   0  11   -0.87    4.83 132
   0 -20  -8   42.77    7.96 132
   0 -19  -8   18.43    7.63 132
   0 -13  -7   -4.28    4.90 132
   0 -10  -6  675.55    9.11 132
   0  -1  -1 1004.59   24.68 132
   0   1  14   -2.91    7.69 132
   0   2  12   62.86    6.40 132
   0   3   9  197.11    5.72 132
   0   3  10   40.97    5.09 132
   1 -19  -9   10.89    8.98 132
   1 -13  -8 1197.26   11.55 132
   1  -7  -6  154.05    5.41 132
   1  -3  -4  327.22    7.82 132
   1   3  13  125.78    8.13 132
   1   4  11  445.49    8.18 132
   2 -17  -9   -0.04    9.01 132
   2 -16  -9    9.90    7.60 132
   2  -6  -6  200.78    5.83 132
   2   5   5   52.46    4.76 132
   2   5  10   73.39    6.62 132
   3 -12  -8   -0.11    7.40 132
   3   5   7   41.18    5.51 132
   3   5   8   44.60    6.58 132
   4  -8  -6  118.55    8.32 132
   4  -4  -4   63.14    6.93 132
;
_shelx_hkl_checksum     56463
_shelx_res_file
;
TITL  DC-I  IPDS -120DEGC
CELL  0.71073  4.15270 20.46290 12.01060 90.00000 91.46100 90.00000
ZERR 4  0.00040  0.00180  0.00110  0.00000  0.01100  0.00000
LATT 1
SYMM -X, Y+ 0.50000, -Z+ 0.50000
SFAC C H N O
UNIT 44 40 16 4
TEMP -120
L.S. 12
FMAP 2
PLAN 20
BOND $H
HTAB
EQIV $1 -X+1, -Y+1, -Z+1
HTAB N3 N4_$1
EQIV $2 X+1, -Y+1/2, Z-1/2
HTAB C3 O1_$2
HTAB C4 O1_$2
EQIV $3 -X+2, Y+1/2, -Z+3/2
HTAB C10 N2_$3
CONF
ACTA
WGHT    0.053900    0.070400
FVAR       1.28438
N1    3    0.734531    0.300550    0.426247    11.00000    0.03050    0.02456 =
         0.02314   -0.00053    0.00448   -0.00110
N2    3    0.777977    0.169171    0.491254    11.00000    0.04344    0.02386 =
         0.03565   -0.00065    0.00427    0.00460
N3    3    0.428958    0.388592    0.555462    11.00000    0.02629    0.02074 =
         0.02010   -0.00083    0.00201    0.00074
H3N   2    0.514236    0.398156    0.489167    11.00000    0.03738
N4    3    0.522235    0.539512    0.660452    11.00000    0.04124    0.02193 =
         0.02494    0.00067    0.00216    0.00160
O1    4    0.307407    0.308573    0.678697    11.00000    0.04542    0.02954 =
         0.02882    0.00359    0.01536   -0.00002
C1    1    0.609956    0.279029    0.521187    11.00000    0.02185    0.02172 =
         0.02081   -0.00085   -0.00142   -0.00238
C2    1    0.631825    0.214164    0.553174    11.00000    0.03687    0.02473 =
         0.02456    0.00156    0.00316    0.00056
AFIX  43
H2    2    0.540059    0.201139    0.621342    11.00000   -1.20000
AFIX   0
C3    1    0.900953    0.190993    0.397018    11.00000    0.03271    0.02750 =
         0.03133   -0.00674    0.00391    0.00287
AFIX  43
H3    2    1.007120    0.160947    0.350108    11.00000   -1.20000
AFIX   0
C4    1    0.880044    0.255670    0.364857    11.00000    0.03210    0.03046 =
         0.02456   -0.00279    0.00564   -0.00118
AFIX  43
H4    2    0.972429    0.268586    0.296734    11.00000   -1.20000
AFIX   0
C5    1    0.435452    0.326971    0.592771    11.00000    0.02333    0.02418 =
         0.02112   -0.00013   -0.00034   -0.00215
C6    1    0.243480    0.439318    0.609841    11.00000    0.02442    0.02484 =
         0.02962   -0.00213   -0.00102    0.00621
AFIX  23
H6A   2    0.062722    0.418620    0.648833    11.00000   -1.20000
H6B   2    0.150263    0.468841    0.552219    11.00000   -1.20000
AFIX   0
C7    1    0.439079    0.479344    0.692485    11.00000    0.02101    0.02129 =
         0.02354   -0.00110    0.00566    0.00550
C8    1    0.526579    0.454284    0.796155    11.00000    0.02755    0.02580 =
         0.02809    0.00457    0.00242    0.00049
AFIX  43
H8    2    0.463970    0.411314    0.816296    11.00000   -1.20000
AFIX   0
C9    1    0.705113    0.492200    0.869773    11.00000    0.03331    0.03736 =
         0.02284    0.00104   -0.00007    0.00441
AFIX  43
H9    2    0.768156    0.475744    0.941007    11.00000   -1.20000
AFIX   0
C10   1    0.790565    0.554549    0.838007    11.00000    0.04201    0.03099 =
         0.03168   -0.00927   -0.00336   -0.00023
AFIX  43
H10   2    0.911525    0.582156    0.886990    11.00000   -1.20000
AFIX   0
C11   1    0.695738    0.575561    0.733534    11.00000    0.05535    0.02072 =
         0.03663   -0.00064   -0.00223   -0.00463
AFIX  43
H11   2    0.756893    0.618320    0.711661    11.00000   -1.20000
AFIX   0
HKLF 4
REM   DC-I  IPDS -120DEGC
REM R1 =  0.0319 for    1548 Fo > 4sig(Fo)  and  0.0421 for all    1958 data
REM    149 parameters refined using      0 restraints
END
WGHT      0.0539      0.0704
REM Instructions for potential hydrogen bonds
HTAB N3 N4_$1
HTAB C3 O1_$2
HTAB C4 O1_$2
HTAB C10 N2_$3
REM Highest difference peak  0.165,  deepest hole -0.171,  1-sigma level  0.034
Q1    1   0.3399  0.4614  0.6551  11.00000  0.05    0.16
Q2    1   0.7082  0.2508  0.5593  11.00000  0.05    0.16
Q3    1   0.5435  0.4582  0.7285  11.00000  0.05    0.15
Q4    1   0.3945  0.4757  0.7557  11.00000  0.05    0.15
Q5    1   0.4884  0.3006  0.5446  11.00000  0.05    0.15
Q6    1   0.5632  0.4829  0.8348  11.00000  0.05    0.14
Q7    1   0.4952  0.5505  0.5793  11.00000  0.05    0.13
Q8    1   0.6435  0.5299  0.8628  11.00000  0.05    0.13
Q9    1   0.6592  0.2005  0.6408  11.00000  0.05    0.13
Q10   1   0.4128  0.5599  0.6033  11.00000  0.05    0.13
Q11   1   0.5686  0.2822  0.4887  11.00000  0.05    0.12
Q12   1   0.7103  0.2913  0.4952  11.00000  0.05    0.12
Q13   1   0.9924  0.2303  0.4072  11.00000  0.05    0.11
Q14   1   0.5433  0.2537  0.5197  11.00000  0.05    0.11
Q15   1   0.8139  0.5604  0.7767  11.00000  0.05    0.11
Q16   1   0.6615  0.5695  0.8049  11.00000  0.05    0.11
Q17   1   0.6267  0.5500  0.6867  11.00000  0.05    0.10
Q18   1   0.2805  0.4844  0.5211  11.00000  0.05    0.10
Q19   1   0.7198  0.3490  0.3991  11.00000  0.05    0.10
Q20   1   0.8339  0.5622  0.8562  11.00000  0.05    0.10
;
_shelx_res_checksum     52508
_shelxl_version_number        2.013
data_HL2
_audit_creation_method     SHELXL-2013
_database_code_depnum_ccdc_archive     'CCDC 1004273'
_chemical_name_systematic
;
<i>N</i>-(Pyridin-4-ylmethyl)pyrazine-2-carboxamide
;
_chemical_name_common     ?
_chemical_formula_moiety     'C11 H10 N4 O'
_chemical_formula_sum     'C11 H10 N4 O'
_chemical_formula_iupac     'C11 H10 N4 O'
_chemical_formula_weight     214.23
_chemical_melting_point     ?
_shelx_space_group_comment
;
The symmetry employed for this shelxl refinement is uniquely defined
by the following loop, which should always be used as a source of
symmetry information in preference to the above space-group names.
They are only intended as comments.
;
_space_group_crystal_system     monoclinic
_space_group_name_H-M_alt     'P 21/c'
_space_group_name_Hall     '-P 2ybc'
loop_
    _space_group_symop_operation_xyz
    'x, y, z'
    '-x, y+1/2, -z+1/2'
    '-x, -y, -z'
    'x, -y-1/2, z-1/2'
_cell_length_a     13.8564(14)
_cell_length_b     11.1841(11)
_cell_length_c     6.9122(10)
_cell_angle_alpha     90
_cell_angle_beta     104.356(14)
_cell_angle_gamma     90
_cell_volume     1037.7(2)
_cell_formula_units_Z     4
_cell_measurement_reflns_used     20
_cell_measurement_theta_min     10.35
_cell_measurement_theta_max     17.60
_cell_measurement_temperature     293(2)
_exptl_crystal_description     block
_exptl_crystal_colour     colourless
_exptl_crystal_size_max     0.38
_exptl_crystal_size_mid     0.30
_exptl_crystal_size_min     0.19
_exptl_crystal_density_diffrn     1.371
_exptl_crystal_density_meas     ?
_exptl_crystal_density_method     ?
_exptl_crystal_F_000     448
_exptl_absorpt_coefficient_mu     0.094
_exptl_absorpt_correction_type     none
_exptl_absorpt_process_details     ?
_shelx_estimated_absorpt_T_min     ?
_shelx_estimated_absorpt_T_max     ?
_exptl_absorpt_correction_T_min     ?
_exptl_absorpt_correction_T_max     ?
_exptl_special_details
;
Spectroscopic data for H<i>L</i>2: ^1^H NMR (400 MHz,
DMSO-d6; code Hh/NH, Hl/C3, Hn/C1,
Hm/C2, Hb/C11, Hd/C9, Ha/C11/, He/C8, Hg/C6): 9.63 (t, 1H , Jhg = 6.3, Hh);
9.21 (d, 1H, Jlm = 1.5, Hl); 8.90 (d, 1H, Jnm = 2.5, Hn);
8.77 (dd, 1H, Jmn =
2.5, Jml = 1.5, Hm); 8.49 (dd, 2H, Jba = 4.4, Jbe = 1.6, Hb = Hd); 7.31 (dd,
2H, Jab = 4.4, Jad = 1.6, Ha = He); 4.54 (d, 2H, Jgh = 6.3, Hg). ^13^C NMR
(400 MHz, DMSO-d6): 164.2, 150.4, 149.0, 148.5, 145.4, 144.5, 144.3, 123.0,
42.4. IR (KBr pellet, cm^-1^): 3366 (vs), 3089 (s), 3050 (m), 3031 (s), 2967
(m), 2935 (s), 1966 (w), 1924 (w), 1834 (w), 1674 (vs), 1634 (s), 1602 (vs),
1585 (s), 1564 (s) 1526 (vs), 1467 (vs), 1429 (vs),
1415 (vs), 1399 (vs), 1359
(s), 1329 (s), 1288 (vs), 1240 (m), 1216 (vs), 1167 (s), 1155 (s), 1059 (vs),
1025 (vs), 1020 (vs), 993 (s), 981 (s), 968 (s), 887 (m), 870 (s), 842 (s),
832 (s), 804 (vs), 775 (s), 731 (m), 652 (vs), 608 (s), 517 (s), 479 (m), 445
(vs), 411 (m).
;
_diffrn_ambient_temperature     293(2)
_diffrn_radiation_type     MoK\a
_diffrn_radiation_wavelength     0.71073
_diffrn_radiation_source     'fine-focus sealed tube'
_diffrn_radiation_monochromator     'plane graphite'
_diffrn_measurement_device_type     'Stoe AED2 four-circle'
_diffrn_measurement_method     2\q/\w
_diffrn_detector_area_resol_mean     ?
_diffrn_reflns_number     4132
_diffrn_reflns_av_R_equivalents     0.0317
_diffrn_reflns_theta_min     2.370
_diffrn_reflns_theta_max     25.486
_diffrn_reflns_theta_full     25.242
_diffrn_measured_fraction_theta_max     1.000
_diffrn_measured_fraction_theta_full     0.999
_diffrn_reflns_limit_h_min     -16
_diffrn_reflns_limit_h_max     16
_diffrn_reflns_limit_k_min     -13
_diffrn_reflns_limit_k_max     0
_diffrn_reflns_limit_l_min     -8
_diffrn_reflns_limit_l_max     8
_diffrn_standards_number     2
_diffrn_standards_interval_time     60
_diffrn_standards_decay_%     2
_refine_special_details     ?
_reflns_number_total     1937
_reflns_number_gt     1198
_reflns_threshold_expression     I>2\s(I)
_refine_ls_structure_factor_coef     Fsqd
_refine_ls_matrix_type     full
_refine_ls_R_factor_all     0.1025
_refine_ls_R_factor_gt     0.0542
_refine_ls_wR_factor_gt     0.1080
_refine_ls_wR_factor_ref     0.1272
_refine_ls_goodness_of_fit_ref     1.099
_refine_ls_restrained_S_all     1.099
_refine_ls_number_reflns     1937
_refine_ls_number_parameters     150
_refine_ls_number_restraints     0
_refine_ls_hydrogen_treatment     mixed
_refine_ls_weighting_scheme     calc
_refine_ls_weighting_details
              'w=1/[\s^2^(Fo^2^)+(0.0426P)^2^+0.1904P] where P=(Fo^2^+2Fc^2^)/3'
_atom_sites_solution_hydrogens     mixed
_atom_sites_solution_primary     ?
_atom_sites_solution_secondary     ?
_refine_ls_shift/su_max     0.000
_refine_ls_shift/su_mean     0.000
_refine_diff_density_max     0.169
_refine_diff_density_min     -0.161
_refine_ls_extinction_method     'SHELXL2013 (Sheldrick, 2008)'
_refine_ls_extinction_coef     0.014(2)
_refine_ls_extinction_expression
                                  'Fc^*^=kFc[1+0.001xFc^2^\l^3^/sin(2\q)]^-1/4^'
loop_
    _atom_type_symbol
    _atom_type_description
    _atom_type_scat_dispersion_real
    _atom_type_scat_dispersion_imag
    _atom_type_scat_source
    'C' 'C' 0.0033 0.0016
                         'International Tables Vol C Tables 4.2.6.8 and 6.1.1.4'
    'H' 'H' 0.0000 0.0000
                         'International Tables Vol C Tables 4.2.6.8 and 6.1.1.4'
    'N' 'N' 0.0061 0.0033
                         'International Tables Vol C Tables 4.2.6.8 and 6.1.1.4'
    'O' 'O' 0.0106 0.0060
                         'International Tables Vol C Tables 4.2.6.8 and 6.1.1.4'
_computing_data_collection     'STADI4 (Stoe & Cie, 1997)'
_computing_cell_refinement     'STADI4 (Stoe & Cie, 1997)'
_computing_data_reduction     'X-RED (Stoe & Cie, 1997)'
_computing_structure_solution     'SHELXS97 (Sheldrick, 2008)'
_computing_structure_refinement     'SHELXL2013 (Sheldrick, 2008)'
_computing_molecular_graphics     'Mercury (Macrae <i>et al.</i>, 2008)'
_computing_publication_material
;
SHELXL2013 (Sheldrick, 2008), PLATON (Spek, 2009) and
publCIF (Westrip, 2010)
;
loop_
    _atom_site_type_symbol
    _atom_site_label
    _atom_site_fract_x
    _atom_site_fract_y
    _atom_site_fract_z
    _atom_site_U_iso_or_equiv
    _atom_site_adp_type
    _atom_site_calc_flag
    _atom_site_occupancy
    _atom_site_disorder_assembly
    _atom_site_disorder_group
    O O1 0.32038(14) 0.28041(15) 0.2248(3) 0.0618(6) Uani d 1 . .
    N N1 0.52051(15) 0.08089(17) 0.2297(3) 0.0456(6) Uani d 1 . .
    N N2 0.61838(17) 0.29856(19) 0.2153(3) 0.0530(6) Uani d 1 . .
    N N3 0.32823(16) 0.0787(2) 0.2548(3) 0.0495(6) Uani d 1 . .
    H H3N 0.367(2) 0.022(2) 0.251(4) 0.057(9) Uiso d 1 . .
    N N4 0.04496(18) -0.1046(2) -0.2659(4) 0.0677(7) Uani d 1 . .
    C C1 0.47371(18) 0.1855(2) 0.2255(3) 0.0389(6) Uani d 1 . .
    C C2 0.5226(2) 0.2927(2) 0.2174(4) 0.0477(7) Uani d 1 . .
    H H2 0.4870 0.3635 0.2132 0.057 Uiso calc 1 . .
    C C3 0.6641(2) 0.1935(2) 0.2189(4) 0.0531(7) Uani d 1 . .
    H H3 0.7309 0.1925 0.2166 0.064 Uiso calc 1 . .
    C C4 0.61612(19) 0.0861(2) 0.2258(4) 0.0510(7) Uani d 1 . .
    H H4 0.6515 0.0153 0.2279 0.061 Uiso calc 1 . .
    C C5 0.36661(19) 0.1863(2) 0.2342(4) 0.0442(6) Uani d 1 . .
    C C6 0.22661(19) 0.0590(2) 0.2660(4) 0.0548(7) Uani d 1 . .
    H H6A 0.1972 0.1350 0.2877 0.066 Uiso calc 1 . .
    H H6B 0.2267 0.0080 0.3795 0.066 Uiso calc 1 . .
    C C7 0.16399(17) 0.0020(2) 0.0798(4) 0.0431(6) Uani d 1 . .
    C C8 0.1571(2) 0.0498(2) -0.1071(4) 0.0534(7) Uani d 1 . .
    H H8 0.1922 0.1187 -0.1216 0.064 Uiso calc 1 . .
    C C9 0.0979(2) -0.0052(3) -0.2711(5) 0.0652(8) Uani d 1 . .
    H H9 0.0943 0.0291 -0.3953 0.078 Uiso calc 1 . .
    C C10 0.0528(2) -0.1497(2) -0.0853(5) 0.0627(8) Uani d 1 . .
    H H10 0.0171 -0.2188 -0.0752 0.075 Uiso calc 1 . .
    C C11 0.11055(19) -0.1010(2) 0.0887(4) 0.0517(7) Uani d 1 . .
    H H11 0.1134 -0.1374 0.2110 0.062 Uiso calc 1 . .
loop_
    _atom_site_aniso_label
    _atom_site_aniso_U_11
    _atom_site_aniso_U_22
    _atom_site_aniso_U_33
    _atom_site_aniso_U_12
    _atom_site_aniso_U_13
    _atom_site_aniso_U_23
    O1 0.0615(13) 0.0417(11) 0.0868(15) 0.0116(10) 0.0272(11) -0.0013(10)
    N1 0.0459(13) 0.0334(12) 0.0586(14) 0.0012(10) 0.0149(10) -0.0024(10)
    N2 0.0553(15) 0.0427(14) 0.0610(15) -0.0100(11) 0.0144(11) -0.0006(11)
    N3 0.0421(14) 0.0421(14) 0.0663(16) -0.0008(11) 0.0170(11) -0.0043(11)
    N4 0.0590(16) 0.0684(18) 0.0749(19) 0.0011(13) 0.0148(14) -0.0111(15)
    C1 0.0441(14) 0.0323(13) 0.0399(14) -0.0006(11) 0.0101(11) -0.0028(11)
    C2 0.0560(18) 0.0325(15) 0.0531(17) 0.0008(12) 0.0109(13) -0.0023(12)
    C3 0.0488(17) 0.0505(16) 0.0607(17) -0.0050(14) 0.0149(13) 0.0007(14)
    C4 0.0496(16) 0.0406(15) 0.0646(18) 0.0044(13) 0.0174(13) -0.0019(13)
    C5 0.0501(16) 0.0376(14) 0.0447(15) 0.0009(13) 0.0117(12) -0.0045(12)
    C6 0.0471(16) 0.0585(18) 0.0625(19) -0.0012(13) 0.0206(14) -0.0040(14)
    C7 0.0321(13) 0.0416(14) 0.0582(18) 0.0048(11) 0.0162(12) 0.0016(12)
    C8 0.0442(15) 0.0551(17) 0.0646(19) -0.0022(13) 0.0204(14) 0.0059(15)
    C9 0.0589(19) 0.084(2) 0.056(2) 0.0091(17) 0.0214(16) 0.0066(17)
    C10 0.0530(18) 0.0444(16) 0.092(3) -0.0008(14) 0.0204(17) -0.0063(17)
    C11 0.0457(15) 0.0439(15) 0.0674(19) 0.0043(13) 0.0179(13) 0.0087(14)
_geom_special_details
;
 All esds (except the esd in the dihedral angle between two l.s. planes)
 are estimated using the full covariance matrix.  The cell esds are taken
 into account individually in the estimation of esds in distances, angles
 and torsion angles; correlations between esds in cell parameters are only
 used when they are defined by crystal symmetry.  An approximate (isotropic)
 treatment of cell esds is used for estimating esds involving l.s. planes.
;
loop_
    _geom_bond_atom_site_label_1
    _geom_bond_atom_site_label_2
    _geom_bond_site_symmetry_2
    _geom_bond_distance
    _geom_bond_publ_flag
    O1 C5 . 1.225(3) ?
    N1 C4 . 1.333(3) ?
    N1 C1 . 1.334(3) ?
    N2 C3 . 1.332(3) ?
    N2 C2 . 1.333(3) ?
    N3 C5 . 1.338(3) ?
    N3 C6 . 1.446(3) ?
    N3 H3N . 0.83(3) ?
    N4 C10 . 1.325(4) ?
    N4 C9 . 1.337(4) ?
    C1 C2 . 1.385(3) ?
    C1 C5 . 1.500(3) ?
    C2 H2 . 0.9300 ?
    C3 C4 . 1.379(3) ?
    C3 H3 . 0.9300 ?
    C4 H4 . 0.9300 ?
    C6 C7 . 1.504(3) ?
    C6 H6A . 0.9700 ?
    C6 H6B . 0.9700 ?
    C7 C11 . 1.379(3) ?
    C7 C8 . 1.379(4) ?
    C8 C9 . 1.369(4) ?
    C8 H8 . 0.9300 ?
    C9 H9 . 0.9300 ?
    C10 C11 . 1.381(4) ?
    C10 H10 . 0.9300 ?
    C11 H11 . 0.9300 ?
loop_
    _geom_angle_atom_site_label_1
    _geom_angle_atom_site_label_2
    _geom_angle_atom_site_label_3
    _geom_angle_site_symmetry_1
    _geom_angle_site_symmetry_3
    _geom_angle
    _geom_angle_publ_flag
    C4 N1 C1 . . 116.2(2) ?
    C3 N2 C2 . . 115.2(2) ?
    C5 N3 C6 . . 124.1(2) ?
    C5 N3 H3N . . 113.8(19) ?
    C6 N3 H3N . . 121.9(19) ?
    C10 N4 C9 . . 115.1(3) ?
    N1 C1 C2 . . 121.3(2) ?
    N1 C1 C5 . . 119.0(2) ?
    C2 C1 C5 . . 119.6(2) ?
    N2 C2 C1 . . 122.8(2) ?
    N2 C2 H2 . . 118.6 ?
    C1 C2 H2 . . 118.6 ?
    N2 C3 C4 . . 122.5(3) ?
    N2 C3 H3 . . 118.7 ?
    C4 C3 H3 . . 118.7 ?
    N1 C4 C3 . . 121.9(2) ?
    N1 C4 H4 . . 119.0 ?
    C3 C4 H4 . . 119.0 ?
    O1 C5 N3 . . 124.2(2) ?
    O1 C5 C1 . . 120.9(2) ?
    N3 C5 C1 . . 114.9(2) ?
    N3 C6 C7 . . 112.4(2) ?
    N3 C6 H6A . . 109.1 ?
    C7 C6 H6A . . 109.1 ?
    N3 C6 H6B . . 109.1 ?
    C7 C6 H6B . . 109.1 ?
    H6A C6 H6B . . 107.9 ?
    C11 C7 C8 . . 116.9(3) ?
    C11 C7 C6 . . 121.2(2) ?
    C8 C7 C6 . . 121.9(2) ?
    C9 C8 C7 . . 119.3(3) ?
    C9 C8 H8 . . 120.3 ?
    C7 C8 H8 . . 120.3 ?
    N4 C9 C8 . . 124.8(3) ?
    N4 C9 H9 . . 117.6 ?
    C8 C9 H9 . . 117.6 ?
    N4 C10 C11 . . 124.4(3) ?
    N4 C10 H10 . . 117.8 ?
    C11 C10 H10 . . 117.8 ?
    C7 C11 C10 . . 119.5(3) ?
    C7 C11 H11 . . 120.3 ?
    C10 C11 H11 . . 120.3 ?
loop_
    _geom_torsion_atom_site_label_1
    _geom_torsion_atom_site_label_2
    _geom_torsion_atom_site_label_3
    _geom_torsion_atom_site_label_4
    _geom_torsion_site_symmetry_1
    _geom_torsion_site_symmetry_2
    _geom_torsion_site_symmetry_3
    _geom_torsion_site_symmetry_4
    _geom_torsion
    _geom_torsion_publ_flag
    C4 N1 C1 C2 . . . . 0.1(3) ?
    C4 N1 C1 C5 . . . . -178.6(2) ?
    C3 N2 C2 C1 . . . . 0.9(4) ?
    N1 C1 C2 N2 . . . . -0.7(4) ?
    C5 C1 C2 N2 . . . . 178.0(2) ?
    C2 N2 C3 C4 . . . . -0.5(4) ?
    C1 N1 C4 C3 . . . . 0.3(4) ?
    N2 C3 C4 N1 . . . . -0.1(4) ?
    C6 N3 C5 O1 . . . . 0.9(4) ?
    C6 N3 C5 C1 . . . . -179.9(2) ?
    N1 C1 C5 O1 . . . . -177.8(2) ?
    C2 C1 C5 O1 . . . . 3.4(4) ?
    N1 C1 C5 N3 . . . . 2.9(3) ?
    C2 C1 C5 N3 . . . . -175.8(2) ?
    C5 N3 C6 C7 . . . . 108.0(3) ?
    N3 C6 C7 C11 . . . . 126.7(3) ?
    N3 C6 C7 C8 . . . . -53.3(3) ?
    C11 C7 C8 C9 . . . . 0.8(4) ?
    C6 C7 C8 C9 . . . . -179.2(2) ?
    C10 N4 C9 C8 . . . . 0.0(4) ?
    C7 C8 C9 N4 . . . . -0.3(4) ?
    C9 N4 C10 C11 . . . . -0.1(4) ?
    C8 C7 C11 C10 . . . . -0.9(4) ?
    C6 C7 C11 C10 . . . . 179.1(2) ?
    N4 C10 C11 C7 . . . . 0.6(4) ?
loop_
    _geom_hbond_atom_site_label_D
    _geom_hbond_atom_site_label_H
    _geom_hbond_atom_site_label_A
    _geom_hbond_site_symmetry_A
    _geom_hbond_distance_DH
    _geom_hbond_distance_HA
    _geom_hbond_distance_DA
    _geom_hbond_angle_DHA
    N3 H3N N1 . 0.83(3) 2.27(3) 2.713(3) 114(2)
    N3 H3N N2 2_645 0.83(3) 2.52(3) 3.214(3) 142(2)
    C2 H2 N1 2_655 0.93 2.47 3.315(3) 151
    C8 H8 O1 4_565 0.93 2.55 3.373(3) 148
_shelx_hkl_file
;
   1   0   0    4.55    0.65   0
   1   0   0    3.06    0.67   0
  -1   0   0    2.71    0.64   0
  -1   0   0    3.91    0.63   0
   2   0   0 9864.29  144.06   0
  -2   0   0 9681.55  144.56   0
   2   0   0 9999.00  147.96   0
  -2   0   0 9663.81  144.40   0
   3   0   0   -0.75    0.93   0
  -3   0   0   -2.55    0.89   0
   3   0   0   -0.64    0.90   0
  -3   0   0    0.68    0.91   0
   4   0   0 1236.81   12.24   0
  -4   0   0 1199.20   12.48   0
  -5   0   0   -0.58    1.12   0
   5   0   0   -1.41    1.07   0
  -6   0   0  330.05    8.18   0
   6   0   0  344.59    8.29   0
  -7   0   0   -1.84    1.53   0
   7   0   0    2.60    1.52   0
  -8   0   0    6.29    2.41   0
   8   0   0    9.84    2.35   0
  -1   1   0  811.34    6.95   0
   1   1   0  833.20    7.14   0
   1   1   0  818.35    6.99   0
  -1   1   0  825.83    7.03   0
   2   1   0  340.14    4.42   0
  -2   1   0  327.08    4.36   0
   2   1   0  338.28    4.47   0
  -2   1   0  337.33    4.44   0
   3   1   0    2.12    0.92   0
  -3   1   0    1.42    0.98   0
   3   1   0   -0.55    0.94   0
  -3   1   0   -0.32    0.98   0
   4   1   0  270.18    5.64   0
  -4   1   0  255.40    5.55   0
  -5   1   0   46.14    2.97   0
   5   1   0   56.41    3.11   0
  -6   1   0  101.78    4.54   0
   6   1   0   89.80    4.37   0
  -7   1   0   -4.07    1.67   0
   7   1   0   -0.17    1.59   0
  -8   1   0   13.30    2.77   0
   8   1   0    9.30    2.71   0
   0   2   0   39.22    1.29   0
   0   2   0   41.64    1.31   0
   0   2   0   39.85    1.30   0
   0   2   0   40.20    1.30   0
  -1   2   0 2223.90   27.45   0
   1   2   0 2286.84   27.23   0
   1   2   0 2232.74   26.68   0
  -1   2   0 2260.54   28.45   0
   2   2   0  239.03    3.94   0
  -2   2   0  248.16    4.01   0
   2   2   0  242.38    4.04   0
  -2   2   0  242.69    3.98   0
   3   2   0  988.95    9.69   0
  -3   2   0  998.93    9.77   0
   3   2   0 1018.76    9.93   0
  -3   2   0 1007.29    9.76   0
  -4   2   0   62.14    2.84   0
   4   2   0   55.96    2.75   0
  -5   2   0  135.50    4.78   0
   5   2   0  139.62    4.78   0
  -6   2   0    8.42    1.88   0
   6   2   0    6.85    1.88   0
  -7   2   0   11.44    2.27   0
   7   2   0   11.27    2.25   0
  -8   2   0    1.33    1.99   0
   8   2   0   -4.79    2.13   0
   0   3   0   -1.08    0.80   0
   0   3   0    0.61    0.81   0
   0   3   0    1.71    0.79   0
   0   3   0   -1.44    0.79   0
  -1   3   0    0.53    0.80   0
   1   3   0    0.11    0.81   0
  -1   3   0   -0.19    0.83   0
   1   3   0    2.29    0.85   0
   2   3   0  379.12    5.28   0
  -2   3   0  383.25    5.39   0
   2   3   0  389.79    5.46   0
  -2   3   0  394.55    5.43   0
   3   3   0    1.85    1.04   0
  -3   3   0    1.30    0.90   0
  -4   3   0   28.60    2.10   0
   4   3   0   26.45    2.14   0
  -5   3   0    5.33    1.51   0
   5   3   0    5.09    1.56   0
  -6   3   0   10.83    2.00   0
   6   3   0    8.50    2.02   0
  -7   3   0    6.23    1.87   0
   7   3   0    4.64    2.04   0
   0   4   0    1.76    0.86   0
   0   4   0    1.78    0.93   0
   0   4   0   -0.53    0.86   0
   0   4   0    1.45    0.89   0
  -1   4   0  754.13    7.38   0
   1   4   0  772.64    7.66   0
  -1   4   0  753.01    7.47   0
   1   4   0  752.74    7.46   0
  -2   4   0    1.55    1.12   0
   2   4   0    4.99    1.06   0
  -2   4   0    4.22    0.97   0
   2   4   0    2.40    0.97   0
   3   4   0  740.95    9.07   0
  -3   4   0  746.49    9.09   0
  -4   4   0   -0.26    1.13   0
   4   4   0   -3.01    0.94   0
  -5   4   0   32.12    2.62   0
   5   4   0   32.98    2.64   0
  -6   4   0   -3.21    1.59   0
   6   4   0    2.92    1.40   0
  -7   4   0   -2.26    1.81   0
   7   4   0   -1.71    1.52   0
   0   5   0    0.51    0.81   0
   0   5   0   -0.49    0.92   0
   0   5   0   -2.69    0.72   0
   0   5   0   -0.42    0.89   0
  -1   5   0    8.20    1.26   0
   1   5   0   13.03    1.41   0
  -1   5   0    9.80    1.29   0
   1   5   0    9.94    1.33   0
   2   5   0   53.19    2.44   0
  -2   5   0   52.40    2.49   0
   3   5   0   34.21    2.30   0
  -3   5   0   33.31    2.21   0
  -4   5   0    6.21    1.45   0
   4   5   0    8.55    1.46   0
  -5   5   0    7.49    1.73   0
   5   5   0    2.44    1.54   0
  -6   5   0   -1.04    1.33   0
   6   5   0   -0.06    1.49   0
  -7   5   0   -1.59    1.49   0
   7   5   0    1.41    1.76   0
   0   6   0   37.08    2.18   0
   0   6   0   38.56    2.11   0
   1   6   0   35.72    2.15   0
  -1   6   0   37.34    2.15   0
   2   6   0   92.84    3.42   0
  -2   6   0   90.29    3.37   0
   3   6   0   -0.14    1.08   0
  -3   6   0   -0.83    1.19   0
  -4   6   0   15.72    1.99   0
   4   6   0   13.19    1.75   0
  -5   6   0    2.62    1.47   0
   5   6   0   -2.38    1.41   0
  -6   6   0   -0.40    1.56   0
   6   6   0   -0.76    1.36   0
  -7   6   0   -1.38    1.64   0
   7   6   0    8.54    1.94   0
   0   7   0    2.47    1.11   0
   0   7   0    0.76    1.00   0
   1   7   0   23.78    1.97   0
  -1   7   0   21.00    1.91   0
   2   7   0   20.30    1.90   0
  -2   7   0   13.71    1.73   0
   3   7   0    0.65    1.17   0
  -3   7   0    4.01    1.26   0
  -4   7   0    3.13    1.44   0
   4   7   0    0.48    1.36   0
  -5   7   0   -2.24    1.27   0
   5   7   0   -0.55    1.33   0
  -6   7   0    8.08    2.11   0
   6   7   0    4.68    2.01   0
   0   8   0  234.59    5.89   0
   0   8   0  238.87    5.80   0
   1   8   0   -0.56    1.19   0
  -1   8   0    2.48    1.32   0
   2   8   0  301.55    6.93   0
  -2   8   0  324.41    7.16   0
   3   8   0   15.44    2.01   0
  -3   8   0   15.40    2.20   0
  -4   8   0   88.78    4.51   0
   4   8   0   99.62    4.65   0
  -5   8   0   -1.61    1.52   0
   5   8   0    4.40    1.40   0
  -6   8   0   10.78    2.46   0
   6   8   0    4.94    2.32   0
   0   9   0    0.36    1.31   0
   0   9   0   -1.16    1.29   0
   1   9   0    1.50    1.27   0
  -1   9   0    0.40    1.28   0
   2   9   0    8.21    1.89   0
  -2   9   0   10.07    1.66   0
   3   9   0   12.72    2.12   0
  -3   9   0   20.94    2.35   0
  -4   9   0   61.86    3.99   0
   4   9   0   54.57    3.83   0
  -5   9   0    6.37    2.31   0
   5   9   0    9.80    2.33   0
  -6   9   0   26.69    3.47   0
   6   9   0   32.06    3.55   0
   0  10   0  250.88    6.97   0
   0  10   0  224.50    6.67   0
   1  10   0  215.56    6.72   0
  -1  10   0  234.08    6.76   0
   2  10   0  131.80    5.28   0
  -2  10   0  132.50    5.27   0
   3  10   0  126.28    5.47   0
  -3  10   0  112.99    5.25   0
  -4  10   0   47.11    3.85   0
   4  10   0   39.23    3.65   0
  -5  10   0   38.07    3.66   0
   5  10   0   24.79    3.38   0
   0  11   0   -1.19    1.64   0
   0  11   0    3.92    1.47   0
   1  11   0    4.05    1.81   0
  -1  11   0    0.06    1.55   0
   2  11   0   -0.50    1.57   0
  -2  11   0    1.66    1.58   0
   3  11   0    5.77    2.01   0
  -3  11   0    3.88    1.83   0
  -4  11   0   11.12    2.52   0
   4  11   0   15.00    2.67   0
   0  12   0    3.92    2.21   0
   0  12   0    1.54    1.76   0
   1  12   0   14.72    2.36   0
  -1  12   0   12.80    2.45   0
   2  12   0   -0.96    1.45   0
  -2  12   0    4.88    1.76   0
   3  12   0   21.38    2.87   0
  -3  12   0   21.37    2.81   0
   0  13   0   -2.61    1.65   0
   0  13   0    5.40    1.95   0
   1  13   0   -0.42    1.59   0
  -1  13   0    2.64    1.74   0
   2  13   0    1.96    1.72   0
  -2  13   0    1.67    1.75   0
   8   0  -1   -1.49    1.77   0
  -8   0   1   -0.36    1.71   0
   7   0  -1   -2.18    1.33   0
  -7   0   1    0.74    1.42   0
   6   0  -1    0.17    1.36   0
  -6   0   1    1.46    1.39   0
  -5   0   1    0.82    1.20   0
   5   0  -1    0.80    1.16   0
  -4   0   1  316.47    6.10   0
   4   0  -1  314.97    5.90   0
   3   0  -1   -2.42    0.84   0
   3   0  -1   -0.90    0.86   0
  -3   0   1    0.87    0.87   0
  -3   0   1   -0.64    0.82   0
  -2   0   1 2684.02   31.67   0
   2   0  -1 2727.79   31.18   0
   2   0  -1 2693.51   30.76   0
  -2   0   1 2703.29   31.78   0
  -1   0   1   -0.58    0.56   0
  -1   0   1    0.22    0.65   0
   1   0  -1    0.52    0.62   0
   1   0  -1   -1.09    0.59   0
   1   0   1    0.25    0.66   0
   1   0   1   -0.64    0.67   0
  -1   0  -1    0.30    0.69   0
  -1   0  -1   -1.81    0.63   0
   2   0   1 3177.77   36.79   0
  -2   0  -1 3030.57   36.43   0
   2   0   1 3198.75   37.57   0
  -2   0  -1 3072.95   36.56   0
   3   0   1    0.55    0.92   0
  -3   0  -1    1.37    0.86   0
   3   0   1   -0.55    0.92   0
  -3   0  -1   -1.92    0.89   0
   4   0   1  742.26    9.59   0
  -4   0  -1  736.74    9.54   0
  -5   0  -1   -0.19    1.17   0
   5   0   1    0.50    1.18   0
  -6   0  -1    2.30    1.67   0
   6   0   1    3.97    1.70   0
  -7   0  -1    1.36    1.36   0
   7   0   1   -1.22    1.51   0
   8   1  -1   14.67    2.44   0
  -8   1   1    8.73    2.41   0
   7   1  -1    3.14    1.53   0
  -7   1   1    5.17    1.79   0
   6   1  -1   52.31    3.42   0
  -6   1   1   43.80    3.29   0
  -5   1   1   31.35    2.32   0
   5   1  -1   28.94    2.36   0
  -4   1   1  164.41    4.39   0
   4   1  -1  160.99    4.37   0
  -3   1   1   25.71    1.64   0
   3   1  -1   26.76    1.70   0
   3   1  -1   23.84    1.61   0
  -3   1   1   26.40    1.74   0
  -2   1   1   85.10    2.30   0
   2   1  -1   88.26    2.29   0
   2   1  -1   88.56    2.31   0
  -2   1   1   86.11    2.29   0
  -1   1   1  496.88    4.37   0
  -1   1   1  496.57    4.34   0
   1   1  -1  498.04    4.30   0
   1   1  -1  505.28    4.36   0
   0   1   1    8.15    0.63   0
   0   1   1    8.63    0.63   0
   0   1  -1    7.82    0.61   0
   0   1  -1    8.05    0.63   0
  -1   1  -1   72.04    1.73   0
   1   1   1   82.23    1.88   0
   1   1   1   76.46    1.79   0
  -1   1  -1   73.15    1.77   0
   2   1   1  480.05    5.46   0
  -2   1  -1  476.41    5.44   0
   2   1   1  499.28    5.66   0
  -2   1  -1  486.50    5.59   0
   3   1   1   34.27    2.00   0
  -3   1  -1   38.30    2.04   0
   3   1   1   34.96    2.04   0
  -3   1  -1   35.12    1.98   0
   4   1   1  301.45    6.12   0
  -4   1  -1  290.16    6.00   0
  -5   1  -1  138.87    4.81   0
   5   1   1  130.64    4.69   0
  -6   1  -1   70.50    4.00   0
   6   1   1   76.26    4.05   0
  -7   1  -1    6.35    2.24   0
   7   1   1    3.80    1.88   0
   8   2  -1    1.93    1.88   0
  -8   2   1   -2.24    1.85   0
   7   2  -1   -0.60    1.55   0
  -7   2   1    2.01    1.64   0
   6   2  -1   11.67    2.02   0
  -6   2   1   10.86    2.03   0
  -5   2   1    3.48    1.41   0
   5   2  -1    3.44    1.30   0
   4   2  -1  109.53    3.68   0
  -4   2   1  115.94    3.78   0
  -3   2   1   14.92    1.41   0
   3   2  -1   11.42    1.30   0
   3   2  -1   11.65    1.35   0
  -3   2   1   11.72    1.37   0
  -2   2   1  488.60    5.65   0
   2   2  -1  498.43    5.61   0
  -2   2   1  494.65    5.63   0
   2   2  -1  489.21    5.55   0
  -1   2   1   59.87    1.75   0
  -1   2   1   62.75    1.75   0
   1   2  -1   59.24    1.71   0
   1   2  -1   61.32    1.75   0
   0   2   1 2125.90   29.78   0
   0   2   1 2158.55   30.24   0
   0   2  -1 2067.09   28.72   0
   0   2  -1 2050.31   28.30   0
  -1   2  -1  327.61    3.94   0
   1   2   1  325.17    3.97   0
   1   2   1  315.50    3.87   0
  -1   2  -1  332.54    4.01   0
   2   2   1  541.91    6.17   0
  -2   2  -1  548.85    6.14   0
   2   2   1  560.68    6.34   0
  -2   2  -1  544.67    6.26   0
   3   2   1   49.92    2.40   0
  -3   2  -1   53.54    2.38   0
  -4   2  -1   11.63    1.65   0
   4   2   1   11.64    1.61   0
  -5   2  -1   13.18    1.86   0
   5   2   1   20.35    2.16   0
  -6   2  -1   20.55    2.43   0
   6   2   1   15.74    2.35   0
  -7   2  -1    5.62    2.11   0
   7   2   1    4.65    1.79   0
   8   3  -1    6.08    1.97   0
  -8   3   1   -1.96    1.62   0
   7   3  -1   -0.73    1.59   0
  -7   3   1   -0.66    1.39   0
   6   3  -1    3.63    1.76   0
  -6   3   1    5.56    1.71   0
  -5   3   1   -1.05    1.14   0
   5   3  -1    3.35    1.26   0
   4   3  -1   14.21    1.65   0
  -4   3   1    6.94    1.54   0
   3   3  -1   42.93    2.14   0
  -3   3   1   43.53    2.22   0
  -2   3   1    1.58    0.92   0
   2   3  -1    4.00    0.98   0
   2   3  -1    2.88    0.99   0
  -2   3   1    4.42    1.00   0
  -1   3   1   21.61    1.34   0
   1   3  -1   19.84    1.29   0
   1   3  -1   20.66    1.30   0
  -1   3   1   17.34    1.28   0
   0   3   1   35.70    1.53   0
   0   3   1   40.57    1.66   0
   0   3  -1   36.43    1.57   0
   0   3  -1   37.42    1.55   0
  -1   3  -1   57.02    1.95   0
   1   3   1   52.54    1.97   0
  -1   3  -1   57.28    2.00   0
   1   3   1   59.40    1.97   0
   2   3   1   84.43    2.67   0
  -2   3  -1   82.54    2.67   0
   2   3   1   81.96    2.71   0
  -2   3  -1   83.67    2.64   0
   3   3   1    3.82    1.04   0
  -3   3  -1    3.02    1.10   0
  -4   3  -1    4.10    1.35   0
   4   3   1    2.52    1.17   0
  -5   3  -1   -0.99    1.31   0
   5   3   1   -0.20    1.40   0
  -6   3  -1    3.40    1.50   0
   6   3   1   -1.11    1.35   0
  -7   3  -1   -0.54    1.59   0
   7   3   1   -0.46    1.39   0
   7   4  -1   -0.80    1.69   0
  -7   4   1    1.14    1.60   0
   6   4  -1    0.09    1.40   0
  -6   4   1    5.51    1.58   0
  -5   4   1    2.74    1.36   0
   5   4  -1   -0.70    1.22   0
   4   4  -1    0.68    1.03   0
  -4   4   1    0.75    1.17   0
   3   4  -1    4.41    1.17   0
  -3   4   1    4.61    1.20   0
  -2   4   1   22.70    1.60   0
   2   4  -1   19.68    1.49   0
   2   4  -1   20.82    1.53   0
  -2   4   1   21.58    1.56   0
  -1   4   1  475.43    5.90   0
   1   4  -1  450.23    5.64   0
   1   4  -1  463.45    5.75   0
  -1   4   1  461.10    5.74   0
   0   4   1   68.53    2.24   0
   0   4   1   67.93    2.26   0
   0   4  -1   69.03    2.25   0
   0   4  -1   69.14    2.24   0
  -1   4  -1  252.73    4.33   0
   1   4   1  261.07    4.45   0
  -1   4  -1  273.59    4.51   0
   1   4   1  252.23    4.31   0
  -2   4  -1    6.43    1.06   0
   2   4   1    6.36    1.19   0
  -2   4  -1    5.68    1.19   0
   2   4   1    4.11    1.12   0
   3   4   1    2.99    1.03   0
  -3   4  -1    1.45    1.05   0
  -4   4  -1   -0.82    1.02   0
   4   4   1    2.29    1.20   0
  -5   4  -1   20.85    2.23   0
   5   4   1   22.44    2.24   0
  -6   4  -1    1.78    1.54   0
   6   4   1    1.40    1.30   0
  -7   4  -1    8.65    2.15   0
   7   4   1    2.76    1.90   0
   7   5  -1    1.34    1.67   0
  -7   5   1   -4.39    1.60   0
   6   5  -1    1.55    1.61   0
  -6   5   1    5.06    1.70   0
  -5   5   1    7.14    1.87   0
   5   5  -1    9.43    1.69   0
   4   5  -1    5.82    1.24   0
  -4   5   1    4.34    1.39   0
   3   5  -1    1.40    0.95   0
  -3   5   1   -2.37    0.93   0
  -2   5   1   -2.14    0.84   0
   2   5  -1    0.36    0.90   0
  -1   5   1    8.09    1.19   0
  -1   5   1    8.78    1.24   0
   1   5  -1    8.05    1.32   0
   1   5  -1    7.25    1.18   0
   0   5   1  351.93    5.41   0
   0   5   1  370.80    5.62   0
   0   5  -1  361.88    5.48   0
   0   5  -1  354.65    5.47   0
  -1   5  -1   34.52    1.92   0
   1   5   1   34.11    1.93   0
  -1   5  -1   33.37    1.95   0
   1   5   1   31.14    1.86   0
   2   5   1  160.29    4.17   0
  -2   5  -1  155.61    4.08   0
   3   5   1   50.03    2.66   0
  -3   5  -1   53.16    2.71   0
  -4   5  -1   -0.73    1.18   0
   4   5   1   -0.16    1.19   0
  -5   5  -1    9.98    1.95   0
   5   5   1    8.77    1.88   0
  -6   5  -1   -1.45    1.85   0
   6   5   1    2.31    1.78   0
   7   5   1   -0.70    1.77   0
  -7   5  -1   -0.25    1.75   0
   7   6  -1   -4.46    1.73   0
  -7   6   1   -2.65    1.75   0
   6   6  -1    2.18    1.50   0
  -6   6   1    3.57    1.59   0
  -5   6   1    5.29    1.67   0
   5   6  -1    5.66    1.64   0
   4   6  -1    2.55    1.15   0
  -4   6   1    4.87    1.34   0
   3   6  -1   -0.22    0.90   0
  -3   6   1    0.78    1.02   0
  -2   6   1    1.69    1.08   0
   2   6  -1    0.31    1.02   0
  -1   6   1   24.57    1.92   0
   1   6  -1   27.93    1.94   0
   0   6   1   45.23    2.28   0
   0   6  -1   43.55    2.28   0
   1   6   1   13.78    1.53   0
  -1   6  -1    9.33    1.40   0
   2   6   1   11.62    1.56   0
  -2   6  -1    7.59    1.52   0
   3   6   1   -0.20    1.12   0
  -3   6  -1    3.15    1.27   0
  -4   6  -1    0.76    1.35   0
   4   6   1    1.64    1.46   0
  -5   6  -1    9.13    1.90   0
   5   6   1    9.77    1.79   0
  -6   6  -1    5.96    1.98   0
   6   6   1    8.32    1.84   0
  -7   6  -1    0.43    2.18   0
   7   6   1   -0.29    1.75   0
   7   7  -1    3.44    1.82   0
  -7   7   1    1.69    1.77   0
   6   7  -1   -1.13    1.44   0
  -6   7   1    2.83    1.56   0
  -5   7   1    6.30    1.80   0
   5   7  -1    2.85    1.56   0
   4   7  -1   22.09    2.24   0
  -4   7   1   17.42    2.35   0
   3   7  -1   33.19    2.49   0
  -3   7   1   29.01    2.36   0
  -2   7   1   -0.78    1.10   0
   2   7  -1   -0.71    0.98   0
  -1   7   1    1.46    1.21   0
   1   7  -1    3.82    1.20   0
   0   7   1   29.03    2.09   0
   0   7  -1   28.46    2.08   0
   1   7   1   11.20    1.58   0
  -1   7  -1    8.50    1.43   0
   2   7   1   -0.92    1.00   0
  -2   7  -1    1.98    1.10   0
   3   7   1    9.58    1.69   0
  -3   7  -1   11.50    1.87   0
  -4   7  -1   10.63    1.82   0
   4   7   1   10.95    1.81   0
  -5   7  -1   -4.05    1.42   0
   5   7   1    5.77    1.40   0
  -6   7  -1   11.50    2.44   0
   6   7   1   10.45    2.36   0
  -6   8   1   11.51    2.45   0
   6   8  -1    3.23    2.17   0
  -5   8   1   -0.53    1.64   0
   5   8  -1    1.78    1.46   0
   4   8  -1   65.65    3.78   0
  -4   8   1   69.71    3.98   0
   3   8  -1   28.11    2.54   0
  -3   8   1   27.67    2.62   0
  -2   8   1   74.32    3.60   0
   2   8  -1   75.72    3.53   0
  -1   8   1    5.79    1.49   0
   1   8  -1    8.07    1.60   0
   0   8   1  454.43    8.11   0
   0   8  -1  451.53    8.02   0
   1   8   1    3.04    1.41   0
  -1   8  -1    3.68    1.53   0
   2   8   1  372.25    7.83   0
  -2   8  -1  385.07    7.83   0
   3   8   1    6.48    1.51   0
  -3   8  -1   -0.55    1.36   0
  -4   8  -1   68.36    4.06   0
   4   8   1   71.17    4.03   0
  -5   8  -1   -0.04    1.56   0
   5   8   1    0.72    1.60   0
  -6   8  -1   28.68    3.48   0
   6   8   1   35.28    3.53   0
  -6   9   1    9.53    2.51   0
   6   9  -1   14.48    2.65   0
  -5   9   1   -3.43    1.58   0
   5   9  -1    2.23    1.66   0
   4   9  -1   10.23    2.19   0
  -4   9   1    7.92    2.14   0
   3   9  -1   67.11    3.85   0
  -3   9   1   72.37    3.96   0
  -2   9   1   44.82    3.04   0
   2   9  -1   49.28    3.17   0
  -1   9   1   12.52    2.04   0
   1   9  -1   10.85    1.78   0
   0   9   1    3.70    1.57   0
   0   9  -1    3.24    1.59   0
   1   9   1   31.59    2.65   0
  -1   9  -1   36.31    2.74   0
   2   9   1   33.26    2.96   0
  -2   9  -1   34.06    2.78   0
   3   9   1  100.10    4.70   0
  -3   9  -1  105.39    4.71   0
  -4   9  -1   26.59    2.91   0
   4   9   1   25.17    2.96   0
  -5   9  -1    7.01    2.09   0
   5   9   1   11.06    2.36   0
  -5  10   1   18.48    2.82   0
   5  10  -1   22.30    2.85   0
   4  10  -1   -2.10    1.64   0
  -4  10   1   -0.18    1.71   0
   3  10  -1   57.68    3.82   0
  -3  10   1   73.06    4.17   0
  -2  10   1  125.06    5.24   0
   2  10  -1  106.50    4.86   0
  -1  10   1  136.35    5.28   0
   1  10  -1  123.79    5.02   0
   0  10   1   67.44    3.73   0
   0  10  -1   71.49    3.91   0
   1  10   1  117.06    5.04   0
  -1  10  -1  123.71    5.06   0
   2  10   1   10.88    2.06   0
  -2  10  -1   14.64    2.15   0
   3  10   1   65.66    4.10   0
  -3  10  -1   66.18    4.06   0
  -4  10  -1   31.55    3.34   0
   4  10   1   27.44    3.25   0
  -5  10  -1   17.82    2.84   0
   5  10   1   15.53    2.92   0
   4  11  -1    6.61    2.20   0
  -4  11   1    6.21    2.38   0
   3  11  -1   29.09    3.02   0
  -3  11   1   22.50    2.94   0
  -2  11   1   26.53    3.08   0
   2  11  -1   26.36    2.89   0
  -1  11   1    6.84    1.84   0
   1  11  -1    4.11    1.74   0
   0  11   1   14.07    2.44   0
   0  11  -1   11.65    2.20   0
   1  11   1   19.67    2.55   0
  -1  11  -1   18.04    2.42   0
   2  11   1   -2.40    1.65   0
  -2  11  -1   -6.03    1.38   0
   3  11   1   -1.99    1.64   0
  -3  11  -1   -0.16    1.55   0
  -4  11  -1    3.62    1.80   0
   4  11   1    2.10    1.67   0
   3  12  -1    5.32    2.04   0
  -3  12   1   -3.14    1.74   0
  -2  12   1   10.45    2.17   0
   2  12  -1   16.40    2.41   0
  -1  12   1    8.74    2.14   0
   1  12  -1    8.84    2.14   0
   0  12   1    4.51    1.83   0
   0  12  -1   -0.52    1.52   0
   1  12   1   12.34    2.35   0
  -1  12  -1   10.16    2.26   0
   2  12   1   -2.55    1.63   0
  -2  12  -1    1.80    2.16   0
   3  12   1    2.44    1.79   0
  -3  12  -1   -1.00    1.84   0
  -2  13   1    4.17    2.02   0
   2  13  -1    0.42    1.87   0
  -1  13   1    4.43    1.88   0
   1  13  -1   -0.87    1.63   0
   0  13   1   -0.47    1.92   0
   0  13  -1    8.52    2.16   0
   1  13   1    5.81    1.97   0
  -1  13  -1    5.26    2.01   0
   2  13   1    3.24    1.87   0
  -2  13  -1    1.42    1.79   0
   8   0  -2    9.00    2.30   0
  -8   0   2    5.24    2.02   0
   7   0  -2    1.62    1.60   0
  -7   0   2    0.63    1.46   0
   6   0  -2   20.99    2.34   0
  -6   0   2   15.34    2.17   0
  -5   0   2   -4.20    0.90   0
   5   0  -2    2.08    1.07   0
  -4   0   2    1.03    0.99   0
   4   0  -2    0.89    0.99   0
  -3   0   2    2.00    0.88   0
   3   0  -2    0.14    0.83   0
   3   0  -2   -2.61    0.86   0
  -3   0   2    0.65    0.90   0
  -2   0   2    4.36    0.89   0
   2   0  -2    5.53    0.92   0
   2   0  -2    2.40    0.88   0
  -2   0   2    3.00    0.94   0
  -1   0   2    2.37    0.75   0
  -1   0   2    2.73    0.77   0
   1   0  -2    3.62    0.75   0
   1   0  -2    1.47    0.75   0
   0   0   2  294.00    2.96   0
   0   0   2  281.37    2.85   0
   0   0  -2  283.08    2.89   0
   0   0  -2  285.68    2.87   0
   1   0   2   -0.84    0.76   0
   1   0   2    0.35    0.78   0
  -1   0  -2    0.87    0.81   0
  -1   0  -2    0.74    0.73   0
   2   0   2  378.68    5.05   0
  -2   0  -2  381.55    5.08   0
   2   0   2  399.85    5.32   0
  -2   0  -2  378.37    5.15   0
   3   0   2    0.89    0.99   0
  -3   0  -2    2.07    0.99   0
   4   0   2   98.27    3.67   0
  -4   0  -2   90.77    3.60   0
  -5   0  -2   -1.30    1.21   0
   5   0   2   -0.08    1.25   0
  -6   0  -2   28.80    2.88   0
   6   0   2   32.75    3.01   0
  -7   0  -2   -1.88    1.69   0
   7   0   2   -1.68    1.50   0
   8   1  -2    5.40    1.95   0
  -8   1   2    2.15    1.82   0
   7   1  -2    3.87    1.67   0
  -7   1   2    1.42    1.53   0
   6   1  -2   -0.82    1.55   0
  -6   1   2   -1.45    1.31   0
  -5   1   2    3.01    1.12   0
   5   1  -2    0.76    1.22   0
   4   1  -2    0.20    1.09   0
  -4   1   2    1.48    1.10   0
   3   1  -2   91.10    2.86   0
   3   1  -2   89.40    2.79   0
  -3   1   2   82.67    2.71   0
  -3   1   2   88.34    2.87   0
  -2   1   2  102.29    2.50   0
   2   1  -2  100.54    2.47   0
   2   1  -2   96.88    2.42   0
  -2   1   2   99.30    2.47   0
  -1   1   2  204.91    2.83   0
  -1   1   2  192.18    2.71   0
   1   1  -2  198.30    2.74   0
   1   1  -2  195.28    2.74   0
   0   1   2  119.29    2.05   0
   0   1   2  116.76    1.99   0
   0   1  -2  116.36    2.00   0
   0   1  -2  114.37    1.97   0
   1   1   2  121.59    2.47   0
   1   1   2  114.60    2.42   0
  -1   1  -2  121.85    2.47   0
  -1   1  -2  114.58    2.36   0
   2   1   2   62.37    2.18   0
  -2   1  -2   63.96    2.21   0
   2   1   2   61.74    2.24   0
  -2   1  -2   65.46    2.23   0
   3   1   2   99.69    3.24   0
  -3   1  -2  102.67    3.27   0
   4   1   2    6.11    1.47   0
  -4   1  -2    7.92    1.46   0
  -5   1  -2   11.25    1.79   0
   5   1   2   13.27    1.94   0
  -6   1  -2   14.69    2.42   0
   6   1   2   14.33    2.38   0
  -7   1  -2    3.49    2.12   0
   7   1   2    4.11    1.92   0
   8   2  -2    5.68    1.95   0
  -8   2   2    1.44    1.74   0
   7   2  -2    5.00    1.62   0
  -7   2   2    3.09    1.75   0
   6   2  -2   12.91    2.15   0
  -6   2   2   18.64    2.32   0
  -5   2   2   -2.23    1.11   0
   5   2  -2   -0.14    1.06   0
   4   2  -2   15.03    1.57   0
  -4   2   2   12.81    1.59   0
   3   2  -2    9.27    1.24   0
  -3   2   2    8.16    1.19   0
   3   2  -2    6.49    1.26   0
  -3   2   2   11.89    1.25   0
  -2   2   2    6.87    1.07   0
   2   2  -2    7.14    1.12   0
  -2   2   2    5.02    1.01   0
   2   2  -2    5.28    1.02   0
  -1   2   2  348.92    4.10   0
   1   2  -2  344.55    4.03   0
  -1   2   2  344.48    4.02   0
   1   2  -2  341.95    4.03   0
   0   2   2  165.61    2.69   0
   0   2   2  168.62    2.74   0
   0   2  -2  163.39    2.69   0
   0   2  -2  164.48    2.67   0
  -1   2  -2   13.37    1.16   0
   1   2   2   11.65    1.17   0
   1   2   2   13.38    1.14   0
  -1   2  -2   13.32    1.18   0
   2   2   2   75.05    2.46   0
  -2   2  -2   71.96    2.47   0
   2   2   2   78.60    2.57   0
  -2   2  -2   78.63    2.54   0
   3   2   2    2.82    1.16   0
  -3   2  -2    4.44    1.10   0
  -4   2  -2    1.81    1.04   0
   4   2   2   -1.38    1.02   0
  -5   2  -2   16.91    2.05   0
   5   2   2   15.62    2.14   0
  -6   2  -2   -2.93    1.37   0
   6   2   2    2.58    1.45   0
  -7   2  -2    4.78    1.67   0
   7   2   2    3.75    1.69   0
   8   3  -2    0.52    1.89   0
  -8   3   2    0.86    1.99   0
   7   3  -2    1.42    1.55   0
  -7   3   2   -3.56    1.48   0
   6   3  -2   -2.24    1.25   0
  -6   3   2   -4.14    1.33   0
  -5   3   2   25.95    2.39   0
   5   3  -2   29.75    2.47   0
   4   3  -2    1.72    1.06   0
  -4   3   2    2.12    1.02   0
   3   3  -2    1.52    0.84   0
  -3   3   2    0.56    0.96   0
  -2   3   2   34.39    1.82   0
  -2   3   2   38.98    1.87   0
   2   3  -2   35.08    1.79   0
   2   3  -2   34.75    1.79   0
  -1   3   2   52.57    1.94   0
   1   3  -2   48.68    1.82   0
   1   3  -2   48.39    1.83   0
  -1   3   2   47.85    1.79   0
   0   3   2    8.74    1.05   0
   0   3   2    7.31    1.07   0
   0   3  -2    9.39    1.06   0
   0   3  -2   11.67    1.12   0
  -1   3  -2  144.11    3.11   0
   1   3   2  152.02    3.24   0
  -1   3  -2  144.48    3.13   0
   1   3   2  139.42    3.06   0
   2   3   2   13.66    1.38   0
  -2   3  -2   15.88    1.39   0
   2   3   2   13.67    1.44   0
  -2   3  -2   17.41    1.49   0
   3   3   2    7.15    1.21   0
  -3   3  -2    5.88    1.18   0
  -4   3  -2    3.10    1.27   0
   4   3   2    3.29    1.39   0
  -5   3  -2   -2.29    1.46   0
   5   3   2    0.24    1.29   0
  -6   3  -2    3.42    1.51   0
   6   3   2   -1.75    1.53   0
  -7   3  -2   -1.59    1.42   0
   7   3   2    2.66    1.75   0
   7   4  -2    5.76    2.03   0
  -7   4   2    8.88    2.28   0
   6   4  -2   12.21    2.17   0
  -6   4   2   10.33    2.10   0
  -5   4   2   22.91    2.35   0
   5   4  -2   20.10    2.22   0
   4   4  -2    3.59    1.07   0
  -4   4   2    2.91    1.01   0
   3   4  -2   23.55    1.80   0
  -3   4   2   25.16    1.92   0
  -2   4   2   50.48    2.28   0
   2   4  -2   47.95    2.20   0
   2   4  -2   41.92    2.09   0
  -2   4   2   45.16    2.11   0
  -1   4   2   35.25    1.84   0
   1   4  -2   32.58    1.72   0
   1   4  -2   30.90    1.72   0
  -1   4   2   34.22    1.74   0
   0   4   2  405.28    5.38   0
   0   4   2  433.24    5.60   0
   0   4  -2  425.77    5.52   0
   0   4  -2  415.13    5.41   0
  -1   4  -2   47.87    2.12   0
   1   4   2   48.91    2.12   0
  -1   4  -2   48.73    2.08   0
   1   4   2   49.10    2.12   0
   2   4   2    9.37    1.32   0
  -2   4  -2    7.22    1.21   0
   3   4   2   46.07    2.55   0
  -3   4  -2   48.37    2.58   0
  -4   4  -2    7.20    1.46   0
   4   4   2    5.89    1.41   0
  -5   4  -2    3.18    1.44   0
   5   4   2    4.80    1.56   0
   6   4   2    2.69    1.65   0
  -6   4  -2    1.32    1.67   0
  -7   4  -2    1.54    1.89   0
   7   4   2    1.26    2.03   0
   7   5  -2    4.78    1.91   0
  -7   5   2    4.19    1.93   0
   6   5  -2    6.56    1.85   0
  -6   5   2    8.27    1.98   0
  -5   5   2    4.35    1.85   0
   5   5  -2   10.32    1.90   0
   4   5  -2   -2.21    1.05   0
  -4   5   2    0.55    1.21   0
   3   5  -2   60.32    2.87   0
  -3   5   2   62.78    2.90   0
  -2   5   2    6.50    1.34   0
   2   5  -2   11.98    1.38   0
  -1   5   2  174.89    4.05   0
   1   5  -2  164.59    3.90   0
   1   5  -2  176.79    3.97   0
  -1   5   2  164.34    3.87   0
   0   5   2   96.73    3.01   0
   0   5   2   97.67    3.02   0
   0   5  -2   97.19    2.98   0
   0   5  -2   98.15    3.00   0
   1   5   2   37.13    2.04   0
  -1   5  -2   32.90    2.00   0
   2   5   2    0.24    0.96   0
  -2   5  -2    1.61    1.09   0
   3   5   2   13.39    1.59   0
  -3   5  -2   10.52    1.50   0
  -4   5  -2   15.24    1.84   0
   4   5   2   12.02    1.85   0
   5   5   2    4.45    1.47   0
  -5   5  -2    2.91    1.42   0
  -6   5  -2    2.31    1.78   0
   6   5   2    0.97    1.49   0
   7   5   2    2.39    1.77   0
  -7   5  -2    3.01    1.88   0
   7   6  -2   -3.12    1.61   0
  -7   6   2    3.56    1.83   0
   6   6  -2    6.69    1.63   0
  -6   6   2    3.63    1.70   0
  -5   6   2    4.09    1.71   0
   5   6  -2    2.43    1.73   0
   4   6  -2    2.68    1.45   0
  -4   6   2    1.29    1.33   0
   3   6  -2   11.10    1.62   0
  -3   6   2   16.21    1.84   0
  -2   6   2    4.42    1.23   0
   2   6  -2    5.32    1.16   0
  -1   6   2  142.73    4.01   0
   1   6  -2  134.25    3.89   0
   0   6   2    1.45    1.10   0
   0   6  -2    4.11    1.01   0
   1   6   2   -0.81    0.91   0
  -1   6  -2    0.54    0.96   0
   2   6   2    0.89    1.07   0
  -2   6  -2    4.07    1.17   0
   3   6   2   13.35    1.68   0
  -3   6  -2    7.03    1.63   0
  -4   6  -2   -2.02    1.38   0
   4   6   2    1.07    1.23   0
  -5   6  -2   21.00    2.59   0
   5   6   2   20.20    2.47   0
  -6   6  -2   -0.05    1.55   0
   6   6   2    2.06    1.71   0
   7   7  -2    4.26    1.91   0
  -7   7   2    0.00    1.91   0
   6   7  -2    4.19    1.92   0
  -6   7   2    1.86    1.77   0
  -5   7   2    4.39    1.75   0
   5   7  -2    3.40    1.66   0
   4   7  -2    5.91    1.53   0
  -4   7   2   -0.28    1.55   0
   3   7  -2   17.45    1.95   0
  -3   7   2   20.55    2.11   0
  -2   7   2    2.34    1.30   0
   2   7  -2    5.63    1.33   0
  -1   7   2    0.23    1.05   0
   1   7  -2    3.53    1.10   0
   0   7   2   65.01    2.97   0
   0   7  -2   56.99    2.82   0
   1   7   2    3.48    1.19   0
  -1   7  -2    2.17    1.15   0
   2   7   2   11.43    1.73   0
  -2   7  -2   11.79    1.66   0
   3   7   2    2.97    1.53   0
  -3   7  -2    4.41    1.50   0
  -4   7  -2    3.90    1.75   0
   4   7   2   11.99    1.90   0
  -5   7  -2    3.97    1.65   0
   5   7   2    3.92    1.46   0
  -6   7  -2    2.44    2.04   0
   6   7   2    1.77    1.92   0
  -6   8   2   -0.36    1.83   0
   6   8  -2   -2.99    1.72   0
  -5   8   2    1.15    1.73   0
   5   8  -2    2.03    1.66   0
   4   8  -2    9.05    1.92   0
  -4   8   2    9.57    2.04   0
   3   8  -2   11.86    1.83   0
  -3   8   2   13.18    2.00   0
  -2   8   2    6.47    1.64   0
   2   8  -2    8.64    1.56   0
  -1   8   2   17.16    1.96   0
   1   8  -2   18.58    1.86   0
   0   8   2   -1.32    0.95   0
   0   8  -2    3.87    1.24   0
   1   8   2   -1.86    1.13   0
  -1   8  -2    0.66    1.23   0
   2   8   2    6.02    1.55   0
  -2   8  -2    7.85    1.68   0
   3   8   2   17.20    2.25   0
  -3   8  -2   18.26    2.20   0
  -4   8  -2   11.32    2.19   0
   4   8   2   13.84    2.14   0
  -5   8  -2    4.17    2.10   0
   5   8   2    3.45    1.82   0
   6   8   2    1.11    1.68   0
  -6   8  -2   -1.84    1.79   0
  -6   9   2   -0.93    1.89   0
   6   9  -2    3.34    2.08   0
  -5   9   2    1.14    1.61   0
   5   9  -2    0.63    1.56   0
   4   9  -2   18.05    2.44   0
  -4   9   2   17.18    2.44   0
   3   9  -2   30.05    2.79   0
  -3   9   2   38.66    3.04   0
  -2   9   2    5.63    1.72   0
   2   9  -2    1.63    1.48   0
  -1   9   2    9.23    1.87   0
   1   9  -2   10.38    1.78   0
   0   9   2    1.10    1.44   0
   0   9  -2    4.11    1.30   0
   1   9   2   34.89    2.86   0
  -1   9  -2   30.69    2.60   0
   2   9   2    4.85    1.71   0
  -2   9  -2    3.22    1.67   0
   3   9   2   11.00    2.05   0
  -3   9  -2    9.19    2.03   0
  -4   9  -2    4.51    1.98   0
   4   9   2   -2.54    1.51   0
  -5   9  -2    7.41    2.29   0
   5   9   2    5.49    2.00   0
  -5  10   2    6.52    1.96   0
   5  10  -2    4.33    1.95   0
   4  10  -2   14.19    2.36   0
  -4  10   2   13.09    2.67   0
   3  10  -2   -1.71    1.47   0
  -3  10   2   -1.29    1.58   0
  -2  10   2    6.07    1.66   0
   2  10  -2    1.09    1.53   0
  -1  10   2    0.37    1.26   0
   1  10  -2   -1.90    1.23   0
   0  10   2   19.11    2.44   0
   0  10  -2   17.48    2.34   0
   1  10   2   -3.01    1.36   0
  -1  10  -2    1.67    1.65   0
   2  10   2  157.91    5.90   0
  -2  10  -2  151.73    5.93   0
   3  10   2    1.25    1.61   0
  -3  10  -2   -1.66    1.74   0
  -4  10  -2    8.60    2.07   0
   4  10   2    2.67    2.15   0
  -5  10  -2    2.93    1.80   0
   5  10   2   -2.64    1.72   0
   4  11  -2    4.50    1.90   0
  -4  11   2    4.45    2.05   0
   3  11  -2   35.13    3.29   0
  -3  11   2   40.31    3.58   0
  -2  11   2    5.20    1.69   0
   2  11  -2   -1.90    1.59   0
  -1  11   2    0.58    1.75   0
   1  11  -2    5.10    1.63   0
   0  11   2    0.21    1.50   0
   0  11  -2   -2.10    1.55   0
   1  11   2    0.11    1.72   0
  -1  11  -2    6.32    1.59   0
  -2  11  -2    7.34    1.99   0
   2  11   2    1.55    1.75   0
   3  11   2   36.24    3.50   0
  -3  11  -2   33.00    3.28   0
  -4  11  -2    1.27    1.89   0
   4  11   2   -1.81    1.73   0
   3  12  -2    8.20    2.43   0
  -3  12   2    4.93    2.20   0
  -2  12   2   -0.73    1.69   0
   2  12  -2    0.12    1.63   0
  -1  12   2   -0.28    1.83   0
   1  12  -2    1.38    1.72   0
   0  12   2    5.91    1.66   0
   0  12  -2   -0.46    1.51   0
   1  12   2    5.00    1.72   0
  -1  12  -2   -0.82    1.85   0
   2  12   2    7.98    2.30   0
  -2  12  -2   12.03    2.47   0
   3  12   2    0.47    1.90   0
  -3  12  -2    5.50    1.93   0
  -2  13   2    2.05    2.00   0
   2  13  -2   -1.79    1.79   0
  -1  13   2   16.06    2.62   0
   1  13  -2   20.26    2.74   0
   0  13   2    1.57    2.06   0
   0  13  -2    4.85    2.23   0
   1  13   2    5.58    2.21   0
  -1  13  -2    7.02    2.09   0
   8   0  -3   -1.73    1.70   0
  -8   0   3   -6.35    1.52   0
   7   0  -3   -2.13    1.51   0
  -7   0   3   -0.21    1.51   0
   6   0  -3   -1.99    1.26   0
  -6   0   3    3.80    1.35   0
  -5   0   3   -0.10    1.09   0
   5   0  -3    0.03    1.07   0
  -4   0   3  284.71    5.69   0
   4   0  -3  293.55    5.72   0
   3   0  -3    1.22    0.82   0
   3   0  -3    0.56    0.86   0
  -3   0   3   -0.24    0.86   0
  -3   0   3    2.51    0.97   0
  -2   0   3  721.30    6.95   0
   2   0  -3  733.75    6.82   0
   2   0  -3  730.27    6.76   0
  -2   0   3  744.06    7.19   0
  -1   0   3   -1.83    0.75   0
  -1   0   3   -3.82    0.81   0
   1   0  -3   -6.18    0.84   0
   1   0  -3   -2.59    0.89   0
   0   0   3   80.82    1.94   0
   0   0   3   80.17    1.91   0
   0   0  -3   80.66    1.94   0
   0   0  -3   83.91    1.95   0
   1   0   3    2.40    0.84   0
   1   0   3   -2.31    0.85   0
  -1   0  -3   -1.24    0.80   0
  -1   0  -3    1.17    0.82   0
   2   0   3  599.76    6.83   0
  -2   0  -3  585.80    6.74   0
   2   0   3  626.36    7.07   0
  -2   0  -3  592.04    6.79   0
   3   0   3   -0.19    0.92   0
  -3   0  -3    0.63    0.89   0
   4   0   3  101.42    3.85   0
  -4   0  -3  100.84    3.85   0
  -5   0  -3    1.42    1.41   0
   5   0   3    0.96    1.27   0
  -6   0  -3    1.46    1.50   0
   6   0   3   -5.93    1.25   0
   7   0   3   -1.70    1.55   0
  -7   0  -3    2.44    1.64   0
   8   1  -3    3.37    1.79   0
  -8   1   3   -2.48    1.68   0
   7   1  -3   16.38    2.35   0
  -7   1   3    7.49    2.08   0
   6   1  -3    5.14    1.46   0
  -6   1   3    4.84    1.63   0
  -5   1   3    0.10    1.25   0
   5   1  -3    3.40    1.18   0
   4   1  -3   15.45    1.53   0
  -4   1   3   12.96    1.50   0
   3   1  -3  343.95    5.37   0
   3   1  -3  333.45    5.30   0
  -3   1   3  338.61    5.43   0
  -3   1   3  341.86    5.44   0
  -2   1   3    2.58    0.90   0
   2   1  -3   -0.81    0.76   0
   2   1  -3   -1.25    0.80   0
  -2   1   3   -1.57    0.84   0
  -1   1   3 2005.82   21.38   0
  -1   1   3 1983.18   21.40   0
   1   1  -3 2010.60   21.15   0
   1   1  -3 2003.80   21.31   0
   0   1   3 1319.76   11.56   0
   0   1   3 1285.36   11.24   0
   0   1  -3 1296.77   11.28   0
   0   1  -3 1263.27   11.02   0
   1   1   3   94.95    2.48   0
   1   1   3   96.36    2.45   0
  -1   1  -3   93.47    2.44   0
  -1   1  -3   94.38    2.43   0
   2   1   3  440.60    5.89   0
  -2   1  -3  442.94    5.88   0
   2   1   3  444.73    6.03   0
  -2   1  -3  453.45    6.01   0
   3   1   3   82.55    3.07   0
  -3   1  -3   82.80    3.05   0
   4   1   3    8.94    1.53   0
  -4   1  -3   10.37    1.59   0
   5   1   3   48.24    3.20   0
  -5   1  -3   49.64    3.27   0
   6   1   3    8.91    1.81   0
  -6   1  -3    5.28    1.93   0
   7   1   3    3.91    1.80   0
  -7   1  -3   -3.68    1.77   0
   8   2  -3    5.07    1.86   0
  -8   2   3    1.12    1.98   0
   7   2  -3    6.19    1.65   0
  -7   2   3    1.23    1.78   0
   6   2  -3   39.60    3.16   0
  -6   2   3   45.09    3.23   0
  -5   2   3   11.89    1.74   0
   5   2  -3    5.68    1.56   0
   4   2  -3    1.42    1.13   0
  -4   2   3    3.21    1.14   0
   3   2  -3   32.89    1.90   0
  -3   2   3   34.90    1.98   0
   3   2  -3   35.98    1.96   0
  -3   2   3   35.52    2.01   0
  -2   2   3  213.29    3.88   0
  -2   2   3  212.57    3.82   0
   2   2  -3  220.53    3.88   0
   2   2  -3  204.83    3.74   0
  -1   2   3  944.28    8.04   0
   1   2  -3  918.79    7.75   0
  -1   2   3  928.48    7.87   0
   1   2  -3  937.73    7.86   0
   0   2   3 1366.48   11.41   0
   0   2   3 1373.54   11.44   0
   0   2  -3 1351.76   11.16   0
   0   2  -3 1361.22   11.21   0
  -1   2  -3   76.94    2.30   0
   1   2   3   75.97    2.32   0
   1   2   3   76.64    2.29   0
  -1   2  -3   81.10    2.34   0
  -2   2  -3   18.75    1.53   0
   2   2   3   18.18    1.53   0
   2   2   3   16.71    1.43   0
  -2   2  -3   17.76    1.46   0
   3   2   3    3.22    1.04   0
  -3   2  -3    2.81    1.03   0
  -4   2  -3    5.04    1.45   0
   4   2   3   10.14    1.51   0
  -5   2  -3   50.69    3.21   0
   5   2   3   43.50    3.13   0
   6   2   3    5.46    1.64   0
  -6   2  -3    3.12    1.63   0
  -7   2  -3    6.46    1.89   0
   7   2   3    6.40    2.00   0
   8   3  -3   -1.27    1.79   0
  -8   3   3   -3.35    1.79   0
   7   3  -3    7.59    1.93   0
  -7   3   3    7.87    2.21   0
   6   3  -3   64.79    3.78   0
  -6   3   3   68.44    3.85   0
  -5   3   3    3.64    1.25   0
   5   3  -3   -0.51    1.18   0
   4   3  -3  178.05    4.71   0
  -4   3   3  181.94    4.82   0
   3   3  -3  246.61    4.95   0
  -3   3   3  238.05    4.93   0
  -2   3   3   93.52    2.88   0
  -2   3   3  101.14    2.83   0
   2   3  -3   90.04    2.74   0
   2   3  -3   91.11    2.73   0
  -1   3   3 1438.57   11.67   0
   1   3  -3 1374.85   11.09   0
   1   3  -3 1367.93   11.10   0
  -1   3   3 1458.21   11.66   0
   0   3   3  710.57    6.87   0
   0   3   3  721.39    7.07   0
   0   3  -3  723.85    6.98   0
   0   3  -3  720.23    6.92   0
  -1   3  -3  135.46    3.22   0
   1   3   3  141.69    3.31   0
  -1   3  -3  132.39    3.23   0
   1   3   3  138.56    3.26   0
   2   3   3  193.14    4.33   0
  -2   3  -3  191.29    4.26   0
   3   3   3  146.92    4.19   0
  -3   3  -3  141.09    4.15   0
  -4   3  -3   -1.74    1.11   0
   4   3   3   -1.55    1.02   0
  -5   3  -3   38.67    2.99   0
   5   3   3   40.42    2.95   0
   6   3   3    2.91    1.68   0
  -6   3  -3    0.38    1.64   0
   7   3   3   -5.20    1.77   0
  -7   3  -3    1.17    1.80   0
   7   4  -3   16.49    2.58   0
  -7   4   3   14.58    2.40   0
   6   4  -3    8.25    1.77   0
  -6   4   3    6.92    1.74   0
  -5   4   3   19.04    2.17   0
   5   4  -3   19.18    2.04   0
   4   4  -3    4.96    1.36   0
  -4   4   3    2.08    1.18   0
   3   4  -3   27.51    1.92   0
  -3   4   3   29.11    1.95   0
  -2   4   3   26.41    1.74   0
   2   4  -3   25.47    1.72   0
   2   4  -3   26.25    1.70   0
  -2   4   3   23.55    1.78   0
  -1   4   3  107.27    3.06   0
   1   4  -3  109.58    3.02   0
   1   4  -3  108.41    2.97   0
  -1   4   3  109.15    3.01   0
   0   4   3   29.49    1.67   0
   0   4   3   33.76    1.80   0
   0   4  -3   30.85    1.77   0
   0   4  -3   27.77    1.70   0
   1   4   3   23.22    1.61   0
  -1   4  -3   24.35    1.68   0
   1   4   3   22.68    1.65   0
  -1   4  -3   21.82    1.64   0
   2   4   3   15.52    1.51   0
  -2   4  -3   11.46    1.43   0
   3   4   3   25.33    2.08   0
  -3   4  -3   32.69    2.23   0
  -4   4  -3    2.11    1.21   0
   4   4   3   -0.24    1.23   0
   5   4   3    9.23    1.88   0
  -5   4  -3    5.27    1.89   0
  -6   4  -3    4.79    1.70   0
   6   4   3   -3.12    1.72   0
   7   4   3    5.02    2.20   0
  -7   4  -3   -0.03    1.96   0
   7   5  -3    6.67    1.90   0
  -7   5   3    5.22    1.71   0
   6   5  -3    5.79    1.77   0
  -6   5   3    7.59    1.81   0
  -5   5   3   54.05    3.36   0
   5   5  -3   52.59    3.21   0
   4   5  -3   46.46    2.83   0
  -4   5   3   48.41    2.86   0
   3   5  -3  405.44    6.98   0
  -3   5   3  397.04    7.00   0
  -2   5   3  110.13    3.55   0
   2   5  -3  109.37    3.48   0
  -1   5   3  394.49    6.18   0
   1   5  -3  383.13    5.99   0
   0   5   3   52.21    2.35   0
   0   5  -3   45.29    2.24   0
   1   5   3  401.44    6.44   0
  -1   5  -3  385.13    6.29   0
   2   5   3  156.22    4.42   0
  -2   5  -3  168.57    4.50   0
   3   5   3  155.33    4.82   0
  -3   5  -3  165.77    4.90   0
  -4   5  -3   28.02    2.50   0
   4   5   3   35.13    2.73   0
  -5   5  -3    2.94    1.61   0
   5   5   3    2.71    1.69   0
   6   5   3   -0.16    1.53   0
  -6   5  -3   -0.34    1.48   0
   7   5   3    2.00    1.94   0
  -7   5  -3    4.44    2.03   0
   7   6  -3    3.84    2.14   0
  -7   6   3   10.92    2.26   0
   6   6  -3    5.31    1.83   0
  -6   6   3    9.38    2.05   0
  -5   6   3   19.56    2.31   0
   5   6  -3   20.46    2.27   0
   4   6  -3   51.54    3.03   0
  -4   6   3   56.92    3.21   0
   3   6  -3   84.06    3.52   0
  -3   6   3  100.43    3.81   0
  -2   6   3    6.35    1.18   0
   2   6  -3    1.00    1.11   0
  -1   6   3  138.02    4.01   0
   1   6  -3  131.35    3.89   0
   0   6   3   26.79    1.95   0
   0   6  -3   25.73    1.99   0
   1   6   3    4.16    1.26   0
  -1   6  -3    5.57    1.26   0
   2   6   3   17.37    1.84   0
  -2   6  -3   22.18    1.93   0
   3   6   3    4.90    1.34   0
  -3   6  -3    6.87    1.44   0
  -4   6  -3    2.05    1.33   0
   4   6   3    0.09    1.53   0
   5   6   3    1.68    1.53   0
  -5   6  -3   -0.61    1.46   0
   6   6   3    2.25    1.59   0
  -6   6  -3    1.87    1.56   0
   7   7  -3   -1.66    1.66   0
  -7   7   3    2.70    1.92   0
   6   7  -3    8.11    2.07   0
  -6   7   3    3.20    2.01   0
  -5   7   3   -0.52    1.39   0
   5   7  -3    5.78    1.58   0
   4   7  -3    6.02    1.68   0
  -4   7   3    5.24    1.63   0
   3   7  -3   14.91    1.88   0
  -3   7   3   20.20    2.02   0
  -2   7   3   40.05    2.61   0
   2   7  -3   39.15    2.51   0
  -1   7   3    8.91    1.49   0
   1   7  -3    8.83    1.46   0
   0   7   3   85.83    3.43   0
   0   7  -3   90.68    3.56   0
   1   7   3   20.15    1.95   0
  -1   7  -3   18.77    1.88   0
   2   7   3    5.27    1.48   0
  -2   7  -3    4.41    1.47   0
  -3   7  -3    0.89    1.35   0
   3   7   3   -0.73    1.35   0
  -4   7  -3    0.00    1.51   0
   4   7   3   -0.43    1.38   0
   5   7   3    2.12    1.73   0
  -5   7  -3    2.17    1.52   0
  -6   7  -3    3.16    2.09   0
   6   7   3    2.78    1.96   0
  -6   8   3    3.48    1.85   0
   6   8  -3    3.05    1.81   0
   5   8  -3   -1.51    1.58   0
  -5   8   3    1.52    1.59   0
   4   8  -3    1.42    1.31   0
  -4   8   3   -1.44    1.46   0
   3   8  -3    2.16    1.41   0
  -3   8   3   -2.31    1.36   0
  -2   8   3    4.01    1.42   0
   2   8  -3    4.15    1.27   0
  -1   8   3   -2.03    1.32   0
   1   8  -3   -1.65    1.16   0
   0   8   3   10.73    1.68   0
   0   8  -3    6.30    1.48   0
   1   8   3    0.36    1.22   0
  -1   8  -3   -0.90    1.20   0
   2   8   3    3.46    1.36   0
  -2   8  -3    4.01    1.33   0
  -3   8  -3   -0.21    1.32   0
   3   8   3    2.58    1.32   0
   4   8   3   -2.50    1.36   0
  -4   8  -3    1.32    1.38   0
  -5   8  -3    5.01    1.72   0
   5   8   3   -3.91    1.79   0
   6   8   3    0.40    1.81   0
  -6   8  -3    2.66    2.01   0
  -6   9   3    2.19    1.86   0
   6   9  -3    5.00    1.72   0
  -5   9   3    1.59    1.68   0
   5   9  -3   -1.24    1.33   0
   4   9  -3    1.26    1.59   0
  -4   9   3    0.31    1.76   0
   3   9  -3    7.13    1.60   0
  -3   9   3    8.59    1.85   0
  -2   9   3   24.91    2.35   0
   2   9  -3   23.68    2.35   0
  -1   9   3    2.54    1.38   0
   1   9  -3    1.26    1.28   0
   0   9   3   15.19    2.07   0
   0   9  -3   13.31    1.90   0
   1   9   3   16.05    2.22   0
  -1   9  -3   15.21    2.05   0
   2   9   3   10.16    1.97   0
  -2   9  -3    7.46    1.73   0
   3   9   3    6.70    1.76   0
  -3   9  -3   10.54    2.04   0
  -4   9  -3    2.11    1.55   0
   4   9   3   -0.89    1.55   0
  -5   9  -3   -1.01    1.76   0
   5   9   3    0.85    1.78   0
  -5  10   3   -1.49    1.88   0
   5  10  -3    3.10    1.92   0
   4  10  -3   27.46    2.81   0
  -4  10   3   26.13    3.11   0
   3  10  -3    6.44    1.66   0
  -3  10   3   10.16    1.96   0
  -2  10   3    8.29    1.87   0
   2  10  -3    6.00    1.73   0
  -1  10   3    5.17    1.77   0
   1  10  -3    3.46    1.60   0
   0  10   3    1.13    1.45   0
   0  10  -3    0.64    1.53   0
   1  10   3    3.92    1.64   0
  -1  10  -3    3.95    1.71   0
   2  10   3   39.09    3.16   0
  -2  10  -3   39.44    3.36   0
   3  10   3    1.22    1.59   0
  -3  10  -3   -2.91    1.60   0
  -4  10  -3   -0.27    1.72   0
   4  10   3    0.73    1.72   0
   4  11  -3    3.78    1.88   0
  -4  11   3    0.40    2.04   0
   3  11  -3    6.15    1.89   0
  -3  11   3   -1.26    1.79   0
  -2  11   3   -0.33    1.69   0
   2  11  -3    0.06    1.43   0
  -1  11   3    0.04    1.70   0
   1  11  -3    0.25    1.49   0
   0  11   3    1.27    1.50   0
   0  11  -3    1.14    1.45   0
   1  11   3    4.08    1.87   0
  -1  11  -3    3.48    1.47   0
   2  11   3   -2.38    1.45   0
  -2  11  -3    5.38    1.82   0
   3  11   3    4.65    2.15   0
  -3  11  -3    0.63    2.08   0
  -4  11  -3   -2.28    2.23   0
   4  11   3    0.61    1.99   0
   3  12  -3    2.20    1.87   0
  -3  12   3    5.80    2.19   0
  -2  12   3    2.03    1.69   0
   2  12  -3   -0.22    1.72   0
  -1  12   3    7.91    2.16   0
   1  12  -3    5.53    1.93   0
   0  12   3   -1.97    1.71   0
   0  12  -3    3.38    1.63   0
   1  12   3    6.39    2.04   0
  -1  12  -3    4.53    1.81   0
   2  12   3    3.63    1.84   0
  -2  12  -3    1.22    1.57   0
   3  12   3    8.57    2.45   0
  -3  12  -3   11.86    2.45   0
  -2  13   3    3.62    2.15   0
   2  13  -3    2.13    1.73   0
  -1  13   3   20.28    3.02   0
   1  13  -3   25.81    3.16   0
   0  13   3    2.86    2.04   0
   0  13  -3    3.85    1.74   0
   1  13   3   19.17    2.89   0
  -1  13  -3   14.95    2.79   0
   8   0  -4   -0.17    1.77   0
  -8   0   4   -0.22    1.74   0
   7   0  -4   -1.20    1.41   0
  -7   0   4    0.14    1.43   0
   6   0  -4   35.04    2.74   0
  -6   0   4   39.18    2.87   0
  -5   0   4   -1.38    1.16   0
   5   0  -4   -1.03    0.99   0
  -4   0   4   80.28    3.17   0
   4   0  -4   79.84    3.12   0
  -3   0   4   -1.88    0.77   0
   3   0  -4    1.15    0.91   0
   3   0  -4   -0.17    0.85   0
  -3   0   4   -1.94    0.82   0
  -2   0   4   94.16    2.58   0
   2   0  -4   92.95    2.58   0
   2   0  -4   87.70    2.52   0
  -2   0   4   88.75    2.55   0
  -1   0   4    0.64    0.83   0
  -1   0   4    0.16    0.84   0
   1   0  -4    1.69    0.79   0
   1   0  -4    0.26    0.84   0
   0   0   4  746.16    6.83   0
   0   0   4  729.70    6.59   0
   0   0  -4  730.98    6.58   0
   0   0  -4  730.69    6.63   0
   1   0   4    0.47    0.80   0
   1   0   4    0.42    0.89   0
  -1   0  -4   -0.48    0.78   0
  -1   0  -4    0.25    0.76   0
   2   0   4    1.85    0.99   0
  -2   0  -4    1.32    1.04   0
  -2   0  -4    3.53    1.11   0
   2   0   4    3.96    1.01   0
   3   0   4    0.38    0.91   0
  -3   0  -4   -1.53    0.88   0
  -4   0  -4   48.36    2.84   0
   4   0   4   58.79    3.10   0
  -5   0  -4   -0.77    1.30   0
   5   0   4   -2.86    1.23   0
   6   0   4   -0.25    1.54   0
  -6   0  -4    2.83    1.57   0
  -7   0  -4   -2.68    1.81   0
   7   0   4    1.32    1.65   0
   8   1  -4    0.38    1.60   0
  -8   1   4    2.88    1.83   0
   7   1  -4   -0.69    1.46   0
  -7   1   4   -0.42    1.58   0
   6   1  -4   11.21    1.91   0
  -6   1   4    8.93    1.81   0
  -5   1   4    2.09    1.14   0
   5   1  -4   -4.53    1.00   0
   4   1  -4   -0.05    1.00   0
  -4   1   4    0.09    0.94   0
   3   1  -4   29.29    1.81   0
  -3   1   4   27.98    1.81   0
   3   1  -4   27.30    1.82   0
  -3   1   4   28.57    1.78   0
  -2   1   4  202.08    3.81   0
   2   1  -4  195.38    3.73   0
   2   1  -4  193.58    3.69   0
  -2   1   4  196.38    3.74   0
  -1   1   4  709.13    6.87   0
  -1   1   4  702.20    6.58   0
   1   1  -4  693.54    6.52   0
   1   1  -4  694.82    6.56   0
   0   1   4   29.84    1.50   0
   0   1   4   26.17    1.41   0
   0   1  -4   35.03    1.55   0
   0   1  -4   34.56    1.57   0
   1   1   4    1.53    0.85   0
   1   1   4    1.17    0.91   0
  -1   1  -4    0.95    0.88   0
  -1   1  -4    0.16    0.83   0
  -2   1  -4   17.22    1.53   0
   2   1   4   16.11    1.47   0
  -2   1  -4   18.70    1.59   0
   2   1   4   18.33    1.50   0
   3   1   4   -0.22    0.91   0
  -3   1  -4   -0.05    0.92   0
   4   1   4   42.00    2.71   0
  -4   1  -4   41.44    2.74   0
  -5   1  -4   27.93    2.59   0
   5   1   4   25.72    2.49   0
  -6   1  -4    3.54    1.50   0
   6   1   4    1.00    1.57   0
  -7   1  -4   -2.15    1.79   0
   7   1   4    4.01    1.78   0
   8   2  -4    1.50    1.60   0
  -8   2   4    1.47    1.88   0
   7   2  -4    4.50    1.88   0
  -7   2   4    3.23    1.94   0
   6   2  -4    1.30    1.30   0
  -6   2   4    5.75    1.48   0
  -5   2   4    0.84    1.14   0
   5   2  -4    1.55    1.14   0
   4   2  -4   21.19    1.78   0
  -4   2   4   18.96    1.76   0
   3   2  -4    3.61    1.03   0
  -3   2   4    2.49    0.99   0
  -2   2   4   29.94    1.72   0
  -2   2   4   29.84    1.69   0
   2   2  -4   26.33    1.60   0
   2   2  -4   29.51    1.72   0
  -1   2   4  700.02    7.03   0
   1   2  -4  698.21    6.77   0
  -1   2   4  703.28    6.96   0
   1   2  -4  706.70    6.88   0
   0   2   4   64.07    2.15   0
   0   2   4   63.96    2.17   0
   0   2  -4   60.28    2.13   0
   0   2  -4   65.97    2.16   0
  -1   2  -4    1.55    0.85   0
   1   2   4   -0.04    0.81   0
   1   2   4   -0.21    0.81   0
  -1   2  -4   -1.70    0.76   0
   2   2   4   81.36    2.86   0
  -2   2  -4   84.17    2.92   0
   3   2   4   24.92    1.98   0
  -3   2  -4   31.66    2.12   0
   4   2   4   21.75    2.16   0
  -4   2  -4   22.34    2.12   0
  -5   2  -4    5.10    1.63   0
   5   2   4    2.01    1.64   0
  -6   2  -4    0.96    1.44   0
   6   2   4   -3.50    1.44   0
  -7   2  -4    3.91    1.81   0
   7   2   4    0.63    1.68   0
   8   3  -4   -0.13    2.18   0
  -8   3   4    0.26    1.81   0
   7   3  -4    2.71    1.71   0
  -7   3   4   -0.65    1.56   0
   6   3  -4    3.55    1.60   0
  -6   3   4    6.30    1.73   0
  -5   3   4   20.46    2.21   0
   5   3  -4   24.22    2.23   0
   4   3  -4   -0.58    1.01   0
  -4   3   4    1.45    1.11   0
   3   3  -4   80.48    2.94   0
  -3   3   4   78.87    2.96   0
  -2   3   4   37.30    1.97   0
  -2   3   4   33.18    1.86   0
   2   3  -4   37.27    1.92   0
   2   3  -4   42.13    2.00   0
  -1   3   4  127.83    3.20   0
   1   3  -4  114.65    3.00   0
   1   3  -4  119.28    3.04   0
  -1   3   4  121.01    3.08   0
   0   3   4  214.27    4.01   0
   0   3   4  222.41    4.10   0
   0   3  -4  213.86    4.00   0
   0   3  -4  222.03    4.07   0
   1   3   4  387.84    5.74   0
   1   3   4  384.00    5.66   0
  -1   3  -4  382.30    5.70   0
  -1   3  -4  372.75    5.58   0
   2   3   4   54.07    2.57   0
  -2   3  -4   57.73    2.54   0
   3   3   4   39.40    2.48   0
  -3   3  -4   38.09    2.48   0
  -4   3  -4   11.51    1.68   0
   4   3   4   10.48    1.67   0
   5   3   4    4.03    1.34   0
  -5   3  -4    0.96    1.34   0
   6   3   4   -1.91    1.37   0
  -6   3  -4    0.55    1.45   0
  -7   3  -4   -1.03    1.93   0
   7   3   4    2.96    1.84   0
   7   4  -4    2.31    1.80   0
  -7   4   4   -0.16    1.75   0
   6   4  -4    0.80    1.59   0
  -6   4   4    1.93    1.48   0
  -5   4   4   45.69    2.93   0
   5   4  -4   40.78    2.96   0
   4   4  -4   44.72    2.59   0
  -4   4   4   38.75    2.52   0
   3   4  -4   82.96    3.13   0
  -3   4   4   86.27    3.21   0
  -2   4   4   49.67    2.38   0
   2   4  -4   48.49    2.29   0
  -1   4   4   13.80    1.48   0
   1   4  -4   15.55    1.38   0
   1   4  -4   15.53    1.38   0
  -1   4   4   13.42    1.36   0
   0   4   4   70.34    2.59   0
   0   4   4   72.48    2.67   0
   0   4  -4   68.95    2.56   0
   0   4  -4   72.88    2.60   0
   1   4   4   76.53    2.83   0
  -1   4  -4   70.55    2.73   0
   2   4   4   25.11    1.91   0
  -2   4  -4   17.56    1.71   0
   3   4   4   24.59    2.14   0
  -3   4  -4   19.95    1.96   0
   4   4   4    0.63    1.21   0
  -4   4  -4    0.24    1.16   0
  -5   4  -4   47.31    3.43   0
   5   4   4   50.96    3.51   0
  -6   4  -4   -0.75    1.32   0
   6   4   4   -2.59    1.71   0
   7   4   4   13.90    2.80   0
  -7   4  -4    7.85    3.10   0
   7   5  -4   -1.41    1.59   0
  -7   5   4    5.03    1.76   0
   6   5  -4   -1.87    1.42   0
  -6   5   4    2.14    1.39   0
  -5   5   4   40.73    2.90   0
   5   5  -4   40.20    2.88   0
   4   5  -4   18.10    1.99   0
  -4   5   4   22.18    2.13   0
   3   5  -4   40.04    2.43   0
  -3   5   4   38.54    2.44   0
  -2   5   4  104.27    3.50   0
   2   5  -4   99.37    3.35   0
  -1   5   4  538.04    7.45   0
   1   5  -4  524.30    7.28   0
   0   5   4  187.58    4.44   0
   0   5  -4  196.10    4.49   0
   1   5   4  638.90    8.44   0
  -1   5  -4  629.51    8.33   0
   2   5   4   31.09    2.33   0
  -2   5  -4   31.88    2.17   0
   3   5   4   65.24    3.34   0
  -3   5  -4   69.41    3.39   0
   4   5   4   20.48    2.33   0
  -4   5  -4   21.57    2.29   0
  -5   5  -4   25.70    2.71   0
   5   5   4   22.67    2.74   0
  -6   5  -4    2.50    1.90   0
   6   5   4    7.11    1.97   0
   7   6  -4    2.95    1.94   0
  -7   6   4    5.53    1.97   0
   6   6  -4    1.53    1.44   0
  -6   6   4    1.11    1.58   0
  -5   6   4   12.29    1.96   0
   5   6  -4    4.23    1.76   0
   4   6  -4   33.81    2.67   0
  -4   6   4   30.63    2.69   0
   3   6  -4   40.77    2.54   0
  -3   6   4   45.22    2.71   0
  -2   6   4    6.90    1.34   0
   2   6  -4    3.72    1.38   0
  -1   6   4   19.88    1.82   0
   1   6  -4   16.87    1.78   0
   0   6   4   29.18    2.11   0
   0   6  -4   31.07    2.17   0
   1   6   4    1.86    1.00   0
  -1   6  -4   -3.73    0.93   0
   2   6   4  179.68    5.14   0
  -2   6  -4  168.80    4.93   0
   3   6   4   16.81    1.99   0
  -3   6  -4   15.56    1.91   0
  -4   6  -4    6.71    1.73   0
   4   6   4    8.08    1.95   0
  -5   6  -4   15.01    2.16   0
   5   6   4   15.79    2.26   0
  -6   6  -4   11.01    2.20   0
   6   6   4    3.97    2.00   0
   7   7  -4    1.20    1.87   0
  -7   7   4    1.40    1.84   0
   6   7  -4    2.23    1.72   0
  -6   7   4    3.93    1.84   0
  -5   7   4    4.13    1.80   0
   5   7  -4   -1.54    1.31   0
   4   7  -4    1.14    1.37   0
  -4   7   4   -0.42    1.43   0
   3   7  -4   64.84    3.45   0
  -3   7   4   63.06    3.41   0
  -2   7   4   30.02    2.39   0
   2   7  -4   29.35    2.27   0
  -1   7   4    3.37    1.20   0
   1   7  -4    1.20    1.03   0
   0   7   4   42.19    2.60   0
   0   7  -4   42.15    2.60   0
   1   7   4    4.03    1.35   0
  -1   7  -4    0.53    1.08   0
   2   7   4    3.64    1.43   0
  -2   7  -4    1.09    1.53   0
  -3   7  -4   15.12    2.10   0
   3   7   4   14.62    2.10   0
  -4   7  -4    0.49    1.46   0
   4   7   4    0.06    1.68   0
   5   7   4    3.68    1.69   0
  -5   7  -4   -1.24    1.71   0
   6   7   4    0.55    1.61   0
  -6   7  -4    0.00    1.53   0
  -6   8   4    0.99    1.85   0
   6   8  -4    1.65    1.72   0
   5   8  -4    1.98    1.80   0
  -5   8   4    6.63    2.08   0
   4   8  -4    8.62    1.99   0
  -4   8   4    9.98    2.00   0
   3   8  -4   -2.45    1.21   0
  -3   8   4   -1.31    1.30   0
  -2   8   4   12.94    1.96   0
   2   8  -4   16.56    1.92   0
  -1   8   4    0.00    1.16   0
   1   8  -4   -1.03    1.02   0
   0   8   4   -0.02    1.07   0
   0   8  -4    3.86    1.15   0
   1   8   4    8.89    1.68   0
  -1   8  -4    7.78    1.55   0
   2   8   4   -0.12    1.42   0
  -2   8  -4    1.56    1.39   0
  -3   8  -4    2.85    1.47   0
   3   8   4    1.88    1.45   0
  -4   8  -4    0.32    1.69   0
   4   8   4    7.47    1.82   0
   5   8   4    2.06    1.67   0
  -5   8  -4    3.99    1.81   0
  -6   9   4    2.69    1.92   0
   6   9  -4   -2.57    1.70   0
  -5   9   4   -1.67    1.47   0
   5   9  -4    3.93    1.59   0
   4   9  -4   -2.80    1.28   0
  -4   9   4   -3.61    1.44   0
   3   9  -4    0.04    1.62   0
  -3   9   4    5.60    1.90   0
  -2   9   4    3.72    1.43   0
   2   9  -4    3.08    1.37   0
  -1   9   4   64.74    3.64   0
   1   9  -4   62.79    3.52   0
   0   9   4   32.19    2.67   0
   0   9  -4   30.40    2.67   0
   1   9   4   19.00    2.17   0
  -1   9  -4   15.58    2.25   0
   2   9   4   11.31    1.87   0
  -2   9  -4    5.94    1.78   0
   3   9   4    7.85    1.91   0
  -3   9  -4   10.54    2.03   0
  -4   9  -4    2.99    1.77   0
   4   9   4    5.76    1.98   0
  -5   9  -4    5.15    2.11   0
   5   9   4    2.71    1.82   0
  -5  10   4   -1.50    1.97   0
   5  10  -4    4.78    1.91   0
   4  10  -4    5.59    1.97   0
  -4  10   4    6.55    2.14   0
   3  10  -4   -0.14    1.54   0
  -3  10   4   -0.84    1.40   0
  -2  10   4   -1.65    1.67   0
   2  10  -4    7.29    1.83   0
  -1  10   4    2.31    1.60   0
   1  10  -4    0.75    1.34   0
   0  10   4   37.51    3.11   0
   0  10  -4   29.02    2.85   0
  -1  10  -4   -3.69    1.47   0
   1  10   4    3.55    1.62   0
  -2  10  -4    2.77    1.69   0
   2  10   4    0.91    1.62   0
   3  10   4    1.26    1.69   0
  -3  10  -4    3.17    1.72   0
   4  10   4    0.98    1.86   0
  -4  10  -4   -3.51    1.63   0
   4  11  -4    7.26    2.09   0
  -4  11   4    7.99    2.00   0
   3  11  -4   10.73    2.19   0
  -3  11   4    8.60    2.14   0
  -2  11   4    4.86    1.98   0
   2  11  -4    3.59    1.65   0
  -1  11   4    2.49    1.56   0
   1  11  -4    1.27    1.46   0
   0  11   4    0.28    1.50   0
   0  11  -4    1.88    1.53   0
  -1  11  -4    0.11    1.82   0
   1  11   4    0.18    1.79   0
   2  11   4    3.11    1.71   0
  -2  11  -4    1.92    1.85   0
  -3  11  -4   -4.36    1.57   0
   3  11   4   -0.28    1.39   0
   3  12  -4   -2.35    1.90   0
  -3  12   4    0.98    1.88   0
  -2  12   4    4.47    2.04   0
   2  12  -4    6.21    2.01   0
  -1  12   4    5.04    1.96   0
   1  12  -4   -0.90    1.70   0
   0  12   4   -0.12    1.77   0
   0  12  -4   -0.67    1.60   0
  -1  12  -4    2.47    1.64   0
   1  12   4   -2.69    1.62   0
  -2  12  -4    8.45    2.13   0
   2  12   4   -3.21    1.81   0
  -1  13   4    7.77    2.40   0
   1  13  -4    8.86    2.29   0
   0  13   4   -3.65    1.87   0
   0  13  -4    2.02    1.88   0
   8   0  -5    0.93    1.83   0
  -8   0   5   -1.35    1.57   0
   7   0  -5   -2.04    1.46   0
  -7   0   5    0.42    1.44   0
   6   0  -5    7.09    1.79   0
  -6   0   5   10.72    2.00   0
  -5   0   5   -0.47    1.07   0
   5   0  -5    0.54    1.13   0
  -4   0   5  240.15    5.41   0
   4   0  -5  230.84    5.26   0
   3   0  -5    1.46    0.92   0
  -3   0   5    2.55    0.95   0
  -2   0   5  146.41    3.46   0
   2   0  -5  147.55    3.41   0
   2   0  -5  139.71    3.35   0
  -2   0   5  141.82    3.43   0
  -1   0   5    1.77    0.81   0
  -1   0   5   -1.69    0.79   0
   1   0  -5    2.30    0.92   0
   1   0  -5    0.16    0.81   0
   0   0   5  484.57    5.84   0
   0   0   5  482.08    5.81   0
   0   0  -5  465.55    5.71   0
   0   0  -5  470.64    5.72   0
   1   0   5   -1.18    0.79   0
   1   0   5   -0.86    0.81   0
  -1   0  -5   -1.49    0.82   0
  -1   0  -5   -1.88    0.84   0
  -2   0  -5  245.40    5.10   0
   2   0   5  256.10    5.18   0
   3   0   5   -0.94    0.93   0
  -3   0  -5    0.36    0.97   0
   4   0   5   -0.57    1.25   0
  -4   0  -5    0.95    1.25   0
  -5   0  -5    0.91    1.31   0
   5   0   5    1.45    1.34   0
   6   0   5    2.48    1.89   0
  -6   0  -5    3.31    1.72   0
   7   0   5   -4.29    1.65   0
  -7   0  -5   -3.74    1.58   0
   8   1  -5   -1.86    2.04   0
  -8   1   5    0.15    1.91   0
   7   1  -5   -1.36    1.57   0
  -7   1   5    2.37    1.51   0
   6   1  -5   27.98    2.68   0
  -6   1   5   37.58    2.81   0
  -5   1   5   25.02    2.27   0
   5   1  -5   28.68    2.31   0
   4   1  -5   66.41    2.95   0
  -4   1   5   65.76    2.98   0
   3   1  -5    1.26    0.99   0
  -3   1   5    1.70    0.98   0
  -2   1   5   54.51    2.23   0
  -2   1   5   52.32    2.18   0
   2   1  -5   51.05    2.16   0
   2   1  -5   50.67    2.12   0
  -1   1   5  103.68    2.80   0
  -1   1   5  107.22    2.79   0
   1   1  -5  103.43    2.74   0
   1   1  -5  107.28    2.77   0
   0   1   5  271.01    4.45   0
   0   1   5  257.67    4.26   0
   0   1  -5  261.46    4.36   0
   0   1  -5  263.08    4.35   0
  -1   1  -5   84.97    2.71   0
  -1   1  -5   75.44    2.59   0
   1   1   5   79.17    2.72   0
   1   1   5   78.30    2.68   0
   2   1   5    8.78    1.24   0
  -2   1  -5    8.87    1.28   0
  -3   1  -5   -0.17    0.97   0
   3   1   5    4.02    1.06   0
   4   1   5    2.75    1.58   0
  -4   1  -5    2.89    1.29   0
  -5   1  -5   12.48    2.02   0
   5   1   5    9.46    1.99   0
  -6   1  -5   -5.55    1.44   0
   6   1   5    4.07    1.63   0
  -7   1  -5   -2.62    1.79   0
   7   1   5   -2.26    1.84   0
   8   2  -5   -1.09    1.66   0
  -8   2   5   -0.13    1.68   0
   7   2  -5   -0.38    1.45   0
  -7   2   5   -0.43    1.45   0
   6   2  -5    2.78    1.62   0
  -6   2   5    4.15    1.55   0
  -5   2   5   21.71    2.13   0
   5   2  -5   20.47    2.05   0
   4   2  -5   -0.13    1.06   0
  -4   2   5    0.94    1.03   0
   3   2  -5   39.90    2.16   0
  -3   2   5   38.40    2.14   0
  -2   2   5    3.67    1.04   0
  -2   2   5    2.02    1.02   0
   2   2  -5    2.38    1.04   0
   2   2  -5   -0.39    0.87   0
  -1   2   5   57.78    2.24   0
  -1   2   5   60.29    2.26   0
   1   2  -5   59.58    2.23   0
   1   2  -5   57.73    2.27   0
   0   2   5   26.12    1.64   0
   0   2   5   29.92    1.70   0
   0   2  -5   26.32    1.65   0
   0   2  -5   29.83    1.65   0
  -1   2  -5   12.95    1.35   0
  -1   2  -5   14.19    1.42   0
   1   2   5   11.36    1.32   0
   1   2   5   13.46    1.35   0
   2   2   5    2.68    1.03   0
  -2   2  -5    2.18    1.04   0
   3   2   5    1.26    1.16   0
  -3   2  -5    2.76    1.19   0
  -4   2  -5    0.69    1.04   0
   4   2   5    0.00    1.17   0
   5   2   5    6.14    1.86   0
  -5   2  -5    8.65    1.81   0
  -6   2  -5    6.55    1.74   0
   6   2   5    1.68    1.43   0
  -7   2  -5    4.61    1.95   0
   7   2   5   -1.17    1.94   0
   8   3  -5   -2.11    1.59   0
  -8   3   5    0.99    1.79   0
   7   3  -5    9.28    2.25   0
  -7   3   5    9.45    2.05   0
   6   3  -5    1.33    1.49   0
  -6   3   5   -3.10    1.26   0
  -5   3   5    1.36    1.32   0
   5   3  -5   -0.75    1.23   0
   4   3  -5    3.19    1.24   0
  -4   3   5    1.13    1.22   0
   3   3  -5    0.06    1.08   0
  -3   3   5    2.05    1.03   0
  -2   3   5    6.60    1.19   0
   2   3  -5    4.31    1.07   0
  -1   3   5   44.68    2.16   0
   1   3  -5   52.93    2.24   0
   1   3  -5   48.66    2.13   0
  -1   3   5   49.75    2.18   0
   0   3   5  164.57    3.78   0
   0   3   5  164.25    3.82   0
   0   3  -5  169.25    3.82   0
   0   3  -5  161.57    3.75   0
  -1   3  -5   22.67    1.74   0
   1   3   5   20.16    1.56   0
   2   3   5   56.26    2.76   0
  -2   3  -5   57.23    2.67   0
   3   3   5   19.86    2.03   0
  -3   3  -5   18.76    1.89   0
   4   3   5    4.80    1.44   0
  -4   3  -5   -0.87    1.35   0
   5   3   5    5.18    1.71   0
  -5   3  -5    1.25    1.46   0
  -6   3  -5    1.57    1.78   0
   6   3   5    1.26    1.85   0
   7   4  -5   -0.29    1.49   0
  -7   4   5   -0.27    1.58   0
   6   4  -5    8.90    1.72   0
  -6   4   5    4.09    1.65   0
  -5   4   5    3.83    1.42   0
   5   4  -5    1.23    1.36   0
   4   4  -5   16.29    1.87   0
  -4   4   5   23.93    2.06   0
   3   4  -5    3.93    1.09   0
  -3   4   5    1.06    1.01   0
  -2   4   5  102.87    3.38   0
   2   4  -5  100.82    3.29   0
  -1   4   5    3.95    1.09   0
   1   4  -5    6.11    1.12   0
   0   4   5   -0.15    0.91   0
   0   4  -5    0.87    0.91   0
  -1   4  -5    3.32    1.13   0
   1   4   5    2.63    1.10   0
  -2   4  -5   58.10    2.82   0
   2   4   5   60.21    2.88   0
   3   4   5   25.56    2.19   0
  -3   4  -5   25.89    2.20   0
  -4   4  -5   11.76    2.09   0
   4   4   5   14.45    2.12   0
  -5   4  -5    3.56    1.54   0
   5   4   5   -0.40    1.50   0
  -6   4  -5    4.14    1.65   0
   6   4   5    3.14    1.72   0
   7   5  -5    5.02    2.00   0
  -7   5   5    2.43    1.79   0
   6   5  -5    0.66    1.57   0
  -6   5   5    2.26    1.50   0
  -5   5   5    2.52    1.45   0
   5   5  -5    2.50    1.28   0
   4   5  -5   -0.44    1.15   0
  -4   5   5    0.96    1.14   0
   3   5  -5  172.02    4.78   0
  -3   5   5  180.47    4.98   0
  -2   5   5   27.02    2.09   0
   2   5  -5   27.30    1.99   0
  -1   5   5  435.04    7.00   0
   1   5  -5  406.87    6.71   0
   0   5   5   15.08    1.69   0
   0   5  -5   15.52    1.65   0
  -1   5  -5   59.36    2.80   0
   1   5   5   61.99    2.85   0
   2   5   5    0.45    1.26   0
  -2   5  -5    4.32    1.30   0
   3   5   5   69.60    3.56   0
  -3   5  -5   59.59    3.39   0
  -4   5  -5   -0.44    1.30   0
   4   5   5   -0.36    1.34   0
  -5   5  -5   13.19    2.21   0
   5   5   5   13.94    2.22   0
  -6   5  -5   -1.15    1.87   0
   6   5   5    3.71    1.72   0
   7   6  -5   -0.97    1.68   0
  -7   6   5   -0.57    2.00   0
   6   6  -5   -0.11    1.46   0
  -6   6   5    1.44    1.40   0
  -5   6   5    2.83    1.73   0
   5   6  -5    4.04    1.67   0
   4   6  -5   31.27    2.52   0
  -4   6   5   26.68    2.51   0
   3   6  -5    0.98    1.00   0
  -3   6   5    4.12    1.22   0
  -2   6   5   14.83    1.75   0
   2   6  -5   11.08    1.58   0
  -1   6   5   -3.39    0.90   0
   1   6  -5    0.88    0.99   0
   0   6  -5   20.13    1.87   0
   0   6   5   21.27    1.96   0
   1   6   5    2.24    1.21   0
  -1   6  -5    1.22    1.25   0
   2   6   5   20.77    2.02   0
  -2   6  -5   18.07    2.05   0
  -3   6  -5    1.93    1.54   0
   3   6   5    1.79    1.32   0
  -4   6  -5    3.67    1.69   0
   4   6   5    6.06    1.68   0
  -5   6  -5    5.00    1.80   0
   5   6   5    5.83    1.71   0
   6   6   5   -2.40    1.98   0
  -6   6  -5    0.03    1.88   0
   7   7  -5   -3.79    1.80   0
  -7   7   5   -0.50    1.80   0
   6   7  -5    1.65    1.55   0
  -6   7   5   -1.25    1.56   0
  -5   7   5    3.84    1.69   0
   5   7  -5    3.81    1.62   0
   4   7  -5   39.90    3.00   0
  -4   7   5   48.37    3.25   0
   3   7  -5   15.60    2.02   0
  -3   7   5   19.80    2.17   0
  -2   7   5   23.83    2.21   0
   2   7  -5   22.59    2.08   0
  -1   7   5   15.95    1.85   0
   1   7  -5   19.12    1.87   0
   0   7   5   10.36    1.62   0
   0   7  -5    8.79    1.69   0
   1   7   5   33.48    2.51   0
  -1   7  -5   33.92    2.51   0
  -2   7  -5   61.35    3.50   0
   2   7   5   62.93    3.54   0
  -3   7  -5   12.93    1.84   0
   3   7   5    4.93    1.70   0
  -4   7  -5   11.62    1.96   0
   4   7   5    2.56    2.05   0
  -5   7  -5    1.54    1.84   0
   5   7   5   -1.49    1.61   0
  -6   8   5   -4.37    1.77   0
   6   8  -5   -0.72    1.64   0
  -5   8   5    4.97    1.52   0
   5   8  -5    2.44    1.72   0
   4   8  -5    7.49    1.64   0
  -4   8   5    2.16    1.55   0
   3   8  -5   10.26    1.87   0
  -3   8   5   11.97    1.91   0
  -2   8   5   19.36    2.23   0
   2   8  -5   24.02    2.24   0
  -1   8   5    4.56    1.51   0
   1   8  -5    1.97    1.38   0
   0   8   5    1.27    1.28   0
   0   8  -5    1.68    1.24   0
   1   8   5   41.92    3.07   0
  -1   8  -5   43.32    3.00   0
  -2   8  -5   17.81    2.31   0
   2   8   5   17.05    2.30   0
   3   8   5    2.73    1.48   0
  -3   8  -5   -2.64    1.39   0
   4   8   5    2.17    1.68   0
  -4   8  -5    4.20    1.72   0
  -5   8  -5   -1.03    1.84   0
   5   8   5   -2.25    1.72   0
  -6   9   5    3.24    2.27   0
   6   9  -5    1.79    2.02   0
  -5   9   5    7.72    2.13   0
   5   9  -5    3.34    1.87   0
   4   9  -5   15.16    2.46   0
  -4   9   5   13.52    2.21   0
   3   9  -5   20.06    2.50   0
  -3   9   5   16.28    2.51   0
  -2   9   5    5.66    1.61   0
   2   9  -5    9.70    1.73   0
   1   9  -5    3.21    1.46   0
  -1   9   5    0.98    1.51   0
   0   9   5    0.36    1.32   0
   0   9  -5    0.56    1.35   0
   1   9   5    4.36    1.62   0
  -1   9  -5    2.65    1.55   0
   2   9   5    8.57    2.00   0
  -2   9  -5    5.67    1.99   0
   3   9   5    1.13    1.67   0
  -3   9  -5   -1.25    1.42   0
   4   9   5   -0.50    1.63   0
  -4   9  -5    3.38    1.75   0
  -5  10   5    3.05    2.04   0
   5  10  -5    7.10    2.01   0
   4  10  -5   10.80    2.05   0
  -4  10   5    9.95    2.27   0
   3  10  -5   14.29    2.27   0
  -3  10   5   11.02    2.18   0
  -2  10   5    0.00    1.57   0
   2  10  -5    2.60    1.58   0
  -1  10   5   18.82    2.55   0
   1  10  -5   22.98    2.51   0
   0  10  -5   10.39    2.05   0
   0  10   5   12.39    2.13   0
  -1  10  -5   16.47    2.30   0
   1  10   5   22.41    2.61   0
   2  10   5    5.26    1.91   0
  -2  10  -5    6.61    1.84   0
   3  10   5   -2.81    1.79   0
  -3  10  -5    3.53    1.60   0
   4  10   5   -1.30    1.72   0
  -4  10  -5   -0.55    1.77   0
   4  11  -5   10.27    1.92   0
  -4  11   5    1.04    2.11   0
   3  11  -5    3.68    1.68   0
  -3  11   5    7.11    1.92   0
  -2  11   5    3.15    1.73   0
   2  11  -5    1.96    1.36   0
  -1  11   5   16.56    2.56   0
   1  11  -5   20.59    2.66   0
   0  11   5   -1.23    1.61   0
   0  11  -5    0.84    1.83   0
  -1  11  -5    6.58    2.00   0
   1  11   5    3.47    1.92   0
   2  11   5    2.33    1.87   0
  -2  11  -5   -0.57    2.01   0
  -3  11  -5    6.66    2.01   0
   3  11   5   -4.02    1.70   0
   3  12  -5   11.01    2.60   0
  -3  12   5   18.70    2.78   0
  -2  12   5   -3.04    2.00   0
   2  12  -5    4.22    1.86   0
  -1  12   5   10.53    2.43   0
   1  12  -5    3.64    2.18   0
   0  12   5   -0.37    1.57   0
   0  12  -5   -3.78    1.67   0
   1  12   5    5.80    2.05   0
  -1  12  -5   -5.57    1.66   0
   2  12   5   10.43    2.33   0
  -2  12  -5    2.22    2.09   0
   8   0  -6    6.14    2.48   0
  -8   0   6    6.68    2.40   0
   7   0  -6   -0.63    1.44   0
  -7   0   6    1.59    1.59   0
   6   0  -6   61.12    3.65   0
  -6   0   6   52.61    3.48   0
  -5   0   6    1.30    1.17   0
   5   0  -6    1.44    1.16   0
  -4   0   6   67.60    3.14   0
   4   0  -6   70.81    3.08   0
  -3   0   6    0.73    0.94   0
   3   0  -6   -0.93    0.90   0
  -2   0   6 1175.52   10.71   0
   2   0  -6 1177.39   10.53   0
   2   0  -6 1166.16   10.52   0
  -2   0   6 1196.50   10.92   0
  -1   0   6   -1.62    0.84   0
  -1   0   6    0.90    0.92   0
   1   0  -6    0.02    0.86   0
   1   0  -6   -0.72    0.86   0
   0   0   6 1051.26    9.83   0
   0   0   6 1019.02    9.55   0
   0   0  -6 1022.73    9.54   0
   0   0  -6 1016.81    9.46   0
   1   0   6   -3.28    0.75   0
  -1   0  -6    2.81    0.93   0
  -2   0  -6   20.75    1.84   0
   2   0   6   21.51    1.85   0
   3   0   6   -2.08    1.04   0
  -3   0  -6    0.73    1.11   0
  -4   0  -6   18.64    2.20   0
   4   0   6   24.43    2.46   0
  -5   0  -6    1.27    1.60   0
   5   0   6   -2.19    1.24   0
  -6   0  -6    3.23    1.89   0
   6   0   6    6.03    1.95   0
   8   1  -6    6.42    2.26   0
  -8   1   6   12.13    2.53   0
   7   1  -6    8.18    2.15   0
  -7   1   6   11.02    2.15   0
   6   1  -6   22.09    2.44   0
  -6   1   6   27.10    2.52   0
  -5   1   6    4.09    1.31   0
   5   1  -6    0.19    1.09   0
   4   1  -6   24.30    2.00   0
  -4   1   6   20.85    2.16   0
   3   1  -6  138.58    3.88   0
  -3   1   6  145.55    4.00   0
   2   1  -6    5.01    1.07   0
   2   1  -6    1.38    0.90   0
  -2   1   6    2.23    0.92   0
  -2   1   6    2.42    1.05   0
   1   1  -6  104.28    2.99   0
  -1   1   6  104.51    3.04   0
  -1   1   6  101.32    2.95   0
   1   1  -6  106.15    3.00   0
   0   1   6  130.83    3.43   0
   0   1   6  130.87    3.38   0
   0   1  -6  126.49    3.33   0
   0   1  -6  128.97    3.40   0
  -1   1  -6   66.07    2.67   0
   1   1   6   70.38    2.73   0
   2   1   6   81.95    3.22   0
  -2   1  -6   78.01    3.12   0
   3   1   6    1.05    1.17   0
  -3   1  -6    0.91    1.05   0
   4   1   6   43.00    3.14   0
  -4   1  -6   38.68    2.85   0
   5   1   6    1.27    1.27   0
  -5   1  -6    1.57    1.39   0
  -6   1  -6    7.83    2.61   0
   6   1   6    7.93    2.14   0
   8   2  -6    4.44    1.88   0
  -8   2   6   -2.82    1.62   0
   7   2  -6    1.40    1.55   0
  -7   2   6   -1.94    1.53   0
   6   2  -6    2.79    1.39   0
  -6   2   6   -0.09    1.41   0
  -5   2   6    7.38    1.66   0
   5   2  -6   10.26    1.69   0
   4   2  -6  141.33    4.36   0
  -4   2   6  143.24    4.44   0
   3   2  -6   41.16    2.22   0
  -3   2   6   45.61    2.37   0
  -2   2   6  433.01    6.46   0
   2   2  -6  409.77    6.21   0
  -1   2   6   59.25    2.46   0
   1   2  -6   59.30    2.39   0
   1   2  -6   57.79    2.36   0
  -1   2   6   57.46    2.38   0
   0   2  -6   66.00    2.59   0
   0   2   6   74.48    2.68   0
   0   2   6   71.16    2.72   0
   0   2  -6   66.86    2.56   0
   1   2   6   38.99    2.19   0
  -1   2  -6   37.61    2.14   0
   2   2   6  131.61    4.13   0
  -2   2  -6  141.96    4.25   0
   3   2   6   34.98    2.45   0
  -3   2  -6   32.35    2.47   0
   4   2   6   26.78    2.61   0
  -4   2  -6   34.22    2.73   0
  -5   2  -6    4.39    1.61   0
   5   2   6    7.74    1.81   0
  -6   2  -6    0.31    1.58   0
   6   2   6    1.37    1.68   0
   8   3  -6    1.99    1.94   0
  -8   3   6    2.43    1.78   0
   7   3  -6    6.09    1.93   0
  -7   3   6    7.41    1.93   0
   6   3  -6    0.61    1.48   0
  -6   3   6    2.85    1.36   0
  -5   3   6    1.85    1.39   0
   5   3  -6    2.87    1.33   0
   4   3  -6    1.54    1.38   0
  -4   3   6    4.34    1.36   0
   3   3  -6    5.05    1.08   0
  -3   3   6   -0.06    0.94   0
   2   3  -6   16.26    1.57   0
  -2   3   6   18.30    1.60   0
  -1   3   6  321.81    5.63   0
   1   3  -6  318.88    5.53   0
   0   3   6   11.62    1.49   0
   0   3  -6   14.37    1.40   0
  -1   3  -6   13.80    1.49   0
   1   3   6    6.74    1.31   0
   2   3   6   11.02    1.62   0
  -2   3  -6   12.32    1.59   0
   3   3   6    4.84    1.46   0
  -3   3  -6    6.27    1.36   0
   4   3   6   -0.65    1.26   0
  -4   3  -6    1.76    1.45   0
   5   3   6   15.20    2.24   0
  -5   3  -6    4.71    2.13   0
   6   3   6   -1.16    1.69   0
  -6   3  -6   -0.24    1.73   0
   7   4  -6    2.24    1.65   0
  -7   4   6    0.05    1.85   0
   6   4  -6   11.36    2.01   0
  -6   4   6   14.03    2.15   0
  -5   4   6   11.36    1.91   0
   5   4  -6   13.13    1.84   0
   4   4  -6    2.20    1.14   0
  -4   4   6   -0.29    1.11   0
  -3   4   6   18.77    1.85   0
   3   4  -6   16.25    1.85   0
  -2   4   6   72.46    3.04   0
   2   4  -6   73.43    2.98   0
   1   4  -6   -1.17    0.90   0
  -1   4   6    0.68    0.93   0
   0   4   6   73.29    3.10   0
   0   4  -6   73.78    2.98   0
   1   4   6   10.84    1.42   0
  -1   4  -6    6.62    1.38   0
   2   4   6    2.87    1.24   0
  -2   4  -6   -0.84    1.09   0
  -3   4  -6   -0.80    1.24   0
   3   4   6   -1.00    1.19   0
  -4   4  -6   26.69    2.60   0
   4   4   6   29.16    2.75   0
  -5   4  -6    2.97    1.55   0
   5   4   6    3.56    1.63   0
  -6   4  -6   -1.49    1.74   0
   6   4   6   -0.37    1.54   0
   7   5  -6   13.51    2.60   0
  -7   5   6   13.55    2.72   0
   6   5  -6   11.84    2.03   0
  -6   5   6    6.84    1.88   0
  -5   5   6    7.78    1.59   0
   5   5  -6    7.07    1.63   0
   4   5  -6    7.58    1.67   0
  -4   5   6    2.73    1.60   0
  -3   5   6   29.22    2.33   0
   3   5  -6   31.66    2.30   0
  -2   5   6    3.10    1.05   0
   2   5  -6    0.23    0.96   0
  -1   5   6  366.23    6.73   0
   1   5  -6  339.59    6.36   0
   0   5   6    7.22    1.44   0
   0   5  -6    8.31    1.40   0
   1   5   6   25.75    2.23   0
  -1   5  -6   23.07    1.96   0
  -2   5  -6   -1.41    1.28   0
   2   5   6    2.63    1.26   0
  -3   5  -6    5.11    1.56   0
   3   5   6    3.20    1.44   0
  -4   5  -6    2.42    1.42   0
   4   5   6   -2.00    1.44   0
  -5   5  -6    9.07    1.96   0
   5   5   6    4.06    1.75   0
  -6   5  -6   -0.92    1.99   0
   6   5   6    3.10    1.71   0
   7   6  -6    3.23    1.63   0
  -7   6   6   -1.10    1.58   0
   6   6  -6    3.72    1.66   0
  -6   6   6    0.00    1.64   0
  -5   6   6    0.47    1.27   0
   5   6  -6   -0.52    1.43   0
  -4   6   6    7.70    1.76   0
   4   6  -6    6.12    1.73   0
   3   6  -6    0.72    1.23   0
  -3   6   6    1.73    1.10   0
  -2   6   6   21.06    1.98   0
   2   6  -6   18.87    1.89   0
  -1   6   6    8.18    1.52   0
   1   6  -6    3.97    1.31   0
   0   6   6    6.65    1.41   0
   0   6  -6    2.88    1.29   0
   1   6   6    8.78    1.69   0
  -1   6  -6   10.08    1.59   0
   2   6   6   23.44    2.34   0
  -2   6  -6   27.76    2.44   0
   3   6   6    3.24    1.49   0
  -3   6  -6    0.35    1.40   0
  -4   6  -6    4.90    1.84   0
   4   6   6    4.82    1.82   0
  -5   6  -6   -1.12    1.48   0
   5   6   6   -1.33    1.61   0
   7   7  -6    0.11    1.75   0
  -7   7   6    1.32    1.72   0
   6   7  -6   10.31    2.09   0
  -6   7   6    8.29    2.05   0
  -5   7   6   -0.87    1.51   0
   5   7  -6    3.90    1.58   0
   4   7  -6   59.75    3.64   0
  -4   7   6   59.09    3.68   0
   3   7  -6   -0.61    1.21   0
  -3   7   6   -0.49    1.25   0
  -2   7   6   12.85    1.83   0
   2   7  -6   17.10    1.96   0
  -1   7   6    4.88    1.46   0
   1   7  -6    3.40    1.43   0
   0   7   6   -0.99    1.21   0
   0   7  -6    3.08    1.16   0
   1   7   6   19.24    2.11   0
  -1   7  -6   12.32    1.89   0
   2   7   6   28.66    2.69   0
  -2   7  -6   32.87    2.75   0
   3   7   6   -1.92    1.28   0
  -3   7  -6    0.19    1.37   0
  -4   7  -6    1.69    1.45   0
   4   7   6   -0.87    1.65   0
  -5   7  -6   -0.50    1.76   0
   5   7   6   -3.72    1.61   0
  -6   8   6    4.66    2.00   0
   6   8  -6    8.19    2.11   0
   5   8  -6   -0.61    1.49   0
  -5   8   6    0.26    1.57   0
   4   8  -6   27.09    2.79   0
  -4   8   6   30.48    2.85   0
   3   8  -6   16.68    2.24   0
  -3   8   6   16.36    2.30   0
  -2   8   6   26.71    2.60   0
   2   8  -6   27.44    2.39   0
  -1   8   6    7.53    1.69   0
   1   8  -6    8.34    1.60   0
   0   8   6   43.56    3.10   0
   0   8  -6   47.49    3.15   0
   1   8   6   20.89    2.48   0
  -1   8  -6   21.39    2.38   0
   2   8   6   55.91    3.66   0
  -2   8  -6   53.54    3.49   0
   3   8   6    0.69    1.54   0
  -3   8  -6    0.58    1.65   0
  -4   8  -6    4.37    1.95   0
   4   8   6    1.45    1.86   0
   5   8   6    0.93    1.90   0
  -5   8  -6   -3.67    1.72   0
   6   9  -6    2.00    1.92   0
  -6   9   6    4.34    2.30   0
   5   9  -6    9.58    2.23   0
  -5   9   6    3.50    2.29   0
   4   9  -6   -2.02    1.48   0
  -4   9   6   -2.91    1.27   0
  -3   9   6    4.44    1.77   0
   3   9  -6    5.67    1.72   0
  -2   9   6    1.58    1.54   0
   2   9  -6    0.13    1.39   0
  -1   9   6   10.75    1.84   0
   1   9  -6    3.77    1.65   0
   0   9   6   -4.22    1.18   0
   0   9  -6    2.21    1.40   0
   1   9   6    2.83    1.78   0
  -1   9  -6    1.73    1.42   0
   2   9   6   11.51    2.39   0
  -2   9  -6   21.17    2.47   0
  -3   9  -6   -0.23    1.37   0
   3   9   6    1.25    1.57   0
   4   9   6    7.37    2.01   0
  -4   9  -6    6.73    2.33   0
  -5  10   6    9.89    2.31   0
   5  10  -6    3.04    2.45   0
   4  10  -6   10.12    2.19   0
  -4  10   6    1.77    1.87   0
  -3  10   6   37.85    3.32   0
   3  10  -6   36.10    3.24   0
  -2  10   6   14.49    2.48   0
   2  10  -6   17.43    2.61   0
   1  10  -6   48.99    3.54   0
  -1  10   6   47.21    3.71   0
   0  10   6   18.30    2.78   0
   0  10  -6   15.80    2.44   0
  -1  10  -6   37.71    3.26   0
   1  10   6   37.74    3.12   0
  -2  10  -6    5.73    1.70   0
   2  10   6    1.83    1.79   0
  -3  10  -6   18.97    3.05   0
   3  10   6   16.54    2.79   0
   4  11  -6    2.19    2.02   0
  -4  11   6   -4.57    2.10   0
   3  11  -6    2.65    1.67   0
  -3  11   6   -2.43    1.94   0
   2  11  -6   -1.15    1.61   0
  -2  11   6    2.82    1.69   0
  -1  11   6    3.80    1.82   0
   1  11  -6    3.67    1.74   0
   0  11  -6    1.07    1.67   0
   0  11   6   -0.42    1.58   0
  -1  11  -6    6.49    1.98   0
   1  11   6    1.63    1.92   0
   2  11   6   17.30    2.67   0
  -2  11  -6   17.68    2.74   0
  -3  12   6    2.92    2.01   0
   3  12  -6    5.11    1.71   0
   2  12  -6    1.25    1.88   0
  -2  12   6    0.78    1.85   0
  -1  12   6    4.56    2.07   0
   1  12  -6    3.70    1.95   0
   0  12  -6   -2.43    1.70   0
   0  12   6   -3.38    1.58   0
   1  12   6   28.71    3.35   0
  -1  12  -6   18.66    2.98   0
   8   0  -7    4.87    2.10   0
  -8   0   7    2.25    1.92   0
  -7   0   7    4.82    1.58   0
   7   0  -7    3.73    1.58   0
   6   0  -7   66.83    3.88   0
  -6   0   7   71.68    3.99   0
  -5   0   7   -3.05    1.16   0
   5   0  -7    0.35    1.12   0
  -4   0   7  645.36    9.51   0
   4   0  -7  622.38    9.16   0
  -3   0   7   -0.47    0.95   0
   3   0  -7    0.73    0.98   0
   2   0  -7  834.83    9.14   0
  -2   0   7  854.99    9.60   0
  -1   0   7   -1.97    0.98   0
   1   0  -7   -0.62    0.83   0
   0   0  -7  948.72    9.79   0
   0   0   7  979.36   10.10   0
  -1   0  -7   -0.29    1.01   0
   1   0   7   -2.66    1.07   0
  -2   0  -7  641.92    9.31   0
   2   0   7  687.31    9.50   0
  -3   0  -7    0.19    1.22   0
   3   0   7   -0.85    1.25   0
   4   0   7   66.53    3.81   0
  -4   0  -7   64.67    3.77   0
   5   0   7    4.05    1.47   0
  -5   0  -7   -1.05    1.48   0
  -6   0  -7    2.93    1.96   0
   6   0   7    5.76    1.95   0
  -8   1   7    4.06    2.00   0
   8   1  -7    4.87    2.29   0
   7   1  -7    2.99    1.67   0
  -7   1   7    3.04    1.52   0
   6   1  -7    5.25    1.75   0
  -6   1   7    6.36    1.86   0
   5   1  -7    1.49    1.29   0
  -5   1   7    2.77    1.35   0
   4   1  -7    4.07    1.26   0
  -4   1   7    1.73    1.18   0
   3   1  -7   28.64    2.03   0
  -3   1   7   30.91    2.17   0
  -2   1   7   -0.44    0.92   0
   2   1  -7    0.59    0.97   0
  -1   1   7    5.06    1.12   0
   1   1  -7    8.11    1.16   0
   0   1   7   79.12    2.96   0
   0   1  -7   79.83    2.94   0
  -1   1  -7   54.78    2.59   0
   1   1   7   58.54    2.74   0
  -2   1  -7   97.29    3.69   0
   2   1   7   88.91    3.57   0
   3   1   7    1.11    1.23   0
  -3   1  -7    0.60    1.18   0
  -4   1  -7   14.00    2.04   0
   4   1   7    9.27    1.82   0
  -5   1  -7    0.04    1.85   0
   5   1   7    4.87    1.80   0
  -6   1  -7    2.74    1.92   0
   6   1   7    6.13    2.13   0
  -8   2   7   -1.64    1.59   0
   8   2  -7   -9.36    1.56   0
   7   2  -7   13.84    2.56   0
  -7   2   7   15.28    2.47   0
   6   2  -7    5.29    1.74   0
  -6   2   7    2.88    1.71   0
  -5   2   7   21.08    2.23   0
   5   2  -7   19.77    2.13   0
   4   2  -7    4.47    1.25   0
  -4   2   7    3.77    1.21   0
  -3   2   7   67.32    3.02   0
   3   2  -7   69.11    2.99   0
   2   2  -7    1.69    0.98   0
  -2   2   7    1.22    0.90   0
  -1   2   7  473.29    7.06   0
   1   2  -7  462.74    6.91   0
   0   2   7   41.77    2.27   0
   0   2  -7   41.80    2.21   0
   1   2   7  169.71    4.52   0
  -1   2  -7  171.03    4.53   0
  -2   2  -7    4.80    1.39   0
   2   2   7    3.42    1.41   0
   3   2   7   24.60    2.25   0
  -3   2  -7   18.82    2.14   0
  -4   2  -7   12.04    1.91   0
   4   2   7   10.31    2.16   0
   5   2   7   13.37    2.59   0
  -5   2  -7   17.44    2.64   0
   6   2   7   -2.60    1.73   0
  -6   2  -7   -1.87    1.90   0
   8   3  -7    1.36    1.70   0
  -8   3   7    2.92    2.15   0
   7   3  -7   14.45    2.46   0
  -7   3   7   10.62    2.28   0
  -6   3   7   11.69    2.15   0
   6   3  -7   10.50    2.18   0
  -5   3   7   12.85    1.94   0
   5   3  -7   13.24    1.92   0
   4   3  -7    2.24    1.11   0
  -4   3   7    0.47    1.10   0
   3   3  -7    7.32    1.48   0
  -3   3   7   10.30    1.58   0
  -2   3   7   90.73    3.33   0
   2   3  -7   88.98    3.25   0
  -1   3   7  440.65    7.01   0
   1   3  -7  437.53    6.90   0
   0   3   7   -0.70    0.96   0
   0   3  -7   -0.28    1.00   0
  -1   3  -7   24.71    1.96   0
   1   3   7   23.68    1.95   0
   2   3   7    7.26    1.54   0
  -2   3  -7    8.90    1.70   0
   3   3   7    2.05    1.36   0
  -3   3  -7    1.14    1.25   0
  -4   3  -7   22.15    2.53   0
   4   3   7   23.38    2.58   0
   5   3   7    8.34    2.05   0
  -5   3  -7    7.94    2.08   0
   6   3   7   -2.69    2.15   0
  -6   3  -7   -3.26    1.71   0
   7   4  -7    8.59    2.10   0
  -7   4   7    7.42    2.22   0
   6   4  -7   12.77    1.95   0
  -6   4   7    6.18    1.76   0
  -5   4   7    0.65    1.42   0
   5   4  -7    4.80    1.39   0
   4   4  -7   11.73    1.84   0
  -4   4   7   13.18    1.94   0
  -3   4   7   60.87    3.09   0
   3   4  -7   58.01    2.95   0
  -2   4   7   64.73    3.03   0
   2   4  -7   66.82    3.00   0
  -1   4   7  256.75    5.61   0
   1   4  -7  242.87    5.42   0
   0   4  -7   35.40    2.32   0
   0   4   7   45.13    2.51   0
   1   4   7   -3.27    1.27   0
  -1   4  -7    3.92    1.21   0
   2   4   7   13.11    1.87   0
  -2   4  -7   15.42    1.83   0
  -3   4  -7    3.46    1.35   0
   3   4   7   -0.50    1.06   0
  -4   4  -7   12.03    2.14   0
   4   4   7   14.41    2.22   0
   5   4   7    1.69    1.60   0
  -5   4  -7    2.22    1.72   0
  -6   4  -7    3.44    2.13   0
   6   4   7    1.34    1.74   0
   7   5  -7    6.83    2.02   0
  -7   5   7    2.55    1.97   0
   6   5  -7   18.41    2.31   0
  -6   5   7   14.72    2.22   0
  -5   5   7   -1.59    1.29   0
   5   5  -7    1.80    1.37   0
   4   5  -7   -1.96    1.14   0
  -4   5   7   -0.68    1.30   0
  -3   5   7   40.22    2.67   0
   3   5  -7   39.58    2.66   0
   2   5  -7    2.61    1.13   0
  -2   5   7   -3.08    1.01   0
  -1   5   7    4.85    1.52   0
   1   5  -7    8.73    1.46   0
   0   5   7   38.74    2.62   0
   0   5  -7   41.04    2.61   0
   1   5   7   -0.13    1.19   0
  -1   5  -7    1.16    1.24   0
   2   5   7    2.02    1.21   0
  -2   5  -7   -0.58    1.21   0
  -3   5  -7   19.09    2.47   0
   3   5   7   23.87    2.40   0
  -4   5  -7    2.59    1.58   0
   4   5   7    0.77    1.50   0
  -5   5  -7    0.78    1.51   0
   5   5   7    2.54    1.65   0
  -7   6   7   -0.84    2.12   0
   7   6  -7   -3.57    1.56   0
   6   6  -7    2.71    1.74   0
  -6   6   7   -0.84    1.71   0
  -5   6   7    2.09    1.43   0
   5   6  -7    0.77    1.52   0
   4   6  -7   27.06    2.59   0
  -4   6   7   27.14    2.68   0
   3   6  -7    1.22    1.30   0
  -3   6   7    1.40    1.12   0
  -2   6   7    1.76    1.18   0
   2   6  -7    0.06    1.14   0
  -1   6   7   10.54    1.54   0
   1   6  -7    9.36    1.47   0
   0   6  -7    0.17    1.09   0
   0   6   7   -0.98    1.17   0
   1   6   7   10.22    1.74   0
  -1   6  -7   11.00    1.72   0
   2   6   7    8.57    1.70   0
  -2   6  -7    8.82    1.60   0
   3   6   7    1.23    1.65   0
  -3   6  -7    4.65    1.67   0
  -4   6  -7    5.05    1.80   0
   4   6   7    0.11    1.55   0
  -5   6  -7    6.57    2.06   0
   5   6   7    5.17    1.81   0
  -6   7   7    1.60    1.77   0
   6   7  -7    2.70    1.71   0
  -5   7   7    5.82    1.85   0
   5   7  -7    5.22    1.81   0
   4   7  -7    3.12    1.47   0
  -4   7   7    1.87    1.40   0
   3   7  -7    0.89    1.32   0
  -3   7   7   -1.36    1.36   0
  -2   7   7    3.92    1.60   0
   2   7  -7    2.60    1.37   0
  -1   7   7   23.17    2.22   0
   1   7  -7   18.95    2.05   0
   0   7   7    2.37    1.38   0
   0   7  -7    2.33    1.43   0
  -1   7  -7   27.62    2.55   0
   1   7   7   32.33    2.59   0
   2   7   7   13.19    2.06   0
  -2   7  -7   10.07    1.96   0
   3   7   7    1.59    1.57   0
  -3   7  -7   -2.39    1.33   0
   4   7   7    4.48    1.81   0
  -4   7  -7   -0.34    1.72   0
   5   7   7    0.05    1.60   0
  -5   7  -7   -4.71    1.94   0
  -6   8   7   14.13    2.72   0
   6   8  -7   10.64    2.50   0
   5   8  -7    5.18    1.71   0
  -5   8   7    3.99    1.68   0
   4   8  -7   52.10    3.57   0
  -4   8   7   57.64    3.71   0
  -3   8   7    0.66    1.54   0
   3   8  -7    4.15    1.55   0
  -2   8   7   38.14    3.04   0
   2   8  -7   39.74    2.94   0
  -1   8   7    6.31    1.44   0
   1   8  -7    0.14    1.32   0
   0   8   7   52.21    3.44   0
   0   8  -7   47.53    3.25   0
  -1   8  -7    3.91    1.63   0
   1   8   7    2.15    1.55   0
   2   8   7   40.14    3.19   0
  -2   8  -7   30.73    3.03   0
   3   8   7    0.11    1.50   0
  -3   8  -7    2.08    1.90   0
   4   8   7    8.39    2.04   0
  -4   8  -7   11.53    2.21   0
   5   9  -7    1.76    1.66   0
  -5   9   7    6.16    1.92   0
   4   9  -7    7.88    1.99   0
  -4   9   7    9.46    2.14   0
   3   9  -7    8.22    1.91   0
  -3   9   7   10.30    2.09   0
  -2   9   7   -0.50    1.31   0
   2   9  -7   -0.93    1.34   0
  -1   9   7    2.11    1.46   0
   1   9  -7    4.29    1.45   0
   0   9   7    5.90    1.88   0
   0   9  -7    8.60    1.82   0
   1   9   7    4.70    1.77   0
  -1   9  -7    2.13    1.78   0
   2   9   7   -1.87    1.49   0
  -2   9  -7    4.41    1.78   0
   3   9   7    1.15    1.73   0
  -3   9  -7   -0.40    1.78   0
   4   9   7    4.20    2.09   0
  -4   9  -7    4.35    2.48   0
  -5  10   7   15.77    2.71   0
   5  10  -7   10.91    2.45   0
   4  10  -7    7.73    2.01   0
  -4  10   7   -1.97    1.83   0
   3  10  -7   16.33    2.57   0
  -3  10   7   14.76    2.60   0
  -2  10   7   38.08    3.54   0
   2  10  -7   45.20    3.49   0
   1  10  -7   16.51    2.58   0
  -1  10   7   21.17    2.94   0
   0  10   7   16.23    2.63   0
   0  10  -7   10.44    2.22   0
   1  10   7   20.46    2.69   0
  -1  10  -7   16.06    2.62   0
  -2  10  -7   13.03    2.38   0
   2  10   7   13.60    2.31   0
  -3  10  -7    7.72    2.27   0
   3  10   7    7.43    2.19   0
   4  11  -7    9.14    2.43   0
  -4  11   7    8.47    2.42   0
  -3  11   7    5.29    1.90   0
   3  11  -7   -1.75    1.60   0
  -2  11   7    5.70    1.97   0
   2  11  -7    3.71    1.88   0
  -1  11   7   10.07    2.25   0
   1  11  -7    7.15    2.16   0
   0  11   7   -0.97    1.68   0
   0  11  -7    0.00    1.74   0
   1  11   7    7.91    2.21   0
  -1  11  -7    6.78    2.02   0
   2  11   7    3.03    1.98   0
  -2  11  -7   -0.81    1.77   0
  -2  12   7    2.31    1.94   0
   2  12  -7    1.18    1.76   0
  -1  12   7    3.95    2.15   0
   1  12  -7    3.50    1.92   0
   0  12   7   -3.83    1.85   0
   0  12  -7   -0.18    1.61   0
   8   0  -8    4.58    1.96   0
  -8   0   8   -1.12    1.75   0
   7   0  -8   -7.06    1.33   0
  -7   0   8    2.18    1.51   0
   6   0  -8    0.62    1.56   0
  -6   0   8   -0.47    1.51   0
  -5   0   8    0.05    1.09   0
   5   0  -8    0.95    1.22   0
  -4   0   8    2.35    1.35   0
   4   0  -8    3.34    1.26   0
  -3   0   8    0.78    0.97   0
   3   0  -8   -0.36    0.96   0
   2   0  -8  139.11    4.06   0
  -2   0   8  147.61    4.17   0
  -1   0   8    1.26    0.99   0
   1   0  -8    1.37    1.01   0
   0   0   8   28.00    2.05   0
   0   0  -8   34.01    2.16   0
   1   0   8   -0.74    1.00   0
  -1   0  -8    0.01    0.96   0
   2   0   8   12.48    1.66   0
  -2   0  -8   13.90    1.86   0
   3   0   8   -0.24    1.13   0
  -3   0  -8   -1.61    1.30   0
  -4   0  -8   15.61    2.35   0
   4   0   8   15.59    2.34   0
  -5   0  -8    1.01    1.57   0
   5   0   8    1.45    1.67   0
  -6   0  -8    7.61    2.06   0
   6   0   8    4.79    1.96   0
  -8   1   8    2.18    1.84   0
   8   1  -8    3.10    1.76   0
  -7   1   8    4.09    1.72   0
   7   1  -8    0.07    1.54   0
   6   1  -8    0.19    1.51   0
  -6   1   8    0.47    1.46   0
  -5   1   8    1.59    1.25   0
   5   1  -8    2.85    1.46   0
   4   1  -8    2.71    1.11   0
  -4   1   8    1.46    1.07   0
  -3   1   8    2.99    1.07   0
   3   1  -8    0.72    1.04   0
   2   1  -8   61.43    2.82   0
  -2   1   8   66.44    2.89   0
   1   1  -8   63.60    2.79   0
  -1   1   8   66.19    2.92   0
   0   1   8   38.22    2.28   0
   0   1  -8   33.47    2.11   0
   1   1   8   26.84    2.07   0
  -1   1  -8   26.79    2.13   0
   2   1   8   17.47    2.09   0
  -2   1  -8   23.88    2.03   0
   3   1   8    5.84    1.61   0
  -3   1  -8    4.85    1.44   0
  -4   1  -8   37.12    3.07   0
   4   1   8   43.88    3.35   0
   5   1   8    8.02    1.79   0
  -5   1  -8    2.89    1.60   0
  -6   1  -8    5.86    2.25   0
   6   1   8    6.29    2.42   0
   8   2  -8   -3.16    1.70   0
  -8   2   8    1.19    1.83   0
  -7   2   8   -0.79    1.65   0
   7   2  -8    1.36    1.54   0
   6   2  -8    1.31    1.52   0
  -6   2   8    7.49    1.70   0
  -5   2   8   -2.45    1.27   0
   5   2  -8   -0.21    1.31   0
  -4   2   8   -3.34    1.01   0
   4   2  -8    1.97    1.24   0
   3   2  -8    7.87    1.52   0
  -3   2   8    6.12    1.39   0
   2   2  -8    1.16    1.07   0
  -2   2   8    0.03    1.00   0
  -1   2   8   35.51    2.29   0
   1   2  -8   46.84    2.43   0
   0   2   8   -0.69    0.90   0
   0   2  -8   -1.00    0.88   0
  -1   2  -8    4.14    1.13   0
   1   2   8    1.96    1.09   0
   2   2   8    1.07    1.08   0
  -2   2  -8   -0.19    0.97   0
  -3   2  -8   22.97    2.31   0
   3   2   8   21.50    2.38   0
  -4   2  -8    1.65    1.65   0
   4   2   8    1.33    1.48   0
  -5   2  -8   -5.25    1.49   0
   5   2   8   -2.27    1.41   0
   6   2   8    3.83    1.94   0
  -6   2  -8   -0.30    1.88   0
   7   3  -8    5.22    1.74   0
  -7   3   8    2.39    1.67   0
   6   3  -8   -0.40    1.52   0
  -6   3   8    4.37    1.63   0
  -5   3   8   26.86    2.46   0
   5   3  -8   22.53    2.30   0
  -4   3   8    3.14    1.34   0
   4   3  -8    5.34    1.42   0
  -3   3   8   -0.05    1.01   0
   3   3  -8    0.29    1.13   0
  -2   3   8   86.83    3.52   0
   2   3  -8   78.84    3.27   0
  -1   3   8   48.42    2.73   0
   1   3  -8   50.86    2.69   0
   0   3  -8    2.12    1.13   0
   0   3   8    3.99    1.18   0
   1   3   8   29.81    2.35   0
  -1   3  -8   33.02    2.38   0
   2   3   8   18.53    2.05   0
  -2   3  -8   16.49    1.92   0
   3   3   8   -2.38    1.10   0
  -3   3  -8   -2.53    1.25   0
   4   3   8   29.05    2.83   0
  -4   3  -8   27.91    2.75   0
   5   3   8    6.83    1.96   0
  -5   3  -8    6.03    1.96   0
  -7   4   8    7.42    2.32   0
   7   4  -8   13.79    2.44   0
  -6   4   8   -4.95    1.47   0
   6   4  -8    0.00    1.48   0
  -5   4   8    1.93    1.36   0
   5   4  -8   -1.86    1.28   0
   4   4  -8   21.38    2.26   0
  -4   4   8   28.76    2.47   0
  -3   4   8   12.65    1.77   0
   3   4  -8   10.78    1.76   0
  -2   4   8   10.67    1.59   0
   2   4  -8   12.53    1.60   0
  -1   4   8   28.41    2.13   0
   1   4  -8   24.27    2.04   0
   0   4   8   -0.70    1.02   0
   0   4  -8   -0.97    1.06   0
   1   4   8   28.23    2.31   0
  -1   4  -8   25.95    2.24   0
  -2   4  -8   16.00    1.90   0
   2   4   8    8.35    1.80   0
  -3   4  -8    7.04    1.76   0
   3   4   8    5.84    1.70   0
   4   4   8    7.03    1.96   0
  -4   4  -8    1.35    1.64   0
   5   4   8    3.95    1.76   0
  -5   4  -8    0.56    1.91   0
   7   5  -8    6.20    1.84   0
  -7   5   8    1.89    1.79   0
   6   5  -8   -4.31    1.51   0
  -6   5   8   -1.41    1.60   0
  -5   5   8    5.67    1.74   0
   5   5  -8    3.65    1.71   0
   4   5  -8   18.02    2.13   0
  -4   5   8   20.64    2.30   0
   3   5  -8    8.71    1.67   0
  -3   5   8   11.95    1.78   0
  -2   5   8    1.76    1.17   0
   2   5  -8   -1.19    1.05   0
  -1   5   8   12.41    1.71   0
   1   5  -8   11.00    1.66   0
   0   5  -8   10.21    1.66   0
   0   5   8   12.42    1.77   0
   1   5   8   97.00    4.14   0
  -1   5  -8   78.47    3.87   0
   2   5   8    5.94    1.66   0
  -2   5  -8    3.73    1.57   0
  -3   5  -8    0.32    1.55   0
   3   5   8   -4.93    1.40   0
   4   5   8    2.24    1.53   0
  -4   5  -8   -2.89    1.41   0
  -5   5  -8    1.78    2.16   0
   5   5   8    6.34    2.00   0
   7   6  -8    3.68    2.27   0
  -7   6   8    4.02    2.16   0
   6   6  -8    8.13    2.09   0
  -6   6   8    7.88    2.28   0
  -5   6   8   12.43    2.15   0
   5   6  -8    7.88    1.98   0
   4   6  -8   87.29    4.27   0
  -4   6   8   96.22    4.44   0
   3   6  -8   -1.30    1.23   0
  -3   6   8    2.31    1.34   0
   2   6  -8   18.67    2.02   0
  -2   6   8   18.93    2.11   0
  -1   6   8    4.30    1.37   0
   1   6  -8    3.20    1.41   0
   0   6  -8    0.20    1.25   0
   0   6   8   -0.47    1.15   0
   1   6   8   20.04    2.19   0
  -1   6  -8   21.51    2.30   0
  -2   6  -8   25.93    2.52   0
   2   6   8   22.80    2.59   0
   3   6   8    0.00    1.63   0
  -3   6  -8   -0.71    1.35   0
   4   6   8    0.46    1.79   0
  -4   6  -8    1.08    1.83   0
   5   6   8   -5.51    1.73   0
  -5   6  -8   -2.63    1.63   0
   6   7  -8   -0.80    1.57   0
  -6   7   8    1.94    2.04   0
  -5   7   8   13.14    2.13   0
   5   7  -8    8.40    2.01   0
   4   7  -8    4.00    1.46   0
  -4   7   8    3.18    1.68   0
  -3   7   8    0.09    1.39   0
   3   7  -8    1.38    1.26   0
  -2   7   8    0.31    1.44   0
   2   7  -8    0.62    1.29   0
  -1   7   8    2.03    1.46   0
   1   7  -8   -1.62    1.47   0
   0   7  -8    2.71    1.29   0
   0   7   8    1.38    1.38   0
   1   7   8   49.77    3.55   0
  -1   7  -8   56.63    3.49   0
  -2   7  -8   -2.69    1.46   0
   2   7   8    5.32    1.68   0
  -3   7  -8    2.70    1.66   0
   3   7   8    0.76    1.53   0
  -4   7  -8   -2.43    1.48   0
   4   7   8    0.00    1.73   0
  -6   8   8   -2.79    1.91   0
   6   8  -8    3.86    1.85   0
  -5   8   8   -7.02    1.74   0
   5   8  -8    0.23    1.86   0
   4   8  -8   -1.98    1.50   0
  -4   8   8    3.56    1.49   0
   3   8  -8    2.03    1.32   0
  -3   8   8    0.20    1.44   0
  -2   8   8   31.45    2.97   0
   2   8  -8   35.01    3.04   0
  -1   8   8    3.45    1.49   0
   1   8  -8    2.19    1.35   0
   0   8  -8   24.45    2.71   0
   0   8   8   33.11    2.91   0
  -1   8  -8    1.53    1.51   0
   1   8   8    3.75    1.78   0
   2   8   8    8.30    1.84   0
  -2   8  -8    4.18    1.88   0
   3   8   8    4.06    1.50   0
  -3   8  -8   -8.25    1.42   0
  -4   8  -8    8.38    2.54   0
   4   8   8    6.58    2.32   0
  -5   9   8    1.72    1.90   0
   5   9  -8    0.82    1.86   0
   4   9  -8   -3.82    1.68   0
  -4   9   8    5.61    1.62   0
   3   9  -8   -0.74    1.38   0
  -3   9   8    2.55    1.73   0
  -2   9   8   -0.48    1.34   0
   2   9  -8   -4.04    1.25   0
  -1   9   8   17.52    2.53   0
   1   9  -8   24.98    2.70   0
   0   9   8    2.79    1.74   0
   0   9  -8   -2.98    1.46   0
   1   9   8   -0.37    1.69   0
  -1   9  -8    8.50    1.74   0
  -2   9  -8   10.47    2.16   0
   2   9   8    5.77    2.21   0
   3   9   8   -0.51    1.50   0
  -3   9  -8    3.92    1.93   0
   4  10  -8    3.05    1.98   0
  -4  10   8    0.30    1.94   0
   3  10  -8    0.93    1.65   0
  -3  10   8    0.24    1.54   0
   2  10  -8   -0.11    1.44   0
  -2  10   8    4.56    1.61   0
  -1  10   8    0.91    1.61   0
   1  10  -8   -3.45    1.47   0
   0  10   8   11.85    2.36   0
   0  10  -8   15.14    2.58   0
   1  10   8   -0.60    1.66   0
  -1  10  -8    0.90    1.67   0
  -2  10  -8    3.03    2.21   0
   2  10   8    7.25    2.21   0
   3  11  -8    0.51    2.02   0
  -3  11   8    8.46    2.26   0
  -2  11   8    0.23    1.88   0
   2  11  -8    0.22    1.86   0
  -1  11   8   -0.18    1.83   0
   1  11  -8    3.01    1.76   0
   0  11  -8    4.62    1.95   0
   0  11   8    4.09    1.91   0
   1  11   8   -2.24    1.84   0
  -1  11  -8   -5.38    1.60   0
  -7   0   9   -4.14    1.40   0
[truncated: 48,650 more chars]
