# Supplementary material for: Crystal structures of N-(pyridin-2-ylmeth­yl)pyrazine-2-carboxamide (monoclinic polymorph) and N-(pyridin-4-ylmeth­yl)pyrazine-2-carboxamide
Source: Acta Crystallogr Sect E Struct Rep Online. 2014 Jun 23;70(Pt 7):18–22. doi: 10.1107/S1600536814009519 (PMC4120586; doi:10.1107/S1600536814009519)
Supplement: Supplementary file 2 [file e-70-00018-HL1sup2.hkl]

#
# h,k,l, Fc-squared, Fo-squared, sigma(Fo-squared), status flag
#
data_HL1
_shelx_title '  DC-I  IPDS -120DEGC'
_shelx_refln_list_code          4
_shelx_F_calc_maximum       77.40
_exptl_crystal_F_000       448.00
_reflns_d_resolution_high  0.8130

loop_
 _space_group_symop_operation_xyz
 'x, y, z'
 '-x, y+1/2, -z+1/2'
 '-x, -y, -z'
 'x, -y-1/2, z-1/2'

_cell_length_a     4.1527
_cell_length_b    20.4629
_cell_length_c    12.0106
_cell_angle_alpha  90.000
_cell_angle_beta   91.461
_cell_angle_gamma  90.000

_shelx_F_squared_multiplier     1.000

loop_
 _refln_index_h
 _refln_index_k
 _refln_index_l
 _refln_F_squared_calc
 _refln_F_squared_meas
 _refln_F_squared_sigma
 _refln_observed_status
   2   0   0        245.50        245.93         5.48 o
   3   0   0         57.92         53.09         3.35 o
   4   0   0         56.17         54.19         3.62 o
   1   1   0        838.50        774.25         8.59 o
   2   1   0        579.31        547.16         5.59 o
   3   1   0         19.55         19.85         1.94 o
   4   1   0         22.74         21.88         2.94 o
   5   1   0         31.77         29.82         7.89 o
   0   2   0         62.93         52.27         4.26 o
   1   2   0       1683.62       1604.43        12.24 o
   2   2   0        227.96        219.84         3.81 o
   3   2   0        303.98        292.44         5.10 o
   4   2   0        380.78        373.48         9.12 o
   5   2   0          4.75          2.27         4.69 o
   2   3   0         48.34         53.98         2.42 o
   3   3   0        115.77        116.49         3.44 o
   4   3   0         37.60         37.22         3.36 o
   5   3   0         12.88         12.95         4.81 o
   1   4   0        172.97        196.58         3.64 o
   2   4   0          1.52          2.37         1.94 o
   3   4   0          0.77         -0.26         1.93 o
   4   4   0          8.83          7.91         3.67 o
   5   4   0         23.73         24.04         5.63 o
   1   5   0        480.25        480.04         5.14 o
   2   5   0        289.14        292.91         7.14 o
   3   5   0        577.95        572.12        10.47 o
   4   5   0          2.74          1.64         2.99 o
   0   6   0        261.25        272.02         9.13 o
   1   6   0        147.19        148.69         2.63 o
   2   6   0         53.75         52.54         2.47 o
   3   6   0          2.32          2.63         1.93 o
   4   6   0         39.83         36.04         3.29 o
   1   7   0          8.35         10.00         1.31 o
   2   7   0         50.23         57.87         2.73 o
   3   7   0         40.24         42.48         2.71 o
   4   7   0         11.27         12.10         3.77 o
   0   8   0       5990.66       6035.19        26.61 o
   1   8   0         58.91         56.21         1.63 o
   2   8   0        684.60        686.04         4.86 o
   3   8   0          0.90          0.89         2.07 o
   4   8   0        158.88        163.86         4.02 o
   1   9   0        111.10         98.97         1.84 o
   2   9   0          8.14          6.57         1.51 o
   3   9   0         47.14         52.17         2.77 o
   4   9   0         44.93         46.34         3.39 o
   0  10   0        314.27        271.02         5.28 o
   1  10   0        152.57        157.93         2.34 o
   2  10   0        111.54        109.64         2.23 o
   3  10   0        485.56        511.34         4.88 o
   4  10   0         43.96         44.46         4.01 o
   1  11   0        245.25        258.49         4.01 o
   2  11   0          9.23         11.56         1.43 o
   3  11   0        172.08        184.56         3.91 o
   4  11   0         70.85         64.58         3.62 o
   0  12   0        291.85        329.62         3.81 o
   1  12   0        771.15        825.10         4.18 o
   2  12   0        145.47        142.44         3.87 o
   3  12   0          4.82          4.22         2.51 o
   4  12   0          4.95          3.40         3.77 o
   1  13   0         86.33         82.97         1.84 o
   2  13   0        868.99        928.49        10.47 o
   3  13   0        525.82        532.97         4.91 o
   4  13   0         47.02         49.28         5.11 o
   0  14   0        349.60        365.50         5.89 o
   1  14   0         79.60         85.13         1.94 o
   2  14   0        498.35        528.97         7.87 o
   3  14   0        385.52        416.20        12.89 o
   4  14   0          2.08         -1.85         4.63 o
   1  15   0        229.00        230.16         3.36 o
   2  15   0        433.48        454.32         6.83 o
   3  15   0         11.01         11.19         2.48 o
   4  15   0          4.24          5.22         4.36 o
   0  16   0        180.92        175.40         2.84 o
   1  16   0        298.61        303.36         2.88 o
   2  16   0        367.17        357.48         6.51 o
   3  16   0          0.09         -1.06         2.30 o
   1  17   0         57.51         53.92         2.09 o
   2  17   0        274.38        289.16         3.90 o
   3  17   0          5.25          4.79         2.92 o
   0  18   0         71.77         68.89         2.80 o
   1  18   0        161.25        148.39         2.19 o
   2  18   0          0.22          0.00         1.92 o
   3  18   0          9.83         14.02         2.75 o
   1  19   0         10.15          9.13         1.64 o
   2  19   0         26.11         26.40         2.68 o
   3  19   0         23.79         20.34         3.03 o
   0  20   0          4.63          4.03         2.57 o
   1  20   0         56.17         50.60         2.28 o
   2  20   0         19.50         15.67         1.96 o
   3  20   0          9.56          6.92         3.24 o
   1  21   0          0.37          1.63         2.10 o
   2  21   0          2.13         -1.13         2.61 o
   0  22   0         21.42         17.99         3.80 o
   1  22   0          4.73          4.64         1.98 o
   2  22   0         33.00         36.38         2.80 o
   1  23   0         16.28         17.71         2.68 o
   2  23   0         26.38         20.68         3.97 o
   0  24   0          5.62          3.83         3.36 o
   1  24   0         12.07         12.70         2.99 o
  -5   1   1         26.50         25.92         9.12 o
  -4   1   1          7.49          4.82         2.44 o
  -3   1   1         10.61         10.74         1.63 o
  -2   1   1        132.63        130.37         2.74 o
  -1   1   1       3268.93       3240.58        72.02 o
   0   1   1        789.60        587.68         9.36 o
   1   1   1        503.80        490.39         6.74 o
   2   1   1        583.08        555.20         5.28 o
   3   1   1        104.24         98.25         2.61 o
   4   1   1         35.83         35.00         2.88 o
   5   1   1          0.00         -0.18         5.66 o
  -5   2   1         36.93         40.17         5.86 o
  -4   2   1         46.76         47.45         3.48 o
  -3   2   1        119.83        130.75         3.25 o
  -2   2   1        658.09        623.38         8.45 o
  -1   2   1       3185.30       3131.96        58.49 o
   0   2   1        675.61        545.79         6.36 o
   1   2   1        828.87        774.96         9.36 o
   2   2   1          1.40          2.77         1.16 o
   3   2   1         82.35         80.63         2.63 o
   4   2   1         67.76         59.68         3.19 o
   5   2   1         32.38         33.28         6.31 o
  -5   3   1          1.17          0.84         4.48 o
  -4   3   1         17.30         14.53         2.69 o
  -3   3   1          3.23          1.76         1.88 o
  -2   3   1        727.38        704.06        12.78 o
  -1   3   1         75.54         86.25         2.67 o
   0   3   1        285.79        246.52         3.93 o
   1   3   1       5363.68       5438.56        27.60 o
   2   3   1        274.54        269.25         3.73 o
   3   3   1        265.13        253.91        13.70 o
   4   3   1          1.90          1.66         3.62 o
   5   3   1          0.96          0.58         5.44 o
  -5   4   1          4.00          4.49         4.48 o
  -4   4   1         16.63         15.38         2.69 o
  -3   4   1          0.02         -0.42         2.30 o
  -2   4   1        427.69        439.09        10.39 o
  -1   4   1          8.14          9.52         1.71 o
   0   4   1       1218.54       1136.25         8.00 o
   1   4   1        136.71        125.29         2.61 o
   2   4   1          0.43         -0.15         1.52 o
   3   4   1        115.39        111.28         3.30 o
   4   4   1         11.72         11.47         3.74 o
  -4   5   1          8.51         10.14         3.70 o
  -3   5   1          1.75          1.42         1.91 o
  -2   5   1        401.01        419.96         4.79 o
  -1   5   1        382.84        361.65         3.99 o
   0   5   1        293.90        242.94         3.75 o
   1   5   1       1185.46       1190.19        17.94 o
   2   5   1        227.55        250.56         4.17 o
   3   5   1         30.20         26.19         2.18 o
   4   5   1          5.94          6.93         3.65 o
  -4   6   1         20.42         22.11         3.15 o
  -3   6   1          3.77          4.01         1.98 o
  -2   6   1         14.07         14.29         1.83 o
  -1   6   1         83.35         78.21         2.07 o
   0   6   1        103.99         98.17         2.62 o
   1   6   1          0.15          0.23         1.11 o
   2   6   1         10.02         13.25         2.06 o
   3   6   1         22.00         19.79         2.11 o
   4   6   1         17.36         17.86         2.78 o
  -4   7   1        217.07        234.74         7.77 o
  -3   7   1         27.29         26.53         2.58 o
  -2   7   1        678.41        667.54         6.75 o
  -1   7   1         97.75         85.90         2.09 o
   0   7   1        794.91        792.99         7.19 o
   1   7   1         72.87         74.09         1.80 o
   2   7   1        527.09        515.23         6.55 o
   3   7   1        283.69        290.07         4.64 o
   4   7   1          0.04          1.50         2.97 o
  -4   8   1         24.26         26.05         3.89 o
  -3   8   1         31.48         31.80         2.32 o
  -2   8   1          0.36          0.36         1.57 o
  -1   8   1        870.41        859.57         4.90 o
   0   8   1        652.08        644.46         4.65 o
   1   8   1        229.13        232.90         3.39 o
   2   8   1          9.59         12.19         1.51 o
   3   8   1          0.65          0.62         2.11 o
   4   8   1         17.48         17.47         3.78 o
  -4   9   1         75.38         76.90         4.09 o
  -3   9   1          0.19          0.09         2.08 o
  -2   9   1          3.13          3.08         1.57 o
  -1   9   1         68.87         67.54         1.88 o
   0   9   1        406.19        387.21         7.01 o
   1   9   1         11.91         12.40         1.72 o
   2   9   1          0.08          6.32         4.55 o
   3   9   1        211.95        217.79         6.14 o
   4   9   1         11.55          9.72         3.13 o
  -4  10   1          1.71          0.50         3.75 o
  -3  10   1          0.28          0.20         2.41 o
  -2  10   1         19.96         24.00         1.70 o
  -1  10   1         55.00         42.47         1.74 o
   0  10   1         18.50         13.37         1.29 o
   1  10   1        510.19        522.32         7.68 o
   2  10   1         80.93         82.80         2.00 o
   3  10   1         26.44         25.52         2.30 o
   4  10   1          3.11          3.89         3.11 o
  -4  11   1         42.41         41.75         3.47 o
  -3  11   1         26.61         27.08         3.15 o
  -2  11   1         60.24         55.87         2.02 o
  -1  11   1         27.94         25.85         1.74 o
   0  11   1        108.93        122.57         2.10 o
   1  11   1        196.30        195.50         2.58 o
   2  11   1        157.47        170.92         2.40 o
   3  11   1          2.71          2.23         3.00 o
   4  11   1        106.97        115.15         4.63 o
  -4  12   1          0.30         -2.18         3.77 o
  -3  12   1        188.70        199.79         6.57 o
  -2  12   1         12.19         12.78         1.43 o
  -1  12   1        416.67        466.77         3.30 o
   0  12   1       1233.35       1293.68         8.25 o
   1  12   1         53.90         51.90         1.75 o
   2  12   1         51.43         50.57         1.67 o
   3  12   1        347.69        357.88         6.33 o
   4  12   1         91.16         97.67         5.73 o
  -4  13   1        202.36        222.51         5.40 o
  -3  13   1         51.53         56.77         2.49 o
  -2  13   1        446.86        452.25         5.15 o
  -1  13   1          1.28          3.67         1.46 o
   0  13   1        326.45        329.76         2.66 o
   1  13   1        999.98        999.46         8.30 o
   2  13   1         89.61         98.35         2.08 o
   3  13   1        144.09        153.05        13.93 o
   4  13   1          0.40          0.28         3.27 o
  -4  14   1         15.93         11.64         4.72 o
  -3  14   1         47.46         50.25         3.28 o
  -2  14   1          2.60          2.75         1.93 o
  -1  14   1        109.97        109.71         1.95 o
   0  14   1          1.52          0.76         1.43 o
   1  14   1          0.42          0.80         1.35 o
   2  14   1          2.10          1.69         1.59 o
   3  14   1        182.15        187.60        10.02 o
   4  14   1          0.05         -1.96         4.62 o
  -4  15   1         96.43        108.60         4.89 o
  -3  15   1         18.33         20.17         2.60 o
  -2  15   1        550.65        549.00         5.99 o
  -1  15   1         89.42         79.90         1.64 o
   0  15   1         12.85         15.12         1.31 o
   1  15   1        110.26        113.67         2.25 o
   2  15   1        316.43        325.82         9.15 o
   3  15   1         68.95         71.94         3.34 o
   4  15   1         69.88         70.13         6.73 o
  -3  16   1         14.58         14.54         2.65 o
  -2  16   1         15.82         16.32         1.96 o
  -1  16   1        165.32        172.52         2.40 o
   0  16   1          0.17         -0.45         1.33 o
   1  16   1          0.20         -0.60         1.45 o
   2  16   1         26.24         23.93         2.05 o
   3  16   1          3.47          2.72         2.54 o
  -3  17   1         16.62         14.20         2.44 o
  -2  17   1        100.07        101.00         2.78 o
  -1  17   1         95.51         99.75         2.02 o
   0  17   1          4.47          5.16         1.83 o
   1  17   1         16.34         14.82         1.74 o
   2  17   1         67.45         68.75         2.02 o
   3  17   1          4.69          4.60         2.73 o
  -3  18   1         11.87         14.42         2.58 o
  -2  18   1          0.53         -0.77         1.93 o
  -1  18   1        238.74        245.89         2.46 o
   0  18   1         98.11         98.40         2.22 o
   1  18   1          0.47          0.83         1.57 o
   2  18   1          0.26         -1.25         2.10 o
   3  18   1         24.60         22.48         3.06 o
  -3  19   1         12.30         15.08         3.06 o
  -2  19   1          9.91          9.57         2.17 o
  -1  19   1          2.12          2.10         1.89 o
   0  19   1         19.99         16.87         1.79 o
   1  19   1         14.99         15.71         1.68 o
   2  19   1          9.35          8.50         2.62 o
   3  19   1          0.59         -0.92         2.74 o
  -3  20   1          3.67          5.30         2.89 o
  -2  20   1         85.31         82.37         3.60 o
  -1  20   1        186.43        186.25         2.73 o
   0  20   1         20.50         14.88         2.37 o
   1  20   1         11.53         10.85         2.14 o
   2  20   1          2.13          0.94         2.37 o
   3  20   1         21.36         18.72         4.12 o
  -2  21   1         45.97         43.74         2.78 o
  -1  21   1         18.75         18.97         2.67 o
   0  21   1          1.43         -0.25         1.96 o
   1  21   1          4.46          4.26         2.13 o
   2  21   1         88.04        103.67         3.43 o
  -2  22   1          0.96         -1.48         2.67 o
  -1  22   1          7.04          4.97         2.24 o
   0  22   1        105.62         99.47         2.68 o
   1  22   1         86.63         94.38         5.14 o
   2  22   1          5.46          5.74         2.33 o
  -2  23   1        171.81        190.44         4.77 o
  -1  23   1         45.23         55.95         2.57 o
   0  23   1        111.45        113.98         4.80 o
   1  23   1         77.80         72.75         2.55 o
   2  23   1         17.58         18.62         5.64 o
  -1  24   1         51.13         56.60         3.17 o
   0  24   1         40.93         44.55         2.47 o
   1  24   1          1.49          2.07         2.49 o
   0  25   1          0.12         -2.05         5.43 o
  -4   0   2        101.56         94.32         4.34 o
  -3   0   2          0.54          1.00         1.88 o
  -2   0   2         33.05         42.98         2.38 o
   0   0   2        289.67        224.45         5.04 o
   2   0   2        320.29        328.35         5.27 o
   3   0   2         25.85         27.84         2.77 o
   4   0   2         29.13         25.68         4.24 o
   5   0   2          5.29          5.48         9.96 o
  -5   1   2         37.80         37.63         9.29 o
  -4   1   2         27.83         29.64         2.94 o
  -3   1   2          0.04          0.44         1.49 o
  -2   1   2        252.58        260.31         3.13 o
  -1   1   2        147.33        163.76         3.72 o
   0   1   2         81.54         68.81         2.22 o
   2   1   2        203.22        212.98         3.22 o
   3   1   2        309.03        302.71         3.71 o
   4   1   2         24.26         23.18         2.87 o
   5   1   2        114.47        113.09         7.88 o
  -5   2   2          0.49          0.96         5.52 o
  -4   2   2         46.44         43.96         3.10 o
  -3   2   2          3.99          4.90         1.84 o
  -2   2   2        546.95        600.03         5.17 o
  -1   2   2       2917.45       2896.44        42.93 o
   1   2   2       1878.30       1823.45        10.72 o
   2   2   2        116.04        113.43         2.53 o
   3   2   2        144.13        143.89         2.73 o
   4   2   2         21.09         20.08         2.75 o
  -5   3   2          0.41         -0.37         5.45 o
  -4   3   2          7.76          7.70         2.65 o
  -3   3   2        312.06        308.01         5.63 o
  -2   3   2          3.91          6.21         1.68 o
  -1   3   2       1104.91       1044.23        22.21 o
   0   3   2       1235.86       1034.95        21.60 o
   1   3   2       3579.31       3554.55        18.73 o
   2   3   2       1182.93       1204.10         6.51 o
   3   3   2          3.38          3.00         1.63 o
   4   3   2          9.90          7.58         3.10 o
  -4   4   2          0.09          0.36         2.98 o
  -3   4   2         26.48         27.32         2.27 o
  -2   4   2          5.38          3.58         1.69 o
  -1   4   2       1769.39       1713.53        35.89 o
   0   4   2        512.46        506.25         9.76 o
   1   4   2         82.10         84.19         1.93 o
   2   4   2        912.43        907.32         8.09 o
   3   4   2        451.10        458.23         9.35 o
   4   4   2        146.51        150.39         4.62 o
  -4   5   2          0.32          0.52         3.64 o
  -3   5   2        311.40        324.50         9.75 o
  -2   5   2       2223.63       2487.82        44.84 o
  -1   5   2       1149.96       1131.18        15.62 o
   0   5   2        255.97        249.22         8.20 o
   1   5   2        555.19        545.29         4.21 o
   2   5   2         46.47         52.28         2.02 o
   3   5   2         19.09         15.70         2.11 o
   4   5   2         23.69         18.77         3.86 o
  -4   6   2         65.12         66.83         3.49 o
  -3   6   2         10.03          9.43         2.18 o
  -2   6   2       1725.81       1886.00         8.50 o
  -1   6   2       1320.37       1312.34        19.30 o
   0   6   2        365.09        346.24         3.30 o
   1   6   2          2.16          2.08         0.94 o
   2   6   2         45.55         44.42         1.91 o
   3   6   2         30.94         31.86         2.66 o
   4   6   2          4.54          1.57         3.67 o
  -4   7   2         42.81         46.27         3.96 o
  -3   7   2          0.25         -0.30         2.09 o
  -2   7   2        303.07        302.43         3.47 o
  -1   7   2       1730.10       1727.27        17.48 o
   0   7   2          2.68          3.64         1.00 o
   1   7   2        503.77        477.62         7.40 o
   2   7   2        190.80        200.61         2.79 o
   3   7   2         25.77         25.76         2.57 o
   4   7   2          0.43          2.68         3.01 o
  -4   8   2          0.94         -0.83         3.00 o
  -3   8   2        243.46        242.69         4.39 o
  -2   8   2          1.16          0.67         1.70 o
  -1   8   2       2181.60       2149.66        23.16 o
   0   8   2        117.25        115.92         2.01 o
   1   8   2         62.51         66.43         1.56 o
   2   8   2         88.98         80.45         1.96 o
   3   8   2         72.73         69.29         3.33 o
   4   8   2          0.08          0.79         3.67 o
  -4   9   2         71.29         69.30         3.12 o
  -3   9   2         59.92         63.49         3.32 o
  -2   9   2          1.92          0.73         1.48 o
  -1   9   2        219.09        221.87         4.10 o
   0   9   2        637.89        646.06         5.48 o
   1   9   2       1600.95       1696.05         8.03 o
   2   9   2         61.62         64.67         1.81 o
   3   9   2         31.30         32.58         3.14 o
   4   9   2         49.37         44.72         4.01 o
  -4  10   2         52.78         52.84         3.04 o
  -3  10   2         43.06         46.88         2.41 o
  -2  10   2          0.09          0.50         1.35 o
  -1  10   2         32.47         45.63         1.64 o
   0  10   2        650.80        686.15        10.48 o
   1  10   2        548.77        562.80        10.02 o
   2  10   2        558.17        547.14         4.21 o
   3  10   2         36.26         35.38         2.37 o
   4  10   2         39.15         39.61         2.95 o
  -4  11   2         91.45         88.24         4.18 o
  -3  11   2         61.82         69.31         3.35 o
  -2  11   2         28.35         29.44         1.66 o
  -1  11   2         26.03         27.97         1.41 o
   0  11   2          5.31          4.88         1.18 o
   1  11   2        111.46        117.57         1.93 o
   2  11   2        420.75        408.75         5.22 o
   3  11   2         13.68         18.03         3.09 o
   4  11   2        111.83        120.96         4.33 o
  -4  12   2         37.82         37.73         5.53 o
  -3  12   2          8.63          5.20         2.51 o
  -2  12   2          2.92          2.42         1.37 o
  -1  12   2          5.87          5.90         1.25 o
   0  12   2          2.25          3.54         1.60 o
   1  12   2          0.24         -0.05         1.65 o
   2  12   2         42.55         43.99         1.53 o
   3  12   2        492.99        510.28        14.87 o
   4  12   2         74.09         79.58         4.84 o
  -4  13   2          0.00         -0.47         3.73 o
  -3  13   2         49.97         45.19         3.59 o
  -2  13   2        640.40        666.14         7.67 o
  -1  13   2        350.14        368.16         4.63 o
   0  13   2        110.42        111.31         2.43 o
   1  13   2        136.62        136.03         2.12 o
   2  13   2         81.14         77.58         1.93 o
   3  13   2          6.41          6.73         2.38 o
   4  13   2         12.25         11.53         4.28 o
  -4  14   2          1.12          2.42         3.77 o
  -3  14   2        183.27        192.63        10.33 o
  -2  14   2        115.63        124.31         2.63 o
  -1  14   2        253.22        257.48         3.96 o
   0  14   2          1.11          1.79         1.60 o
   1  14   2          0.00         -0.08         1.21 o
   2  14   2          0.91          0.12         1.41 o
   3  14   2        329.63        359.49         7.63 o
   4  14   2         47.16         39.70         4.58 o
  -4  15   2        155.12        167.69         4.63 o
  -3  15   2         45.56         46.92         3.11 o
  -2  15   2          4.67          3.14         2.11 o
  -1  15   2        109.58        107.81         2.12 o
   0  15   2          0.88          0.40         1.30 o
   1  15   2         26.13         23.95         1.46 o
   2  15   2       1045.44       1016.40        38.55 o
   3  15   2        346.02        354.79        11.50 o
   4  15   2          0.12          0.51         5.40 o
  -3  16   2         64.04         62.10         2.67 o
  -2  16   2         68.38         75.80         2.24 o
  -1  16   2        861.90        862.71         4.11 o
   0  16   2        118.32        112.71         2.30 o
   1  16   2        506.95        504.24         6.24 o
   2  16   2         58.47         53.09         1.70 o
   3  16   2         26.14         28.23         2.35 o
  -3  17   2         11.10          9.20         2.67 o
  -2  17   2         11.68          8.94         1.77 o
  -1  17   2         37.54         34.48         2.05 o
   0  17   2         57.22         49.84         1.93 o
   1  17   2        187.15        194.43         2.60 o
   2  17   2        101.82        100.64         3.02 o
   3  17   2         16.15         16.42         2.82 o
  -3  18   2          0.77         -0.05         2.87 o
  -2  18   2         20.16         17.26         2.36 o
  -1  18   2        274.93        288.37         2.96 o
   0  18   2        490.03        476.84         4.63 o
   1  18   2        156.75        159.56         2.91 o
   2  18   2         16.21         13.66         1.89 o
   3  18   2         76.91         75.27         3.32 o
  -3  19   2         72.65         73.46         3.32 o
  -2  19   2         71.95         79.17         2.78 o
  -1  19   2         31.75         26.64         1.76 o
   0  19   2        598.86        581.10         8.79 o
   1  19   2        164.15        161.70         2.37 o
   2  19   2         90.22         87.37         3.53 o
   3  19   2        108.97        110.79         3.41 o
  -3  20   2          7.58          7.87         5.41 o
  -2  20   2          1.16          0.82         2.20 o
  -1  20   2        224.63        211.45         3.99 o
   0  20   2         24.71         21.40         1.91 o
   1  20   2         91.68         90.33         2.97 o
   2  20   2         37.94         38.13         2.14 o
  -2  21   2         37.04         33.30         2.53 o
  -1  21   2         71.63         57.41         2.37 o
   0  21   2          8.94          9.01         2.14 o
   1  21   2          6.69          4.04         2.62 o
   2  21   2          3.00          3.09         2.62 o
  -2  22   2          0.18         -1.06         2.45 o
  -1  22   2          0.86         -2.40         2.40 o
   0  22   2         15.80         15.29         2.05 o
   1  22   2         43.63         46.60         2.74 o
   2  22   2          4.97          3.85         2.47 o
  -1  23   2         12.82         12.97         2.67 o
   0  23   2         43.02         35.01         2.98 o
   1  23   2         11.88         15.17         2.89 o
  -1  24   2         20.27         26.34         3.25 o
   0  24   2          4.06          4.82         2.47 o
   1  24   2         48.12         54.02         3.02 o
  -5   1   3         19.27         21.77         7.06 o
  -4   1   3         52.21         52.89         3.21 o
  -3   1   3          0.05         -0.02         1.48 o
  -2   1   3        241.88        261.33         2.89 o
  -1   1   3       1196.01       1188.59        10.68 o
   0   1   3        113.31        116.56         2.37 o
   1   1   3         71.10         58.35         1.89 o
   2   1   3         84.99         74.54         2.13 o
   3   1   3          2.79          2.37         1.66 o
   4   1   3          7.72          6.67         2.63 o
  -4   2   3          9.90         10.18         3.69 o
  -3   2   3          1.25          3.42         1.31 o
  -2   2   3         94.69         77.67         4.02 o
  -1   2   3          4.17          5.06         1.00 o
   0   2   3       1735.67       1499.40        17.17 o
   1   2   3        112.59         98.49         2.18 o
   2   2   3        281.69        274.37         3.22 o
   3   2   3         33.40         33.13         1.78 o
   4   2   3         51.03         50.89         3.18 o
  -4   3   3        101.18        106.37         3.61 o
  -3   3   3         36.05         31.78         1.70 o
  -2   3   3        191.24        195.26         4.40 o
  -1   3   3         22.28         19.01         1.23 o
   0   3   3        569.68        508.83        46.45 o
   1   3   3       1094.82       1054.97         7.47 o
   2   3   3       3779.79       3980.08        52.94 o
   3   3   3         85.75         81.45         2.22 o
   4   3   3          3.31          2.17         2.73 o
  -4   4   3          0.10          0.73         2.57 o
  -3   4   3        267.46        289.84         6.26 o
  -2   4   3       1420.64       1522.95        12.45 o
  -1   4   3        120.26        116.00         2.09 o
   0   4   3        420.58        410.63         6.20 o
   1   4   3         23.75         33.33         1.28 o
   2   4   3       1660.65       1725.91        29.84 o
   3   4   3        208.68        218.11         3.35 o
   4   4   3        115.14        125.30         4.63 o
  -4   5   3          6.55          5.64         2.64 o
  -3   5   3          4.64          8.10         2.98 o
  -2   5   3         10.94         12.49         1.80 o
  -1   5   3         90.05         82.56         1.87 o
   0   5   3       1138.14        956.02        96.87 o
   1   5   3       1339.65       1307.28        14.21 o
   2   5   3         25.50         34.19         1.74 o
   3   5   3        121.97        128.21         2.80 o
   4   5   3          0.80          0.03         3.03 o
  -4   6   3         29.64         27.44         3.14 o
  -3   6   3        137.51        135.48         3.11 o
  -2   6   3       1053.54       1136.89        16.55 o
  -1   6   3       3101.21       3321.90        46.67 o
   0   6   3        775.20        760.03         8.50 o
   1   6   3        120.78        133.17         2.96 o
   2   6   3        399.89        408.96         5.27 o
   3   6   3        110.20        117.47         2.99 o
   4   6   3          0.59          0.67         3.03 o
  -4   7   3          6.17          5.24         2.17 o
  -3   7   3        677.34        701.27         8.68 o
  -2   7   3          3.93          5.39         1.55 o
  -1   7   3        821.84        797.86        14.72 o
   0   7   3          2.01          3.12         1.20 o
   1   7   3       1552.16       1526.94        16.24 o
   2   7   3        440.37        463.18         6.44 o
   3   7   3          9.07          8.97         2.12 o
   4   7   3         23.90         24.29         3.20 o
  -4   8   3         17.84         12.40         3.18 o
  -3   8   3        302.91        303.36        11.94 o
  -2   8   3        514.02        554.39         8.91 o
  -1   8   3          9.72         11.90         1.53 o
   0   8   3         14.42          7.12         1.14 o
   1   8   3        322.80        360.05         3.18 o
   2   8   3         10.88         10.16         1.40 o
   3   8   3         66.39         68.47         2.45 o
   4   8   3         14.32         14.50         3.80 o
  -4   9   3          9.01          9.75         3.80 o
  -3   9   3         75.87         79.78         4.16 o
  -2   9   3         19.05         19.54         1.47 o
  -1   9   3        458.64        528.37        13.97 o
   0   9   3        680.12        702.60         9.73 o
   1   9   3        162.17        163.60         1.97 o
   2   9   3         99.25        104.81         2.05 o
   3   9   3          0.02          0.12         1.99 o
   4   9   3          0.22          1.10         3.04 o
  -4  10   3         78.39         72.99         4.43 o
  -3  10   3         21.84         18.98         3.09 o
  -2  10   3         13.06         13.19         1.44 o
  -1  10   3        113.05        134.06         2.11 o
   0  10   3        609.32        645.45         4.58 o
   1  10   3          1.36          2.42         1.14 o
   2  10   3         20.67         24.32         1.63 o
   3  10   3          0.13         -0.48         1.81 o
   4  10   3         40.80         44.32         4.69 o
  -4  11   3         23.27         20.70         4.62 o
  -3  11   3          0.03          1.19         2.09 o
  -2  11   3          6.66          6.40         1.29 o
  -1  11   3         13.89         19.13         1.41 o
   0  11   3        147.36        143.18         2.07 o
   1  11   3         95.95        101.72         1.76 o
   2  11   3        285.83        279.70         2.88 o
   3  11   3          3.77          2.39         2.03 o
   4  11   3         20.03         18.21         3.91 o
  -4  12   3         20.68         18.41         3.29 o
  -3  12   3         37.41         36.32         3.19 o
  -2  12   3        225.43        221.21         5.29 o
  -1  12   3        223.15        221.77         2.33 o
   0  12   3          1.91          1.66         1.12 o
   1  12   3        153.45        161.32         1.95 o
   2  12   3        183.87        189.13         3.78 o
   3  12   3         13.76         12.41         1.91 o
   4  12   3         89.84         97.26         4.25 o
  -4  13   3         26.46         24.27         4.74 o
  -3  13   3         77.19         86.69        11.61 o
  -2  13   3         52.41         48.91         2.08 o
  -1  13   3        153.87        143.19         2.00 o
   0  13   3         26.28         29.51         1.73 o
   1  13   3        125.31        122.79         2.18 o
   2  13   3        112.39        116.74         2.21 o
   3  13   3         39.62         40.30         2.61 o
   4  13   3         25.42         26.29         4.59 o
  -4  14   3          1.75          3.27         3.90 o
  -3  14   3        110.16        127.83         4.44 o
  -2  14   3        140.14        141.54         3.29 o
  -1  14   3        286.22        276.26         5.73 o
   0  14   3         57.93         51.98         1.71 o
   1  14   3          5.25          6.40         1.35 o
   2  14   3          0.00          0.88         1.57 o
   3  14   3          0.89         -0.70         2.21 o
   4  14   3         66.26         79.78         4.75 o
  -3  15   3        449.23        481.48         7.74 o
  -2  15   3          2.48          2.74         1.86 o
  -1  15   3        126.21        132.41         2.67 o
   0  15   3         95.61        100.69         1.68 o
   1  15   3         25.15         24.22         1.70 o
   2  15   3          2.13          2.47         1.72 o
   3  15   3         29.23         27.68         2.51 o
  -3  16   3         13.00         13.23         2.44 o
  -2  16   3          0.06          0.20         1.87 o
  -1  16   3        789.93        766.91        10.98 o
   0  16   3        115.24        119.10         2.17 o
   1  16   3         44.83         46.92         1.79 o
   2  16   3         25.01         25.40         1.84 o
   3  16   3         21.17         20.08         2.57 o
  -3  17   3         68.94         67.99         3.02 o
  -2  17   3         11.94         11.18         2.15 o
  -1  17   3        118.67        114.29         3.40 o
   0  17   3         35.03         28.50         1.61 o
   1  17   3         95.92         88.70         1.98 o
   2  17   3         40.63         42.00         2.01 o
   3  17   3         43.03         46.98         2.81 o
  -3  18   3          1.46          2.00         2.61 o
  -2  18   3         90.91         93.35         2.34 o
  -1  18   3          7.59         10.88         1.77 o
   0  18   3        374.89        406.58         7.23 o
   1  18   3        137.61        137.61         3.69 o
   2  18   3          0.52          1.36         1.83 o
   3  18   3         14.17         13.10         2.70 o
  -3  19   3          5.71          8.02         3.57 o
  -2  19   3          5.41          3.53         2.17 o
  -1  19   3          6.94          4.33         1.96 o
   0  19   3        290.12        321.93         4.39 o
   1  19   3        101.04        113.20         2.96 o
   2  19   3         11.96         12.75         2.03 o
   3  19   3         49.82         53.47         3.30 o
  -2  20   3          0.44         -0.68         2.57 o
  -1  20   3        137.78        141.01         2.79 o
   0  20   3         71.74         69.93         2.36 o
   1  20   3          0.14          1.88         1.93 o
   2  20   3         24.78         22.88         2.50 o
  -2  21   3          1.57          3.72         2.86 o
  -1  21   3         64.83         61.44         2.38 o
   0  21   3         43.61         36.07         1.98 o
   1  21   3         38.25         38.04         2.13 o
   2  21   3         29.14         28.18         2.40 o
  -2  22   3          0.91          1.04         2.87 o
  -1  22   3         87.45         84.80         2.68 o
   0  22   3          5.28          2.56         2.05 o
   1  22   3          1.97          2.49         2.61 o
   2  22   3          1.54          2.87         2.57 o
  -1  23   3         36.83         29.70         2.40 o
   0  23   3         12.02          7.61         3.22 o
   1  23   3          3.57          4.84         2.63 o
  -1  24   3          0.89          1.30         3.42 o
   0  24   3          0.00          3.81         2.48 o
   1  24   3         10.37          6.67         2.74 o
  -4   0   4         30.55         29.78         4.02 o
  -3   0   4          8.41          6.78         2.39 o
  -2   0   4        160.65        164.52         6.93 o
  -1   0   4        526.18        527.97         8.89 o
   0   0   4       1809.88       1705.82         9.50 o
   1   0   4        362.00        332.73         6.62 o
   2   0   4         76.49         74.50         3.11 o
   3   0   4        113.92        118.53         3.83 o
   4   0   4          5.63          6.35         3.70 o
  -4   1   4        289.04        308.19         4.59 o
  -3   1   4        100.27         97.18         2.26 o
  -2   1   4        140.16        143.76         2.53 o
  -1   1   4        334.22        319.82         2.77 o
   0   1   4        113.16         98.67         1.94 o
   1   1   4       1705.54       1626.26        19.67 o
   2   1   4       2501.49       2519.47        37.33 o
   3   1   4          0.02          0.36         1.85 o
   4   1   4          1.46          1.51         2.35 o
  -4   2   4          2.54          2.65         2.96 o
  -3   2   4         16.65         19.40         2.02 o
  -2   2   4         12.09          9.67         1.26 o
  -1   2   4        517.14        511.72         8.12 o
   0   2   4        165.99        172.52         2.75 o
   1   2   4        117.12        124.13         2.04 o
   2   2   4        664.78        646.40         9.05 o
   3   2   4         38.25         32.85         2.10 o
   4   2   4        174.20        179.50         3.63 o
  -4   3   4         66.95         74.86         4.17 o
  -3   3   4         27.71         25.30         2.13 o
  -2   3   4        838.15        913.11         6.38 o
  -1   3   4        210.04        195.13         3.98 o
   0   3   4       1061.57       1034.93        10.97 o
   1   3   4        925.29        874.17        13.50 o
   2   3   4        521.28        522.69        10.12 o
   3   3   4          3.31          3.06         2.12 o
   4   3   4        135.49        142.13         3.40 o
  -4   4   4         36.63         37.83         2.60 o
  -3   4   4        191.73        202.66         2.80 o
  -2   4   4       1267.13       1285.16        72.18 o
  -1   4   4        866.07        871.90        13.63 o
   0   4   4       1130.67       1073.30        22.00 o
   1   4   4        277.14        268.25         2.73 o
   2   4   4         52.61         52.98         1.61 o
   3   4   4        370.03        351.76         3.47 o
   4   4   4        146.84        146.66         3.23 o
  -4   5   4          0.28         -0.85         2.62 o
  -3   5   4          0.04          0.82         2.00 o
  -2   5   4          8.36         15.61         1.58 o
  -1   5   4        248.84        239.34         5.97 o
   0   5   4        619.74        588.70         3.79 o
   1   5   4         30.97         33.74         1.61 o
   2   5   4         63.63         68.30         1.70 o
   3   5   4          1.16          0.83         1.87 o
   4   5   4         25.56         29.07         2.94 o
  -4   6   4          0.66          1.21         2.59 o
  -3   6   4        125.71        120.11         2.35 o
  -2   6   4         19.68         15.14         1.35 o
  -1   6   4        693.60        739.58        15.41 o
   0   6   4        117.04        112.21         1.72 o
   1   6   4        636.57        655.35         7.70 o
   2   6   4        386.28        378.58         5.87 o
   3   6   4        191.30        189.40         2.67 o
   4   6   4         12.02         10.29         2.75 o
  -4   7   4         14.98         12.42         2.44 o
  -3   7   4        118.24        119.61         2.45 o
  -2   7   4        443.59        449.41         5.43 o
  -1   7   4        321.09        357.01        10.26 o
   0   7   4       1253.44       1300.70        21.17 o
   1   7   4        719.29        741.24        14.38 o
   2   7   4        344.96        365.24         4.82 o
   3   7   4         35.16         33.15         2.34 o
   4   7   4        157.56        163.57         4.56 o
  -4   8   4          6.29          5.78         3.05 o
  -3   8   4         14.18         13.26         1.95 o
  -2   8   4          8.29          8.39         1.51 o
  -1   8   4         10.48         18.22         1.54 o
   0   8   4         83.35         92.03         1.62 o
   1   8   4         11.66         13.09         1.40 o
   2   8   4        176.98        177.17         5.18 o
   3   8   4         19.69         19.25         1.82 o
   4   8   4         15.72         14.45         2.73 o
  -4   9   4         53.02         53.21         2.96 o
  -3   9   4          0.43          0.18         1.84 o
  -2   9   4        134.22        134.39         2.15 o
  -1   9   4          0.16          0.37         1.28 o
   0   9   4        681.68        722.35         6.14 o
   1   9   4         42.36         45.41         1.52 o
   2   9   4         32.11         33.06         1.57 o
   3   9   4          0.27          0.40         1.70 o
   4   9   4          6.16          5.60         3.23 o
  -4  10   4         44.97         44.24         3.39 o
  -3  10   4         28.98         29.78         2.41 o
  -2  10   4        207.42        212.16         2.49 o
  -1  10   4          0.71          2.56         1.31 o
   0  10   4         13.41         13.23         1.12 o
   1  10   4         38.53         44.02         1.34 o
   2  10   4         24.91         24.27         1.52 o
   3  10   4         43.92         41.97         1.97 o
   4  10   4          5.70          4.62         3.76 o
  -4  11   4          1.75          3.06         2.90 o
  -3  11   4         21.68         17.90         2.06 o
  -2  11   4         45.56         49.57         2.03 o
  -1  11   4        245.41        258.40         2.58 o
   0  11   4        101.99         96.88         2.27 o
   1  11   4         42.23         33.95         1.32 o
   2  11   4        120.76        119.24         2.16 o
   3  11   4         87.85         88.98         2.24 o
   4  11   4         64.86         70.51         3.63 o
  -4  12   4         30.72         30.68         4.64 o
  -3  12   4          5.12          3.21         2.49 o
  -2  12   4        350.34        374.35        10.64 o
  -1  12   4         37.04         36.07         1.44 o
   0  12   4          2.77          0.78         1.20 o
   1  12   4         11.43         11.42         1.20 o
   2  12   4          3.69          2.67         1.68 o
   3  12   4         35.58         31.41         2.49 o
   4  12   4         89.75         77.51         4.61 o
  -4  13   4          0.11          2.21         3.71 o
  -3  13   4         17.89         14.17         2.34 o
  -2  13   4         24.78         29.09         1.76 o
  -1  13   4          0.29          0.15         1.33 o
   0  13   4         37.66         36.43         1.51 o
   1  13   4        351.19        323.36        18.02 o
   2  13   4         29.03         28.56         2.00 o
   3  13   4          0.60          0.05         2.11 o
   4  13   4         14.10         11.80         5.14 o
  -4  14   4          4.67          2.53         5.46 o
  -3  14   4        131.29        128.19         5.23 o
  -2  14   4        343.70        321.01         6.09 o
  -1  14   4        103.56        100.15         2.85 o
   0  14   4         99.17         97.24         1.80 o
   1  14   4          2.66          2.15         1.32 o
   2  14   4          2.43          2.64         1.73 o
   3  14   4        133.82        144.99         3.04 o
  -3  15   4        555.16        584.36        11.31 o
  -2  15   4        158.50        155.53         4.46 o
  -1  15   4         49.23         44.67         2.23 o
   0  15   4          1.69          1.36         2.07 o
   1  15   4        360.34        382.45         4.30 o
   2  15   4        544.80        564.63         6.24 o
   3  15   4          0.75          2.44         2.11 o
  -3  16   4         40.88         38.16         3.21 o
  -2  16   4         12.39         10.66         1.77 o
  -1  16   4          0.99          0.01         1.69 o
   0  16   4        547.66        559.95         7.38 o
   1  16   4         24.37         20.90         1.52 o
   2  16   4        194.49        195.96         5.41 o
   3  16   4         56.94         56.70         2.84 o
  -3  17   4         18.79         23.99         2.97 o
  -2  17   4         47.31         42.27         2.27 o
  -1  17   4          2.69          0.72         1.70 o
   0  17   4        977.03        974.08        12.77 o
   1  17   4       1560.97       1604.76        34.55 o
   2  17   4        147.89        155.85         2.85 o
   3  17   4         30.19         29.03         2.75 o
  -3  18   4          5.19          5.28         2.91 o
  -2  18   4          1.98          3.08         2.11 o
  -1  18   4          2.38          2.54         1.73 o
   0  18   4         74.83         69.84         2.61 o
   1  18   4         15.13          8.93         1.76 o
   2  18   4        106.85        117.27         2.59 o
   3  18   4         54.53         50.11         3.12 o
  -3  19   4        146.15        152.56         4.56 o
  -2  19   4         23.63         19.36         2.44 o
  -1  19   4         80.77         77.48         2.40 o
   0  19   4        105.70         99.79         3.28 o
   1  19   4        111.43        113.78         2.42 o
   2  19   4        169.72        169.94         4.15 o
  -2  20   4         55.15         50.97         3.07 o
  -1  20   4          6.42          4.77         1.88 o
   0  20   4        314.26        307.31         8.51 o
   1  20   4          5.05          5.44         1.87 o
   2  20   4        164.36        173.79         2.60 o
  -2  21   4          4.76          9.87         2.93 o
  -1  21   4          7.70          4.78         2.06 o
   0  21   4        100.77         92.97         3.60 o
   1  21   4         68.23         68.31         2.40 o
   2  21   4          6.63          7.47         2.67 o
  -2  22   4          7.05          3.85         3.17 o
  -1  22   4          8.17          3.74         2.66 o
   0  22   4          1.34          1.30         2.84 o
   1  22   4         59.17         54.42         2.46 o
  -1  23   4         35.31         27.59         3.00 o
   0  23   4         55.69         58.78         2.48 o
   1  23   4          2.24          0.52         2.20 o
   0  24   4          8.27         13.18         3.15 o
  -4   1   5        156.17        162.98         3.67 o
  -3   1   5        176.70        175.88         2.86 o
  -2   1   5          2.03          2.54         1.33 o
  -1   1   5         60.57         67.74         1.51 o
   0   1   5          0.00          0.83         0.99 o
   1   1   5        159.64        149.86         2.20 o
   2   1   5         85.60         80.48         1.91 o
   3   1   5         29.00         30.81         1.95 o
   4   1   5          5.40          3.86         2.17 o
  -4   2   5         20.63         20.50         2.91 o
  -3   2   5          6.44          6.56         2.14 o
  -2   2   5        496.34        523.66         5.79 o
  -1   2   5        614.41        657.74         6.74 o
   0   2   5         13.15         17.06         1.31 o
   1   2   5          5.60          4.27         1.11 o
   2   2   5        210.79        212.13         3.32 o
   3   2   5        564.67        542.95         8.58 o
   4   2   5          5.77          4.17         2.40 o
  -4   3   5         93.12         95.32         3.35 o
  -3   3   5        153.20        156.11         3.37 o
  -2   3   5          4.55          3.21         1.24 o
  -1   3   5         42.77         48.76         1.36 o
   0   3   5        148.10        143.60         2.07 o
   1   3   5        534.70        541.18         3.96 o
   2   3   5         42.07         37.69         1.46 o
   3   3   5          3.78          3.50         1.94 o
   4   3   5          5.09          4.06         2.40 o
  -4   4   5        116.98        120.52         3.75 o
  -3   4   5       1195.84       1214.68        23.28 o
  -2   4   5         10.34         10.94         1.39 o
  -1   4   5        146.88        171.07         3.40 o
   0   4   5       1056.04       1040.18         8.25 o
   1   4   5       1076.80       1064.66         4.70 o
   2   4   5         72.00         75.20         1.83 o
   3   4   5        737.24        725.78        10.91 o
   4   4   5          5.42          3.73         2.29 o
  -4   5   5          2.35          2.90         3.04 o
  -3   5   5         22.53         20.53         1.74 o
  -2   5   5         42.46         48.41         1.62 o
  -1   5   5          3.13          3.86         1.33 o
   0   5   5        547.07        559.28        10.41 o
   1   5   5        258.39        297.73         2.54 o
   2   5   5         28.00         31.98         1.36 o
   3   5   5        205.90        206.03         4.74 o
   4   5   5        183.15        172.68         3.36 o
  -4   6   5         12.31          7.89         3.08 o
  -3   6   5        179.01        182.99         2.56 o
  -2   6   5        633.77        691.98        15.25 o
  -1   6   5         20.77         25.67         1.30 o
   0   6   5        196.79        200.57         2.38 o
   1   6   5         69.75         61.47         1.63 o
   2   6   5          3.31          8.79         3.59 o
   3   6   5        208.46        211.19         2.57 o
   4   6   5          0.50          0.43         2.81 o
  -4   7   5        190.10        185.67         3.57 o
  -3   7   5         34.41         27.71         2.46 o
  -2   7   5        124.96        137.28         2.04 o
  -1   7   5          7.18          9.74         1.25 o
   0   7   5          0.04          0.13         1.30 o
   1   7   5         44.38         58.45         1.49 o
   2   7   5          0.01          0.42         1.32 o
   3   7   5         45.03         45.16         2.35 o
   4   7   5         37.88         34.34         3.26 o
  -4   8   5        170.31        163.36         4.78 o
  -3   8   5        103.77        105.16         2.21 o
  -2   8   5          4.57          5.71         1.35 o
  -1   8   5         93.12        105.44         1.95 o
   0   8   5        429.31        444.36         6.99 o
   1   8   5          5.76          3.95         1.45 o
   2   8   5        123.84        136.83         2.04 o
   3   8   5         54.19         53.19         2.18 o
   4   8   5          3.81          3.31         3.20 o
  -4   9   5         84.80         77.47         3.60 o
  -3   9   5         54.16         53.30         1.91 o
  -2   9   5        233.63        229.66         3.28 o
  -1   9   5         21.90         14.98         1.21 o
   0   9   5       1583.84       1725.08        13.76 o
   1   9   5        732.93        781.63         7.54 o
   2   9   5         67.41         70.96         1.96 o
   3   9   5          8.25          8.31         1.97 o
   4   9   5          1.62          1.71         3.07 o
  -4  10   5         68.35         61.28         2.95 o
  -3  10   5        135.18        143.49         2.32 o
  -2  10   5          0.43          0.05         1.56 o
  -1  10   5          0.00          0.97         1.22 o
   0  10   5        314.21        335.08         5.68 o
   1  10   5        211.09        198.73         2.21 o
   2  10   5         48.12         45.65         2.06 o
   3  10   5         65.69         65.14         2.31 o
   4  10   5         52.49         40.18         4.00 o
  -4  11   5         12.99          8.55         3.83 o
  -3  11   5          7.66          3.84         2.41 o
  -2  11   5          6.75          6.74         2.10 o
  -1  11   5          0.09          1.06         1.14 o
   0  11   5         83.59         81.10         1.86 o
   1  11   5         91.55         96.78         1.76 o
   2  11   5         18.89         17.45         1.74 o
   3  11   5          6.37          6.95         2.14 o
   4  11   5          5.58          7.47         3.78 o
  -4  12   5          8.55          4.02         3.30 o
  -3  12   5         32.61         29.39         2.08 o
  -2  12   5        410.30        416.26         7.30 o
  -1  12   5        411.40        409.06         2.80 o
   0  12   5         43.73         34.67         1.40 o
   1  12   5         82.22         82.75         1.70 o
   2  12   5          0.38          0.88         2.06 o
   3  12   5         70.35         70.35         2.66 o
   4  12   5         10.84         12.68         4.43 o
  -4  13   5         84.49         88.79         3.69 o
  -3  13   5         22.54         19.39         2.69 o
  -2  13   5         14.71         12.11         1.79 o
  -1  13   5        347.91        341.25         7.72 o
   0  13   5          1.44          0.32         1.34 o
   1  13   5          0.40          0.63         1.45 o
   2  13   5          3.21          2.75         1.70 o
   3  13   5         62.86         58.97         3.13 o
  -3  14   5          5.74          7.63         2.39 o
  -2  14   5        369.67        406.88         8.75 o
  -1  14   5          9.37         11.38         1.74 o
   0  14   5          1.74          1.97         1.56 o
   1  14   5         42.37         42.93         1.56 o
   2  14   5         24.90         28.96         1.73 o
   3  14   5         12.36         13.79         2.48 o
  -3  15   5         16.37         11.69         3.01 o
  -2  15   5         47.23         43.51         2.14 o
  -1  15   5         16.60         15.72         1.75 o
   0  15   5         88.11         84.00         2.42 o
   1  15   5         21.88         25.11         1.79 o
   2  15   5          8.57          7.27         2.06 o
   3  15   5          6.48          7.82         2.88 o
  -3  16   5          3.58          3.40         2.87 o
  -2  16   5        175.42        180.82         4.83 o
  -1  16   5         86.14         87.68         1.86 o
   0  16   5       1275.16       1325.48        18.16 o
   1  16   5        297.96        294.01         4.94 o
   2  16   5         43.16         39.20         2.28 o
   3  16   5         11.12         13.73         2.93 o
  -3  17   5         59.08         53.68         3.05 o
  -2  17   5         30.02         26.57         2.24 o
  -1  17   5         29.41         26.69         1.70 o
   0  17   5        245.29        258.92         5.10 o
   1  17   5         48.10         56.36         1.83 o
   2  17   5          2.06         -0.85         2.14 o
   3  17   5         18.09         20.18         3.01 o
  -3  18   5          0.56          2.51         2.89 o
  -2  18   5          0.47          0.66         1.97 o
  -1  18   5         65.46         76.75         2.22 o
   0  18   5         23.18         22.40         2.05 o
   1  18   5         14.96         16.15         1.88 o
   2  18   5          1.12          1.90         2.14 o
   3  18   5          2.73          4.35         3.44 o
  -2  19   5         10.59         11.09         2.60 o
  -1  19   5        309.69        319.82         7.47 o
   0  19   5        205.44        215.22         6.44 o
   1  19   5        122.35        145.25         4.11 o
   2  19   5         46.46         39.64         3.03 o
  -2  20   5         69.58         81.02         2.91 o
  -1  20   5         47.72         49.74         2.34 o
   0  20   5          6.26          6.20         2.37 o
   1  20   5         41.51         43.11         2.03 o
   2  20   5         29.09         24.86         3.00 o
  -2  21   5         15.57         11.48         3.15 o
  -1  21   5         70.54         70.83         2.81 o
   0  21   5          4.25          1.33         2.32 o
   1  21   5         20.38         25.36         2.09 o
   2  21   5         44.31         45.80         2.90 o
  -1  22   5         45.90         41.55         2.59 o
   0  22   5          3.27          0.82         2.43 o
   1  22   5          0.10         -0.47         2.14 o
  -1  23   5         38.74         37.55         4.57 o
   0  23   5         33.95         34.40         2.41 o
   1  23   5          3.75          5.41         3.83 o
  -4   0   6         84.21         83.57         3.95 o
  -3   0   6         20.04         22.67         2.63 o
  -2   0   6         73.90         78.53         2.06 o
  -1   0   6        795.24        803.32        26.67 o
   0   0   6        361.20        353.19         6.01 o
   1   0   6        171.29        179.99         3.19 o
   2   0   6         90.78         77.18         2.36 o
   3   0   6        104.28        110.12         4.14 o
   4   0   6        139.52        143.25         4.72 o
  -4   1   6        676.36        667.26        14.88 o
  -3   1   6        186.72        189.50         2.83 o
  -2   1   6         30.45         25.06         1.29 o
  -1   1   6        132.82        141.47         2.07 o
   0   1   6        581.92        571.42         3.87 o
   1   1   6          3.88          8.24         3.30 o
   2   1   6        113.01        119.27         2.11 o
   3   1   6         19.79         21.48         1.93 o
   4   1   6         14.51         10.56         2.51 o
  -4   2   6         32.19         31.94         2.88 o
  -3   2   6        332.06        335.02         4.94 o
  -2   2   6        190.21        185.04         2.08 o
  -1   2   6        278.19        259.17         6.57 o
   0   2   6        210.84        221.20         2.42 o
   1   2   6         98.18        109.61         1.93 o
   2   2   6        271.78        252.27         2.48 o
   3   2   6       1316.28       1308.88        18.86 o
   4   2   6        192.72        186.86         3.36 o
  -4   3   6        124.10        122.47         3.12 o
  -3   3   6         79.20         80.94         2.21 o
  -2   3   6          0.34          0.35         1.21 o
  -1   3   6         81.58         91.36         1.88 o
   0   3   6       1035.58       1115.32        17.00 o
   1   3   6        258.97        251.04         3.30 o
   2   3   6        228.01        215.88         2.72 o
   3   3   6         35.33         36.74         2.35 o
   4   3   6         15.73         20.30         2.65 o
  -4   4   6         35.60         32.99         2.88 o
  -3   4   6         62.69         67.51         2.25 o
  -2   4   6        273.43        278.69         2.78 o
  -1   4   6       1334.59       1482.27        24.50 o
   0   4   6        510.58        542.26         5.09 o
   1   4   6          3.36          7.27         1.17 o
   2   4   6         59.09         60.09         1.80 o
   3   4   6          0.36         -0.06         1.72 o
   4   4   6          0.06          0.63         2.90 o
  -4   5   6          1.51          1.64         2.23 o
  -3   5   6          2.71          4.17         1.72 o
  -2   5   6         20.28         19.58         1.72 o
  -1   5   6         10.12         14.59         1.40 o
   0   5   6          0.72          2.79         1.07 o
   1   5   6         36.85         39.76         1.52 o
   2   5   6          0.32          1.41         1.14 o
   3   5   6         10.91         11.00         1.66 o
   4   5   6        368.78        375.50         4.22 o
  -4   6   6         21.42         25.48         3.24 o
  -3   6   6         19.81         21.36         2.00 o
  -2   6   6        112.73        115.92         1.82 o
  -1   6   6        105.33        115.70         3.27 o
   0   6   6         84.99         98.36         1.63 o
   1   6   6        349.30        365.92         2.90 o
   2   6   6        244.74        240.27         3.47 o
   3   6   6         37.98         40.33         1.94 o
   4   6   6         39.78         44.04         3.49 o
  -4   7   6         22.81         23.39         4.63 o
  -3   7   6         18.01         16.01         1.84 o
  -2   7   6          2.03          3.40         1.11 o
  -1   7   6         93.98         90.66         1.53 o
   0   7   6        200.48        223.21         2.60 o
   1   7   6        554.72        573.58         5.45 o
   2   7   6         31.08         30.63         1.52 o
   3   7   6        126.23        126.16         3.15 o
   4   7   6          1.06          1.37         2.89 o
  -4   8   6         65.87         69.55         2.93 o
  -3   8   6         49.42         43.59         1.81 o
  -2   8   6          0.00         -0.27         1.15 o
  -1   8   6          1.33         -0.11         1.14 o
   0   8   6         11.22         19.03         1.43 o
   1   8   6         32.46         31.23         1.41 o
   2   8   6         15.64         19.71         1.92 o
   3   8   6          5.74          8.03         1.76 o
   4   8   6         15.29         15.58         3.38 o
  -4   9   6        116.36        119.34         4.18 o
  -3   9   6         70.72         66.13         1.81 o
  -2   9   6          7.33          7.24         1.70 o
  -1   9   6        131.89        126.74         1.78 o
   0   9   6        140.14        153.81         3.54 o
   1   9   6        173.24        157.03         2.44 o
   2   9   6         54.68         58.52         1.83 o
   3   9   6          3.76          1.54         2.10 o
   4   9   6         34.42         22.34         3.20 o
  -4  10   6         21.27         16.15         3.86 o
  -3  10   6         43.23         46.28         1.90 o
  -2  10   6          0.62         -0.04         1.67 o
  -1  10   6         14.10         12.83         1.24 o
   0  10   6        410.81        399.27         3.39 o
   1  10   6         27.23         25.36         1.48 o
   2  10   6         19.78         15.98         1.54 o
   3  10   6        105.53        100.74         2.73 o
   4  10   6          1.01          0.60         2.84 o
  -4  11   6          3.55          0.43         3.28 o
  -3  11   6         65.68         57.09         2.06 o
  -2  11   6         24.87         23.25         1.78 o
  -1  11   6       1895.70       1655.36       160.94 o
   0  11   6        927.44        910.70        17.40 o
   1  11   6         10.86         11.70         1.29 o
   2  11   6          8.02          5.54         1.71 o
   3  11   6          0.78          1.79         2.32 o
   4  11   6          5.68          5.86         3.39 o
  -4  12   6          2.03          3.11         3.83 o
  -3  12   6          0.00         -0.17         2.17 o
  -2  12   6        121.31        104.12         2.00 o
  -1  12   6         53.81         50.22         1.61 o
   0  12   6         10.92         12.04         1.41 o
   1  12   6        436.70        452.25         8.04 o
   2  12   6        131.76        119.44         2.12 o
   3  12   6         17.11         11.03         2.19 o
  -3  13   6         86.24         79.41         2.15 o
  -2  13   6          1.33          0.26         1.60 o
  -1  13   6        148.45        147.40         2.04 o
   0  13   6        158.95        161.24         3.69 o
   1  13   6        125.63        128.21         2.11 o
   2  13   6         11.47          7.62         1.76 o
   3  13   6          9.42         11.66         2.40 o
  -3  14   6          0.38          0.57         1.99 o
  -2  14   6        658.66        647.34        19.52 o
  -1  14   6        181.61        180.18         2.95 o
   0  14   6        117.98        120.84         3.29 o
   1  14   6        251.71        250.73         3.73 o
   2  14   6         86.53         84.18         2.39 o
   3  14   6          3.02          1.44         2.60 o
  -3  15   6         14.30         12.40         2.30 o
  -2  15   6          4.39          2.39         1.85 o
  -1  15   6         36.81         32.07         1.53 o
   0  15   6         51.22         54.30         1.76 o
   1  15   6        349.24        369.08         3.72 o
   2  15   6          0.95          0.70         1.82 o
   3  15   6         28.67         24.35         3.30 o
  -3  16   6         37.30         37.21         2.76 o
  -2  16   6        294.13        309.23         4.41 o
  -1  16   6          0.41         -0.16         1.34 o
   0  16   6         70.08         63.28         4.20 o
   1  16   6         92.87         92.13         1.78 o
   2  16   6         15.55         13.19         2.05 o
   3  16   6          0.07         -0.80         2.89 o
  -3  17   6         68.15         53.56         2.76 o
  -2  17   6         40.48         40.32         2.28 o
  -1  17   6         21.59         24.14         2.02 o
   0  17   6         29.94         30.58         1.61 o
   1  17   6        146.97        153.53         2.54 o
   2  17   6          1.55          0.79         2.16 o
   3  17   6          6.87          9.61         3.41 o
  -2  18   6          0.15          0.95         2.57 o
  -1  18   6         11.96          7.76         1.76 o
   0  18   6          8.39          9.63         1.75 o
   1  18   6        193.37        195.79         2.46 o
   2  18   6        324.77        345.70         7.63 o
  -2  19   6          3.12          5.16         2.28 o
  -1  19   6         20.05         19.38         1.92 o
   0  19   6          8.90          7.27         1.86 o
   1  19   6        734.72        739.50         9.50 o
   2  19   6        114.50        108.48         4.27 o
  -2  20   6         26.83         21.24         2.54 o
  -1  20   6          4.95          3.21         2.11 o
   0  20   6          2.56          3.23         1.66 o
   1  20   6          5.55          5.20         2.28 o
   2  20   6         76.00         70.72         3.33 o
  -1  21   6         68.93         83.06         2.28 o
   0  21   6         28.15         28.11         2.50 o
   1  21   6         20.33         16.93         2.22 o
  -1  22   6         38.70         39.83         2.48 o
   0  22   6         61.74         55.54         2.33 o
   1  22   6          9.66          7.29         2.74 o
  -4   1   7         22.39         21.22         3.33 o
  -3   1   7          3.27          0.71         1.91 o
  -2   1   7         74.30         68.93         1.48 o
  -1   1   7          3.09          3.70         1.23 o
   0   1   7        414.59        455.58        10.47 o
   1   1   7         15.34         10.97         1.46 o
   2   1   7        641.11        605.63         3.64 o
   3   1   7        163.45        162.20         2.54 o
   4   1   7         30.30         26.45         3.04 o
  -4   2   7         32.76         32.14         3.01 o
  -3   2   7        457.66        470.65         6.52 o
  -2   2   7        205.34        211.53         2.37 o
  -1   2   7         60.17         70.90         1.63 o
   0   2   7         42.80         42.50         1.54 o
   1   2   7        142.00        146.27         2.20 o
   2   2   7         85.60         84.21         1.94 o
   3   2   7         48.72         46.15         1.90 o
   4   2   7         13.70         10.28         2.97 o
  -4   3   7          1.81          0.21         3.23 o
  -3   3   7         33.29         33.65         1.72 o
  -2   3   7          4.24          3.24         1.11 o
  -1   3   7        297.73        296.53         2.69 o
   0   3   7        284.54        305.23         4.56 o
   1   3   7          0.07          0.09         1.30 o
   2   3   7         81.91         75.65         1.89 o
   3   3   7        117.65        108.99         2.64 o
   4   3   7        153.83        137.28         3.29 o
  -4   4   7        105.26         98.14         3.79 o
  -3   4   7        272.30        267.43         3.78 o
  -2   4   7        658.96        621.34         3.66 o
  -1   4   7        326.23        354.71         3.56 o
   0   4   7         65.95         65.57         1.52 o
   1   4   7        285.56        292.14         5.06 o
   2   4   7        233.22        217.79         2.51 o
   3   4   7        132.10        129.55         2.91 o
   4   4   7         34.52         30.90         2.81 o
  -4   5   7          0.41          0.88         2.68 o
  -3   5   7         20.49         17.00         1.85 o
  -2   5   7        252.02        234.21         2.43 o
  -1   5   7         36.24         40.20         1.78 o
   0   5   7         22.00         26.11         1.36 o
   1   5   7        275.36        262.96         4.61 o
   2   5   7         47.84         46.56         1.91 o
   3   5   7         23.67         25.88         1.66 o
   4   5   7        226.68        221.43         4.97 o
  -4   6   7         16.48         13.43         3.00 o
  -3   6   7        230.82        218.79         2.88 o
  -2   6   7         15.40         11.86         1.72 o
  -1   6   7         22.18         29.17         1.38 o
   0   6   7         72.15         70.26         1.38 o
   1   6   7         16.63         18.47         1.17 o
   2   6   7          0.17          0.96         1.55 o
   3   6   7          2.68          1.32         1.94 o
   4   6   7          0.40          0.70         2.69 o
  -4   7   7         11.35          9.22         3.57 o
  -3   7   7          1.78          1.05         2.06 o
  -2   7   7         86.53         89.06         1.98 o
  -1   7   7        172.73        177.05         2.83 o
   0   7   7        248.52        258.22         5.49 o
   1   7   7         83.09         85.87         2.04 o
   2   7   7         60.95         61.75         1.96 o
   3   7   7          4.69          4.56         1.85 o
   4   7   7        110.77        102.43         3.62 o
  -4   8   7          2.74          0.70         3.16 o
  -3   8   7         12.60         10.18         1.98 o
  -2   8   7         22.02         23.31         1.96 o
  -1   8   7          1.85          3.27         1.15 o
   0   8   7        155.99        145.53         4.66 o
   1   8   7        304.88        314.30         3.98 o
   2   8   7         44.29         51.63         1.63 o
   3   8   7          2.09          1.20         2.30 o
   4   8   7          3.36          2.42         3.03 o
  -4   9   7        204.39        199.24         6.30 o
  -3   9   7          6.52          5.87         1.97 o
  -2   9   7        271.88        275.63         3.30 o
  -1   9   7        620.89        600.28         6.26 o
   0   9   7          4.00          3.62         1.23 o
   1   9   7         43.32         44.86         1.41 o
   2   9   7         19.33         15.29         1.64 o
   3   9   7         10.36         10.36         2.17 o
   4   9   7          3.69          4.54         3.15 o
  -4  10   7         68.92         71.57         4.69 o
  -3  10   7         12.87         10.82         2.14 o
  -2  10   7         72.30         67.59         1.74 o
  -1  10   7          9.39          8.57         1.33 o
   0  10   7         58.96         51.10         1.62 o
   1  10   7        156.29        162.06         3.68 o
   2  10   7        123.14        115.18         3.03 o
   3  10   7        123.49        128.43         3.07 o
  -3  11   7          1.63          0.44         2.32 o
  -2  11   7         32.12         28.60         1.69 o
  -1  11   7       1277.52       1329.84        26.25 o
   0  11   7        835.32        825.91         8.03 o
   1  11   7          2.39          2.31         1.55 o
   2  11   7          0.73          0.58         1.71 o
   3  11   7          1.88          0.79         2.64 o
  -3  12   7         61.34         55.16         2.34 o
  -2  12   7         95.02         77.49         1.80 o
  -1  12   7        305.66        311.96         4.53 o
   0  12   7        138.42        143.93         2.65 o
   1  12   7         11.08         10.37         1.73 o
   2  12   7         47.07         47.71         2.06 o
   3  12   7         62.61         64.11         3.36 o
  -3  13   7         10.03         10.86         2.26 o
  -2  13   7         10.97         10.53         2.22 o
  -1  13   7         22.57         22.28         1.48 o
   0  13   7          0.03         -1.48         1.48 o
   1  13   7         89.53         93.55         2.56 o
   2  13   7          8.09          6.17         2.58 o
   3  13   7         47.92         45.98         2.79 o
  -3  14   7         11.27          9.26         2.60 o
  -2  14   7          7.78         11.01         1.67 o
  -1  14   7         31.61         34.65         1.54 o
   0  14   7         98.60         96.16         2.50 o
   1  14   7          9.32         10.08         1.75 o
   2  14   7          4.61          5.17         1.94 o
   3  14   7         49.96         46.95         2.66 o
  -3  15   7          8.44          8.01         2.30 o
  -2  15   7          1.35          2.29         2.12 o
  -1  15   7         81.27         88.23         1.82 o
   0  15   7         47.41         52.18         1.66 o
   1  15   7         23.00         23.92         1.85 o
   2  15   7         55.48         58.13         2.35 o
   3  15   7         34.16         32.10         3.38 o
  -3  16   7          8.42          8.15         2.82 o
  -2  16   7          2.72          1.09         1.87 o
  -1  16   7        128.54        136.77         2.82 o
   0  16   7         34.12         32.53         1.66 o
   1  16   7          0.33         -0.93         2.32 o
   2  16   7          4.46          2.50         2.15 o
   3  16   7          1.93          4.88         4.43 o
  -2  17   7          0.02         -0.02         2.11 o
  -1  17   7          9.54          7.19         1.86 o
   0  17   7         45.30         40.05         1.84 o
   1  17   7        216.29        224.56         3.18 o
   2  17   7          3.42          1.54         2.64 o
  -2  18   7          5.12          8.45         2.63 o
  -1  18   7          6.94          8.80         2.00 o
   0  18   7         11.30          9.26         1.83 o
   1  18   7         30.18         30.24         2.27 o
   2  18   7          0.01         -3.26         3.26 o
  -2  19   7         12.57          8.88         2.47 o
  -1  19   7        225.85        271.57         3.92 o
   0  19   7          0.50          1.27         1.98 o
   1  19   7          0.53          0.00         2.59 o
   2  19   7         26.87         29.44         3.06 o
  -2  20   7         11.67          6.24         4.01 o
  -1  20   7          5.21          3.06         2.29 o
   0  20   7          5.71          4.06         2.15 o
   1  20   7          0.15         -2.63         2.63 o
  -1  21   7          2.66          1.01         2.19 o
   0  21   7         66.70         68.44         2.47 o
   1  21   7         29.33         25.64         3.01 o
   0  22   7          3.16          2.96         3.10 o
  -4   0   8         10.76         10.02         4.66 o
  -3   0   8        257.03        262.24         4.45 o
  -2   0   8          5.33          7.86         1.86 o
  -1   0   8        919.74        922.75         9.78 o
   0   0   8        175.33        178.27         6.79 o
   1   0   8        811.91        823.90         8.67 o
   2   0   8        606.66        605.86         6.96 o
   3   0   8        233.23        237.57         4.25 o
   4   0   8         46.73         43.14         4.82 o
  -4   1   8         31.86         28.21         3.02 o
  -3   1   8        283.51        289.19         5.52 o
  -2   1   8         12.49         12.61         1.44 o
  -1   1   8         89.56         87.53         1.51 o
   0   1   8        233.77        250.53         2.31 o
   1   1   8        135.95        139.08         1.93 o
   2   1   8         84.85         86.64         1.99 o
   3   1   8          0.19          0.39         2.37 o
   4   1   8          0.10          0.27         2.90 o
  -4   2   8         42.71         39.29         2.83 o
  -3   2   8        486.63        503.82         7.10 o
  -2   2   8        813.88        839.47        15.74 o
  -1   2   8         81.57         94.28         1.53 o
   0   2   8          0.13         -0.51         1.21 o
   1   2   8        107.20        117.99         2.90 o
   2   2   8        262.86        259.25         3.14 o
   3   2   8        177.17        185.77         2.85 o
   4   2   8         12.83          7.56         3.00 o
  -4   3   8         24.37         26.11         3.02 o
  -3   3   8          4.62          4.91         1.99 o
  -2   3   8        104.38        112.77         2.11 o
  -1   3   8          1.47          0.79         1.21 o
   0   3   8         31.18         34.39         1.62 o
   1   3   8        112.06        107.84         1.86 o
   2   3   8         56.63         59.89         2.12 o
   3   3   8         47.52         47.30         2.34 o
   4   3   8         23.37         16.41         2.80 o
  -4   4   8          4.13          6.25         2.91 o
  -3   4   8          6.79          6.40         2.35 o
  -2   4   8         96.36         87.78         2.23 o
  -1   4   8          1.59         20.27         5.52 o
   0   4   8          3.74          2.95         1.03 o
   1   4   8         62.33         59.16         1.55 o
   2   4   8         92.68         92.23         2.23 o
   3   4   8         26.68         28.76         1.97 o
   4   4   8         36.70         33.23         2.49 o
  -4   5   8          1.05          1.02         2.91 o
  -3   5   8         97.11         94.11         2.29 o
  -2   5   8         10.22         11.43         1.91 o
  -1   5   8        178.91        191.98         1.97 o
   0   5   8         51.03         60.18         2.01 o
   1   5   8         14.95         11.68         1.10 o
   2   5   8         49.82         52.15         1.94 o
   3   5   8         25.69         25.86         2.08 o
   4   5   8          1.18          0.67         2.59 o
  -4   6   8         22.10         20.08         3.37 o
  -3   6   8         90.77         87.84         2.31 o
  -2   6   8          6.99          9.95         1.59 o
  -1   6   8          7.58          4.71         1.46 o
   0   6   8         33.89         36.67         1.26 o
   1   6   8         15.33         13.06         1.22 o
   2   6   8          0.31          0.90         1.31 o
   3   6   8         51.63         54.72         2.06 o
   4   6   8          0.32          0.52         3.45 o
  -4   7   8          0.21         -1.34         3.82 o
  -3   7   8         16.03         17.13         2.39 o
  -2   7   8        125.67        133.90         2.15 o
  -1   7   8        514.85        491.39         7.81 o
   0   7   8         26.80         24.58         1.26 o
   1   7   8        173.54        179.77         2.04 o
   2   7   8         56.82         62.47         1.58 o
   3   7   8         22.49         23.99         2.22 o
  -4   8   8          6.01          4.81         3.36 o
  -3   8   8        222.10        232.90         2.77 o
  -2   8   8         56.55         54.08         1.95 o
  -1   8   8         22.61         21.34         1.78 o
   0   8   8         47.92         44.93         1.66 o
   1   8   8         11.96         13.49         1.42 o
   2   8   8         46.67         48.67         2.03 o
   3   8   8         13.55         10.84         2.02 o
  -3   9   8          0.39          0.36         1.74 o
  -2   9   8          1.48          0.84         1.89 o
  -1   9   8         88.21         89.52         1.83 o
   0   9   8        432.20        430.82         7.28 o
   1   9   8         60.26         59.99         2.26 o
   2   9   8         19.07         12.50         1.97 o
   3   9   8          5.12          4.02         2.36 o
  -3  10   8         10.57          7.68         1.90 o
  -2  10   8          0.22          0.02         1.87 o
  -1  10   8          4.25          5.34         1.86 o
   0  10   8        273.09        276.65         3.40 o
   1  10   8         49.92         50.36         1.93 o
   2  10   8        257.55        249.38         4.27 o
   3  10   8          5.27          3.83         3.00 o
  -3  11   8         65.03         59.25         2.95 o
  -2  11   8        228.33        227.17         4.78 o
  -1  11   8          7.74          8.78         1.61 o
   0  11   8        194.93        206.02         4.80 o
   1  11   8          5.62          5.08         1.86 o
   2  11   8         76.62         65.68         2.78 o
   3  11   8         22.18         19.73         2.67 o
  -3  12   8          0.31         -0.15         2.24 o
  -2  12   8         97.96         83.07         2.22 o
  -1  12   8          3.08          2.11         1.89 o
   0  12   8        862.44        898.22        21.16 o
   1  12   8        220.70        212.05         3.73 o
   2  12   8         19.54         25.97         2.08 o
   3  12   8          0.02          0.23         2.87 o
  -3  13   8          8.56          9.33         2.15 o
  -2  13   8         36.96         34.53         1.95 o
  -1  13   8        703.85        689.01        10.33 o
   0  13   8        373.36        370.28        10.60 o
   1  13   8         79.58         76.01         1.91 o
   2  13   8          7.82          4.01         2.12 o
   3  13   8          4.07          2.80         2.67 o
  -3  14   8         18.25         15.59         2.70 o
  -2  14   8          5.29          2.89         1.85 o
  -1  14   8        230.41        233.70         7.17 o
   0  14   8         81.68         77.20         2.18 o
   1  14   8         87.63         75.93         2.22 o
   2  14   8          7.99          4.75         2.14 o
   3  14   8          0.02          2.07         3.04 o
  -3  15   8          1.81          1.38         2.69 o
  -2  15   8          0.49          0.66         1.98 o
  -1  15   8        154.28        140.27         2.22 o
   0  15   8          5.86          4.91         2.10 o
   1  15   8          0.96          0.02         2.31 o
   2  15   8          5.14          4.35         2.73 o
  -2  16   8         24.70         20.61         2.46 o
  -1  16   8         29.92         32.65         2.07 o
   0  16   8         33.45         29.94         2.39 o
   1  16   8          9.51          6.10         2.33 o
   2  16   8         65.58         59.96         2.80 o
  -2  17   8          8.03          8.89         2.31 o
  -1  17   8         23.45         18.67         1.82 o
   0  17   8          6.63          4.62         2.17 o
   1  17   8          1.05          1.90         2.15 o
   2  17   8          3.88          3.71         3.27 o
  -2  18   8          7.07          4.37         2.99 o
  -1  18   8         11.19         11.70         2.27 o
   0  18   8         22.54         23.07         2.12 o
   1  18   8          0.69          1.64         2.59 o
   2  18   8        284.56        305.61         9.91 o
  -1  19   8          0.78          1.45         2.63 o
   0  19   8         13.54         11.42         2.46 o
   1  19   8         34.74         36.03         2.77 o
  -1  20   8         13.21         15.44         2.38 o
   0  20   8         17.23         22.06         2.25 o
   1  20   8          3.08          4.56         2.88 o
   0  21   8         11.45         12.04         3.90 o
  -4   1   9          0.31         -0.18         3.27 o
  -3   1   9         29.64         28.60         2.10 o
  -2   1   9          8.36          8.90         1.42 o
  -1   1   9         24.94         20.89         1.35 o
   0   1   9        108.13        101.16         2.60 o
   1   1   9        735.19        727.23         3.67 o
   2   1   9        541.62        529.73         6.12 o
   3   1   9          3.62          2.51         2.15 o
  -4   2   9          0.22         -0.56         3.42 o
  -3   2   9        149.14        149.17         4.27 o
  -2   2   9        375.19        378.08         5.98 o
  -1   2   9          0.04          0.13         1.14 o
   0   2   9        114.81        117.19         1.95 o
   1   2   9        366.38        374.94         3.00 o
   2   2   9          8.04          7.44         1.53 o
   3   2   9         47.25         51.95         2.52 o
  -4   3   9          2.52          1.99         3.46 o
  -3   3   9          5.26          4.27         2.15 o
  -2   3   9        492.75        481.84         6.35 o
  -1   3   9        354.20        311.57        26.61 o
   0   3   9        107.74        118.64         1.58 o
   1   3   9         46.39         48.00         1.88 o
   2   3   9        102.15         94.64         2.25 o
   3   3   9          0.07          0.56         2.13 o
  -4   4   9        103.48        105.98         4.24 o
  -3   4   9        160.92        167.94         3.17 o
  -2   4   9        111.24        103.19         2.34 o
  -1   4   9          4.06          5.44         1.48 o
   0   4   9        141.07        137.41         1.67 o
   1   4   9        295.46        280.60         2.75 o
   2   4   9         26.55         24.34         1.81 o
   3   4   9         37.52         32.53         2.47 o
  -3   5   9          1.00          0.10         2.14 o
  -2   5   9        910.22        873.38        14.41 o
  -1   5   9        731.84        730.95        17.74 o
   0   5   9        184.81        192.42         5.12 o
   1   5   9         70.01         77.35         1.73 o
   2   5   9          1.00          0.86         1.86 o
   3   5   9          0.06          0.85         1.83 o
  -3   6   9         89.23         84.21         2.31 o
  -2   6   9        315.40        303.60         2.73 o
  -1   6   9          0.10          1.61         1.68 o
   0   6   9        104.04        101.30         1.81 o
   1   6   9        182.51        168.80         4.04 o
   2   6   9          3.01          0.99         1.40 o
   3   6   9         11.67          9.26         2.03 o
  -3   7   9         50.82         51.23         2.67 o
  -2   7   9         26.33         31.64         1.88 o
  -1   7   9         84.33         83.89         2.22 o
   0   7   9        176.04        190.06         2.20 o
   1   7   9          0.93          1.55         1.49 o
   2   7   9        174.87        174.50         4.33 o
   3   7   9          0.13          0.90         2.11 o
  -3   8   9          0.18          0.93         1.98 o
  -2   8   9          6.37          6.33         1.63 o
  -1   8   9         26.99         25.43         1.96 o
   0   8   9        191.92        189.05         3.11 o
   1   8   9        552.22        562.19        12.21 o
   2   8   9        259.84        265.67         8.35 o
   3   8   9         54.61         58.74         2.79 o
  -3   9   9          2.55          4.31         2.39 o
  -2   9   9        108.84        114.37         2.67 o
  -1   9   9          1.97          1.72         1.87 o
   0   9   9         14.96         14.23         1.61 o
   1   9   9          0.01         -0.06         1.72 o
   2   9   9          0.62          1.54         1.73 o
   3   9   9          5.56          6.73         2.90 o
  -3  10   9        157.13        172.79         2.93 o
  -2  10   9         88.96         97.33         2.97 o
  -1  10   9        172.40        176.75         2.25 o
   0  10   9         29.78         30.65         1.83 o
   1  10   9        381.69        410.96         4.56 o
   2  10   9          7.89          7.80         2.35 o
   3  10   9          7.40          7.60         2.63 o
  -3  11   9          8.69          8.15         2.46 o
  -2  11   9        356.22        381.68         9.44 o
  -1  11   9        251.84        250.51         2.56 o
   0  11   9        160.64        160.60         4.86 o
   1  11   9          0.02          0.91         1.73 o
   2  11   9        102.89         97.62         2.34 o
   3  11   9         49.85         36.75         2.64 o
  -3  12   9         31.70         35.92         2.78 o
  -2  12   9        160.61        151.71         2.79 o
  -1  12   9        229.07        225.94         5.67 o
   0  12   9         36.35         33.34         1.89 o
   1  12   9          0.28          0.05         1.94 o
   2  12   9         24.59         18.18         2.21 o
   3  12   9         27.40         19.73         3.63 o
  -3  13   9         16.29         17.00         3.17 o
  -2  13   9         42.55         49.55         2.16 o
  -1  13   9        107.05        120.53         4.01 o
   0  13   9        575.71        621.30        19.45 o
   1  13   9        114.40        113.54         2.51 o
   2  13   9          1.00         -0.25         2.32 o
  -2  14   9         26.68         21.81         2.69 o
  -1  14   9          6.10          5.15         2.33 o
   0  14   9          4.86          4.94         2.12 o
   1  14   9          6.33          2.56         1.96 o
   2  14   9         63.66         68.15         2.63 o
  -2  15   9          3.50          5.02         2.41 o
  -1  15   9         86.18         76.84         2.61 o
   0  15   9         32.06         30.32         2.04 o
   1  15   9          0.20          0.07         1.84 o
   2  15   9          0.30          4.51         2.84 o
  -2  16   9          7.03          5.78         2.18 o
  -1  16   9          0.32         -0.89         2.90 o
   0  16   9         42.06         39.07         2.13 o
   1  16   9          5.92          2.91         2.79 o
   2  16   9          3.58          3.78         2.92 o
  -2  17   9          0.90          1.60         2.69 o
  -1  17   9          9.05          8.02         2.63 o
   0  17   9          5.07          5.18         2.58 o
   1  17   9          6.61          3.64         2.44 o
   2  17   9         26.69         28.52         5.52 o
  -1  18   9         42.14         48.29         3.17 o
   0  18   9         18.79         20.45         2.91 o
   1  18   9         26.50         33.35         2.40 o
  -1  19   9          8.17          8.48         2.70 o
   0  19   9          4.46          3.04         2.47 o
   1  19   9         23.96         30.49         3.93 o
  -3   0  10         25.25         22.19         3.22 o
  -2   0  10        339.43        383.98         9.53 o
  -1   0  10        116.75        120.84         3.42 o
   0   0  10         11.03         12.69         2.13 o
   1   0  10        108.15        109.63         4.48 o
   2   0  10        115.06        119.82         2.82 o
   3   0  10          8.07          4.16         3.71 o
  -3   1  10          0.08          0.83         1.99 o
  -2   1  10         52.46         49.84         1.59 o
  -1   1  10          6.44          5.69         1.57 o
   0   1  10         86.46         88.12         1.79 o
   1   1  10          9.72          8.04         1.89 o
   2   1  10         23.80         22.41         1.61 o
   3   1  10          9.76          6.62         3.18 o
  -3   2  10         40.26         40.29         2.19 o
  -2   2  10        121.26        123.20         1.75 o
  -1   2  10         49.32         40.89         1.61 o
   0   2  10         13.69         13.50         1.50 o
   1   2  10        157.25        161.37         2.26 o
   2   2  10        227.22        232.81         4.50 o
   3   2  10         14.90         15.27         2.46 o
  -3   3  10         10.19         10.35         2.19 o
  -2   3  10         14.53         14.32         1.40 o
  -1   3  10        217.21        216.26        19.39 o
   0   3  10         24.55         24.69         1.46 o
   1   3  10          0.13         -0.13         1.69 o
   2   3  10         78.29         79.44         2.23 o
   3   3  10         86.00         93.36         3.15 o
  -3   4  10          0.09          0.30         1.99 o
  -2   4  10        121.98        113.43         2.33 o
  -1   4  10         14.78          9.65         1.51 o
   0   4  10          2.62          5.61         1.66 o
   1   4  10         91.78         86.59         2.43 o
   2   4  10         23.72         25.68         2.05 o
   3   4  10          0.26          1.06         2.40 o
  -3   5  10          5.77          6.08         2.26 o
  -2   5  10          7.31          3.01         1.94 o
  -1   5  10        177.51        187.95         2.59 o
   0   5  10          5.65          8.03         1.70 o
   1   5  10          8.05          6.84         1.51 o
   2   5  10         40.92         43.67         1.97 o
   3   5  10          2.14          2.37         2.27 o
  -3   6  10         65.86         63.79         2.80 o
  -2   6  10          0.19          0.82         2.09 o
  -1   6  10         12.40         10.28         1.63 o
   0   6  10        377.10        376.52         8.27 o
   1   6  10         45.43         40.59         1.84 o
   2   6  10         45.15         45.71         2.11 o
   3   6  10          0.04         -0.15         2.60 o
  -3   7  10         65.96         61.24         2.65 o
  -2   7  10        379.10        381.01         4.58 o
  -1   7  10         24.38         22.62         1.80 o
   0   7  10          8.25          5.39         1.51 o
   1   7  10          2.09          0.83         1.34 o
   2   7  10        132.56        141.43         2.17 o
   3   7  10          2.06          2.04         2.17 o
  -3   8  10          7.83          9.89         2.46 o
  -2   8  10         13.78         11.79         2.01 o
  -1   8  10        260.04        269.75         6.55 o
   0   8  10        254.71        260.07         4.91 o
   1   8  10        176.81        181.79         2.03 o
   2   8  10          0.01         -0.06         2.13 o
   3   8  10         67.54         71.64         2.71 o
  -3   9  10          0.16          0.15         2.64 o
  -2   9  10         33.19         31.94         2.23 o
  -1   9  10         46.23         47.19         1.90 o
   0   9  10          0.30          0.42         1.71 o
   1   9  10          2.72          4.65         2.20 o
   2   9  10         43.11         46.56         2.52 o
   3   9  10         20.75         22.91         2.82 o
  -3  10  10          7.25          0.95         2.66 o
  -2  10  10         21.29         15.72         2.41 o
  -1  10  10          0.21         -0.97         2.29 o
   0  10  10          4.81          2.84         1.61 o
   1  10  10        311.07        333.14         9.87 o
   2  10  10          2.32          3.38         2.00 o
   3  10  10          4.41          1.42         2.93 o
  -3  11  10          4.19          3.56         3.47 o
  -2  11  10          1.94          0.59         2.16 o
  -1  11  10          0.48         -0.92         1.83 o
   0  11  10         36.40         36.99         2.07 o
   1  11  10         13.20          8.49         2.03 o
   2  11  10         35.79         33.74         2.51 o
  -2  12  10          2.51          3.34         3.18 o
  -1  12  10          7.63          5.20         1.84 o
   0  12  10         71.36         77.32         2.22 o
   1  12  10        284.75        301.06         9.79 o
   2  12  10          0.59         -1.05         2.61 o
  -2  13  10         12.76         11.66         2.28 o
  -1  13  10         31.88         26.50         2.07 o
   0  13  10        194.19        201.52         5.50 o
   1  13  10         11.03          8.97         2.37 o
   2  13  10          0.08         -0.03         2.60 o
  -2  14  10          0.02          1.46         2.28 o
  -1  14  10          0.02          1.52         2.00 o
   0  14  10         25.52         20.19         2.21 o
   1  14  10         14.86          8.77         2.39 o
   2  14  10         16.27         14.52         2.71 o
  -2  15  10         21.45         22.58         3.11 o
  -1  15  10         18.32         12.74         2.28 o
   0  15  10         30.85         27.30         2.45 o
   1  15  10         26.21         27.95         2.49 o
   2  15  10          3.98          3.14         2.70 o
  -1  16  10          0.19          1.99         2.39 o
   0  16  10         13.70         13.52         2.46 o
   1  16  10          0.06          0.53         2.64 o
  -1  17  10          0.04         -0.94         2.46 o
   0  17  10        101.83        104.33         4.07 o
   1  17  10         59.11         68.35         3.88 o
   0  18  10          1.19         -1.02         3.11 o
  -3   1  11          0.01          1.84         2.62 o
  -2   1  11          0.90          1.45         1.82 o
  -1   1  11         18.14         17.97         1.39 o
   0   1  11         21.93         26.04         1.80 o
   1   1  11         56.66         52.58         1.71 o
   2   1  11          5.42          8.47         2.11 o
   3   1  11         32.74         29.59         2.56 o
  -3   2  11          6.10          6.16         2.65 o
  -2   2  11         69.92         66.52         2.03 o
  -1   2  11         32.47         30.35         1.69 o
   0   2  11        310.03        313.07         3.52 o
   1   2  11          1.11          0.83         1.72 o
   2   2  11          3.50          0.75         2.13 o
   3   2  11          4.98          8.65         2.65 o
  -3   3  11         21.00         18.90         2.53 o
  -2   3  11          4.47          3.30         1.72 o
  -1   3  11        427.14        419.50         6.77 o
   0   3  11          1.76          2.12         1.41 o
   1   3  11        101.59        106.02         2.12 o
   2   3  11          1.55          0.29         2.31 o
   3   3  11         12.68         13.23         2.52 o
  -3   4  11         42.62         44.66         2.82 o
  -2   4  11          9.59          6.64         1.66 o
  -1   4  11         23.58         18.59         1.51 o
   0   4  11         14.62         13.83         1.39 o
   1   4  11        272.09        261.26         4.95 o
   2   4  11          4.64          6.65         2.13 o
   3   4  11         60.46         64.24         2.74 o
  -3   5  11        201.47        213.43         3.09 o
  -2   5  11          7.70          9.91         2.36 o
  -1   5  11       1073.60       1084.11        10.19 o
   0   5  11        538.03        562.87         3.66 o
   1   5  11         14.00         17.08         1.86 o
   2   5  11          7.79          8.72         1.73 o
   3   5  11          1.12          3.66         2.96 o
  -3   6  11        109.83        108.86         2.69 o
  -2   6  11         12.82         13.94         2.03 o
  -1   6  11        344.44        364.08         5.66 o
   0   6  11       1165.16       1191.98        13.63 o
   1   6  11        172.00        168.50         2.11 o
   2   6  11          5.11          4.69         1.68 o
   3   6  11          0.11         -1.47         2.58 o
  -3   7  11         30.88         27.63         2.89 o
  -2   7  11         12.86          7.99         2.17 o
  -1   7  11          8.29          4.24         2.13 o
   0   7  11          2.10          1.27         2.03 o
   1   7  11          1.59          0.74         1.83 o
   2   7  11         43.18         42.62         3.68 o
  -3   8  11        206.06        227.24         3.89 o
  -2   8  11        286.86        291.60         7.19 o
  -1   8  11        230.67        239.23         4.09 o
   0   8  11         42.81         39.78         2.24 o
   1   8  11          4.40          7.01         1.86 o
   2   8  11          4.07          2.28         2.28 o
  -2   9  11          1.72          3.30         2.22 o
  -1   9  11         90.43         90.91         2.16 o
   0   9  11         10.04         11.42         1.99 o
   1   9  11        245.32        242.63         2.45 o
   2   9  11        239.27        241.02         5.28 o
  -2  10  11          9.06          4.38         2.68 o
  -1  10  11          2.25          3.65         1.96 o
   0  10  11          6.65          6.88         1.94 o
   1  10  11        231.93        237.33         3.08 o
   2  10  11        136.69        134.83         2.99 o
  -2  11  11         60.07         63.89         2.83 o
  -1  11  11         85.71         81.11         2.62 o
   0  11  11         10.80         11.66         1.86 o
   1  11  11          4.39          2.81         2.17 o
   2  11  11         40.84         48.41         2.82 o
  -2  12  11         45.03         38.89         2.83 o
  -1  12  11          0.41         -2.42         2.56 o
   0  12  11         33.49         34.86         2.10 o
   1  12  11         66.33         63.17         2.58 o
   2  12  11          0.94          0.90         2.46 o
  -2  13  11         73.39         91.09         3.03 o
  -1  13  11          8.65          4.60         2.44 o
   0  13  11          7.43          8.46         2.41 o
   1  13  11         14.87         14.70         2.48 o
   2  13  11         11.59         13.13         3.90 o
  -1  14  11         11.75          7.78         2.90 o
   0  14  11         32.22         27.74         2.52 o
   1  14  11         17.85         15.15         2.71 o
  -1  15  11          0.68          2.36         2.88 o
   0  15  11         29.08         29.56         2.75 o
   1  15  11          0.15         -0.95         2.37 o
  -1  16  11         73.15         83.26         4.16 o
   0  16  11          0.35         -0.83         2.71 o
  -3   0  12          0.37         -0.39         4.48 o
  -2   0  12        102.77        107.55         3.40 o
  -1   0  12         56.88         54.80         2.48 o
   0   0  12          6.93          7.37         3.66 o
   1   0  12         29.26         31.36         3.15 o
   2   0  12         10.58          9.84         3.63 o
  -3   1  12          9.59         13.00         3.45 o
  -2   1  12          4.32          4.04         2.00 o
  -1   1  12         51.33         52.40         2.11 o
   0   1  12         71.19         69.61         2.19 o
   1   1  12          5.84          5.95         1.95 o
   2   1  12         35.88         35.87         2.52 o
  -3   2  12          0.98          2.66         3.41 o
  -2   2  12         13.90         13.31         1.63 o
  -1   2  12         46.74         45.47         1.87 o
   0   2  12         42.67         40.37         1.74 o
   1   2  12          8.75          8.32         1.95 o
   2   2  12         42.32         48.65         2.74 o
  -3   3  12         35.01         33.16         5.76 o
  -2   3  12         10.86          8.61         2.33 o
  -1   3  12         10.86         12.89         1.75 o
   0   3  12         10.01         11.85         2.11 o
   1   3  12          3.99          2.52         1.98 o
   2   3  12          8.97          9.48         2.28 o
  -2   4  12         11.35          9.30         2.13 o
  -1   4  12         22.22         19.53         2.02 o
   0   4  12         59.56         59.80         2.28 o
   1   4  12         10.03          7.64         1.86 o
   2   4  12         37.17         43.19         2.77 o
  -2   5  12         19.61         19.85         2.63 o
  -1   5  12         76.44         79.54         1.97 o
   0   5  12        145.53        135.33        10.92 o
   1   5  12         40.10         41.37         2.09 o
   2   5  12          0.02          0.20         2.60 o
  -2   6  12          0.52          2.13         2.59 o
  -1   6  12         13.37         10.82         2.01 o
   0   6  12         72.64         80.01         1.90 o
   1   6  12         17.77         18.77         1.93 o
   2   6  12          9.66          7.65         2.46 o
  -2   7  12        127.07        125.00         3.67 o
  -1   7  12        234.58        228.23         5.82 o
   0   7  12         57.98         52.05         1.89 o
   1   7  12        158.43        155.95         2.76 o
   2   7  12         19.80         17.23         3.22 o
  -2   8  12         67.83         73.88         2.86 o
  -1   8  12        128.27        128.18         2.69 o
   0   8  12        352.92        362.44         6.96 o
   1   8  12        210.01        212.04         2.97 o
   2   8  12         14.88         15.06         2.98 o
  -2   9  12         21.28         26.11         2.72 o
  -1   9  12          0.16          0.39         2.55 o
   0   9  12          0.26          1.35         2.14 o
   1   9  12         25.75         24.54         2.36 o
   2   9  12        126.46        147.75         4.79 o
  -2  10  12         12.47          8.00         2.34 o
  -1  10  12          8.61          6.48         2.64 o
   0  10  12          1.76         -0.66         2.37 o
   1  10  12         20.41         15.28         2.67 o
   2  10  12         29.05         21.97         5.62 o
  -2  11  12          0.75          3.12         3.13 o
  -1  11  12          1.78          2.98         2.41 o
   0  11  12         13.51         10.03         2.64 o
   1  11  12          9.94          6.80         2.49 o
  -1  12  12          0.77          1.62         2.88 o
   0  12  12          0.21         -0.79         2.42 o
   1  12  12         61.35         66.23         2.66 o
  -1  13  12          3.96          1.57         2.77 o
   0  13  12          3.31          5.07         2.64 o
   1  13  12         12.65         14.27         2.93 o
   0  14  12         23.71         25.87         3.29 o
  -2   1  13          3.34          5.30         1.95 o
  -1   1  13          6.54          4.32         1.71 o
   0   1  13          0.38         -0.65         1.86 o
   1   1  13         11.59         15.42         2.63 o
   2   1  13         29.77         28.83         3.00 o
  -2   2  13         35.12         34.19         2.35 o
  -1   2  13         46.66         46.92         2.21 o
   0   2  13         24.37         22.83         1.95 o
   1   2  13          3.24          1.96         2.24 o
   2   2  13         18.00         21.49         2.78 o
  -2   3  13          0.90          0.46         2.15 o
  -1   3  13         24.85         22.92         2.47 o
   0   3  13          5.27          4.81         2.03 o
   1   3  13         61.57         69.41         2.43 o
   2   3  13          4.22          3.69         2.50 o
  -2   4  13          0.27         -0.01         2.17 o
  -1   4  13         88.20         94.97         2.25 o
   0   4  13        681.97        683.33         4.66 o
   1   4  13        116.21        124.87         2.58 o
   2   4  13         15.56         14.15         3.32 o
  -2   5  13         59.20         56.38         2.62 o
  -1   5  13          8.50         10.41         2.63 o
   0   5  13         11.80          8.81         2.15 o
   1   5  13          0.05         -2.84         2.88 o
   2   5  13          6.36          6.68         4.43 o
  -2   6  13         12.51         10.39         2.92 o
  -1   6  13         48.76         55.32         2.76 o
   0   6  13        133.32        139.33         2.58 o
   1   6  13        161.84        163.27         9.70 o
  -2   7  13         37.85         42.63         4.03 o
  -1   7  13        108.30        104.46         2.91 o
   0   7  13         34.75         33.81         2.36 o
   1   7  13         20.49         12.16         2.18 o
  -1   8  13          4.89          4.77         2.43 o
   0   8  13         58.47         53.40         2.81 o
   1   8  13         17.50         12.85         2.10 o
  -1   9  13          8.80          8.92         2.64 o
   0   9  13          7.50          6.49         2.89 o
   1   9  13         83.61         96.66         2.77 o
  -1  10  13         39.34         35.55         3.19 o
   0  10  13         35.27         29.06         3.02 o
   1  10  13          0.06          0.25         3.10 o
  -1  11  13        127.58        145.18         6.21 o
   0  11  13          0.10         -1.04         3.29 o
  -1   0  14          5.24          2.23         3.79 o
   0   0  14          0.35          1.99         3.20 o
   1   0  14         21.77         14.29         8.36 o
  -1   1  14        120.03        119.51         2.40 o
   0   1  14          2.46         -0.62         2.44 o
   1   1  14         59.69         56.81         2.51 o
  -1   2  14         98.55         93.05         2.51 o
   0   2  14          0.22          1.43         2.03 o
   1   2  14          6.02          9.17         3.08 o
  -1   3  14         16.94         12.90         2.21 o
   0   3  14         56.30         52.78         2.59 o
   1   3  14         31.05         33.95         2.59 o
  -1   4  14          3.03          5.41         2.47 o
   0   4  14          4.51          4.24         2.14 o
   1   4  14         31.88         38.46         3.49 o
  -1   5  14         72.92         69.03         2.82 o
   0   5  14          3.56          1.70         2.46 o
   1   5  14          6.70          5.35         2.74 o
  -1   6  14         13.38         13.08         4.72 o
   0   6  14          1.07          2.20         2.12 o
   0   7  14          0.00         -2.77         2.90 o
                                                
