# Supplementary material for: Crystal structures of N-(pyridin-2-ylmeth­yl)pyrazine-2-carboxamide (monoclinic polymorph) and N-(pyridin-4-ylmeth­yl)pyrazine-2-carboxamide
Source: Acta Crystallogr Sect E Struct Rep Online. 2014 Jun 23;70(Pt 7):18–22. doi: 10.1107/S1600536814009519 (PMC4120586; doi:10.1107/S1600536814009519)
Supplement: Supplementary file 4 [file e-70-00018-HL2sup3.hkl]

#
# h,k,l, Fc-squared, Fo-squared, sigma(Fo-squared), status flag
#
data_HL2
_shelx_title ' DC-IP     P 21/A       R    NEW: P21/C'
_shelx_refln_list_code          4
_shelx_F_calc_maximum      186.59
_exptl_crystal_F_000       448.00
_reflns_d_resolution_high  0.8259

loop_
 _space_group_symop_operation_xyz
 'x, y, z'
 '-x, y+1/2, -z+1/2'
 '-x, -y, -z'
 'x, -y-1/2, z-1/2'

_cell_length_a    13.8564
_cell_length_b    11.1841
_cell_length_c     6.9122
_cell_angle_alpha  90.000
_cell_angle_beta  104.356
_cell_angle_gamma  90.000

_shelx_F_squared_multiplier     1.000

loop_
 _refln_index_h
 _refln_index_k
 _refln_index_l
 _refln_F_squared_calc
 _refln_F_squared_meas
 _refln_F_squared_sigma
 _refln_observed_status
   2   0   0        901.18        858.61         6.86 o
   3   0   0        241.81        240.35         2.86 o
   4   0   0       2393.42       2219.05        10.16 o
   5   0   0       1438.22       1417.96        13.11 o
   6   0   0       2995.17       3091.51        20.50 o
   7   0   0       2582.52       2883.92        45.84 o
   8   0   0         67.45         91.64         8.84 o
   9   0   0         32.29         30.66         6.77 o
  10   0   0         52.36         57.11         4.16 o
  11   0   0        101.42        100.09         5.59 o
  12   0   0          0.00         -2.84         7.72 o
  13   0   0         82.03         65.87         7.81 o
  14   0   0        203.35        195.57        10.50 o
  15   0   0          6.93          2.97         8.71 o
  16   0   0         29.10         30.51         5.09 o
   1   1   0         19.13         24.04         0.92 o
   2   1   0        359.75        345.66         2.97 o
   3   1   0       4144.12       4016.48        30.49 o
   4   1   0         89.04         92.88         5.77 o
   5   1   0        827.08        780.19         6.54 o
   6   1   0        390.67        381.46         4.99 o
   7   1   0        217.17        234.15         6.15 o
   8   1   0         98.46        105.43         6.99 o
   9   1   0        128.88        140.20         7.85 o
  10   1   0         94.59        110.56        13.82 o
  11   1   0         68.60         75.76         5.07 o
  12   1   0          0.05          0.06         4.71 o
  13   1   0          0.96          2.24         7.71 o
  14   1   0         36.19         37.61         6.40 o
  15   1   0          8.59         14.83         5.59 o
  16   1   0          2.41         -5.51        13.00 o
   0   2   0        137.90        118.68         1.92 o
   1   2   0       7323.43       6931.44        79.62 o
   2   2   0        570.21        491.00         4.00 o
   3   2   0       4301.07       4212.77        17.47 o
   4   2   0        197.37        187.51         3.17 o
   5   2   0         86.02         82.82         3.11 o
   6   2   0        201.22        205.21         5.43 o
   7   2   0        121.43        123.02         4.66 o
   8   2   0          0.23         -1.85         1.85 o
   9   2   0          2.75          9.28         2.42 o
  10   2   0          1.50          0.15         3.46 o
  11   2   0          0.00         -1.53         6.15 o
  12   2   0         74.27         62.85         5.83 o
  13   2   0          6.09         -0.05         3.45 o
  14   2   0          0.10          7.56         3.38 o
  15   2   0         55.91         66.24        12.58 o
  16   2   0         27.05         28.11         4.99 o
   1   3   0        122.29        110.52         2.57 o
   2   3   0         26.92         27.89         2.20 o
   3   3   0       2210.36       2160.86        10.46 o
   4   3   0        682.63        645.49         6.97 o
   5   3   0        487.97        486.96         5.60 o
   6   3   0         43.48         38.92         4.05 o
   7   3   0          0.01         -1.45         2.04 o
   8   3   0          6.24          9.09         2.75 o
   9   3   0          7.96          8.45         2.65 o
  10   3   0         47.26         44.85         4.25 o
  11   3   0        229.34        222.45         8.20 o
  12   3   0          0.23          0.91         2.91 o
  13   3   0          0.82         -0.66         3.25 o
  14   3   0         16.07         15.11         3.93 o
  15   3   0         25.92         20.29         4.78 o
   0   4   0          4.04          3.23         1.41 o
   1   4   0        200.02        202.38         3.31 o
   2   4   0       1262.74       1248.80        16.57 o
   3   4   0         86.12         89.82         3.12 o
   4   4   0        235.32        209.71         3.84 o
   5   4   0          2.79          1.06         1.89 o
   6   4   0        211.81        216.64         6.33 o
   7   4   0        106.09        119.13        14.32 o
   8   4   0          1.67         -2.16         2.16 o
   9   4   0         11.22          8.72         2.75 o
  10   4   0          3.45          9.95         3.09 o
  11   4   0         44.62         51.33         6.90 o
  12   4   0        112.97        106.09         8.33 o
  13   4   0         62.58         59.22         5.57 o
  14   4   0          1.90          6.76         3.53 o
  15   4   0         14.63         21.56         4.34 o
   1   5   0       1025.28       1066.66        11.17 o
   2   5   0        283.64        287.24         4.43 o
   3   5   0        123.88        143.77        10.19 o
   4   5   0        506.72        566.35        12.57 o
   5   5   0         39.53         45.04         3.47 o
   6   5   0         26.10         23.00         2.95 o
   7   5   0        117.81        117.53         5.44 o
   8   5   0         37.64         33.40         3.56 o
   9   5   0         60.87         66.26         4.66 o
  10   5   0        237.49        227.20         8.46 o
  11   5   0        151.97        140.33         7.48 o
  12   5   0         24.34         36.40         4.44 o
  13   5   0          0.21          2.79         3.96 o
  14   5   0          4.10          3.66         3.75 o
  15   5   0          6.00          3.90         6.88 o
   0   6   0        105.71        111.45         4.46 o
   1   6   0        125.92        130.74         4.75 o
   2   6   0          8.00          8.93         3.91 o
   3   6   0         71.58         77.35         4.10 o
   4   6   0         73.83         88.67         4.45 o
   5   6   0         60.53         60.88         3.98 o
   6   6   0         16.00         15.02         5.55 o
   7   6   0          0.04         -1.13         2.35 o
   8   6   0          2.28         -0.44         2.49 o
   9   6   0         57.31         64.38         4.87 o
  10   6   0         42.02         37.58         4.53 o
  11   6   0        106.17         97.24         6.23 o
  12   6   0          4.80         12.68         5.52 o
  13   6   0          0.02         -3.35         3.35 o
  14   6   0          7.78          4.33         4.03 o
   1   7   0         80.29         84.60         4.34 o
   2   7   0        179.47        179.79        11.81 o
   3   7   0        223.98        259.87         7.28 o
   4   7   0        106.31        124.12         5.41 o
   5   7   0         23.51         28.46         3.44 o
   6   7   0          2.22          3.20         5.99 o
   7   7   0          4.91          6.91         2.92 o
   8   7   0          2.88          6.08         2.77 o
   9   7   0        161.89        162.32         7.32 o
  10   7   0         46.86         45.78         4.94 o
  11   7   0         39.60         53.67         5.19 o
  12   7   0          0.10          7.60         3.64 o
  13   7   0          1.20          2.15         7.62 o
   0   8   0        747.56        699.14        12.20 o
   1   8   0       1344.31       1341.35        16.89 o
   2   8   0          0.87          2.89         7.63 o
   3   8   0         26.47         25.96         6.52 o
   4   8   0          0.90          5.76         5.71 o
   5   8   0          0.37          4.35         2.62 o
   6   8   0        148.05        134.17         6.50 o
   7   8   0        170.93        146.74         6.95 o
   8   8   0        100.01         85.72        12.74 o
   9   8   0          5.53         12.52         3.56 o
  10   8   0          5.07          8.04         5.97 o
  11   8   0          4.99          1.76        10.53 o
  12   8   0          1.81          6.27         3.80 o
  13   8   0         19.17         17.73        10.90 o
   1   9   0         14.34         10.21         3.29 o
   2   9   0          8.32          8.01         4.43 o
   3   9   0         42.71         41.87         4.12 o
   4   9   0         96.85         92.18         5.56 o
   5   9   0          1.56          1.35         2.78 o
   6   9   0          1.60         -3.76         9.46 o
   7   9   0         25.28         22.19         3.97 o
   8   9   0          6.35         -1.02         8.49 o
   9   9   0          9.39          5.88         3.47 o
  10   9   0         29.87         34.55         4.83 o
  11   9   0         47.60         52.59         8.05 o
  12   9   0          4.05          6.34         9.21 o
   0  10   0        715.18        701.70        38.91 o
   1  10   0        208.85        204.42         7.95 o
   2  10   0         52.92         53.84         4.97 o
   3  10   0          6.77          2.62         3.10 o
   4  10   0        108.41         98.41        12.49 o
   5  10   0         32.10         33.66         4.35 o
   6  10   0         63.82         49.96         5.40 o
   7  10   0         41.39         39.67         8.52 o
   8  10   0         49.68         39.87         5.12 o
   9  10   0          0.02        -10.25        12.72 o
  10  10   0          6.16         25.52         4.43 o
   1  11   0         34.49         37.80         4.81 o
   2  11   0          0.98         -2.72         3.40 o
   3  11   0          1.60          3.54         3.07 o
   4  11   0          1.22          3.15         3.15 o
   5  11   0          5.22         -0.77         3.56 o
   6  11   0          0.01          0.90         3.38 o
   7  11   0          4.29         -1.45         3.56 o
   8  11   0          8.96         12.80         4.01 o
   9  11   0          1.29          0.67         3.76 o
   0  12   0          9.04          7.63         4.05 o
   1  12   0          1.56          5.18         7.40 o
   2  12   0          2.60          8.37         9.37 o
   3  12   0          4.14          2.26         7.87 o
   4  12   0          1.25         -1.20         3.49 o
   5  12   0          1.22         -5.02         5.02 o
   6  12   0          0.02         -3.40         3.40 o
   7  12   0          0.05         -5.37         5.37 o
   1  13   0         11.34         12.87        13.22 o
   2  13   0         14.94          9.25         4.82 o
   3  13   0          1.32          9.99         3.89 o
   4  13   0          5.30         -2.42         8.34 o
 -16   1   1          5.15          6.90         8.38 o
 -15   1   1         12.35         14.14         3.94 o
 -14   1   1          0.80         -3.64         4.03 o
 -13   1   1          1.21          2.52         2.96 o
 -12   1   1         15.26         18.27         4.40 o
 -11   1   1          9.48         15.01         4.00 o
 -10   1   1         19.56         22.31         4.71 o
  -9   1   1        163.99        172.79         8.17 o
  -8   1   1        185.41        191.02         5.94 o
  -7   1   1         11.85         20.26         4.49 o
  -6   1   1        296.97        306.86         4.41 o
  -5   1   1        328.92        311.08         4.09 o
  -4   1   1       2188.01       2107.83         9.99 o
  -3   1   1       6472.83       6385.39        34.00 o
  -2   1   1        600.92        587.26         6.76 o
  -1   1   1       1661.60       1515.96         6.59 o
   0   1   1       2773.88       2547.50        13.12 o
   1   1   1        243.51        224.31         5.76 o
   2   1   1        393.57        349.42         6.09 o
   3   1   1        314.19        279.84         3.62 o
   4   1   1          2.23          2.78         1.27 o
   5   1   1        232.58        234.37         4.72 o
   6   1   1        185.35        201.02         6.35 o
   7   1   1        173.24        166.73         5.54 o
   8   1   1         76.05         78.92         4.37 o
   9   1   1         49.23         49.55         3.95 o
  10   1   1        196.56        205.90        12.13 o
  11   1   1         13.29          2.42         9.36 o
  12   1   1          7.13          1.74         7.44 o
  13   1   1          5.28         -1.27         6.13 o
  14   1   1         15.09          3.50        11.90 o
  15   1   1          8.89         11.16         6.55 o
 -16   2   1         13.47         15.08         4.47 o
 -15   2   1          1.29         10.99         3.59 o
 -14   2   1         37.14         27.10         6.63 o
 -13   2   1          0.76         -0.53         2.90 o
 -12   2   1          4.09          1.10         2.80 o
 -11   2   1         21.52         17.87         3.37 o
 -10   2   1         44.28         53.94         4.07 o
  -9   2   1         20.10         27.34         4.62 o
  -8   2   1        114.97        122.53        16.68 o
  -7   2   1       1371.57       1388.89        15.66 o
  -6   2   1        159.99        172.13         3.53 o
  -5   2   1        173.68        173.44         3.31 o
  -4   2   1       2109.22       2108.14        10.37 o
  -3   2   1       3064.93       2838.56        15.27 o
  -2   2   1       1014.14       1028.56         6.03 o
  -1   2   1        198.96        179.41         2.57 o
   0   2   1       7587.41       7326.90        44.64 o
   1   2   1       1083.56        970.46         8.39 o
   2   2   1         33.74         38.19         1.71 o
   3   2   1        273.06        229.17         3.41 o
   4   2   1          0.67         -0.43         1.45 o
   5   2   1         35.78         38.33         2.00 o
   6   2   1        123.22        112.75         4.51 o
   7   2   1        500.25        502.65         9.44 o
   8   2   1          2.78          9.23         3.21 o
   9   2   1          0.47         -5.52         8.50 o
  10   2   1        185.77        197.59        14.57 o
  11   2   1         71.03         71.25         5.26 o
  12   2   1         15.55         13.77         3.80 o
  13   2   1          0.38          0.64         4.53 o
  14   2   1          0.72          6.98        10.37 o
  15   2   1         22.22         17.29         6.00 o
 -16   3   1          0.10          0.25         4.06 o
 -15   3   1         33.42         31.32         5.12 o
 -14   3   1          8.23          9.83         6.41 o
 -13   3   1         20.51         24.87         7.71 o
 -12   3   1         18.49         23.30         4.12 o
 -11   3   1        235.94        233.03         8.13 o
 -10   3   1        396.00        395.37         9.86 o
  -9   3   1        368.71        351.75         8.76 o
  -8   3   1        144.15        146.29         5.64 o
  -7   3   1       1330.54       1302.13        14.58 o
  -6   3   1        917.90        948.22        11.68 o
  -5   3   1        140.33        144.61         3.97 o
  -4   3   1        366.64        356.06         6.35 o
  -3   3   1       4294.37       4314.04        68.05 o
  -2   3   1        141.65        145.34         2.71 o
  -1   3   1         58.32         58.71         2.16 o
   0   3   1          8.06          1.97         1.35 o
   1   3   1        171.78        167.01         3.33 o
   2   3   1        431.03        428.22         5.94 o
   3   3   1        404.70        404.57         5.28 o
   4   3   1       1095.76       1132.27         8.41 o
   5   3   1         60.30         62.84         3.69 o
   6   3   1         24.45         32.56        10.39 o
   7   3   1         71.38         71.23         4.07 o
   8   3   1         88.72         92.64         4.92 o
   9   3   1          8.83         15.90         5.60 o
  10   3   1        398.42        414.98        10.63 o
  11   3   1        283.18        278.47         9.41 o
  12   3   1         37.21         46.50         4.71 o
  13   3   1         29.63         32.31         4.59 o
  14   3   1          5.10          4.67        13.66 o
  15   3   1          0.08         -7.96         9.65 o
 -15   4   1          0.20          4.49         5.88 o
 -14   4   1         46.35         44.05         5.10 o
 -13   4   1         59.85         56.75         5.48 o
 -12   4   1          1.89         11.57         6.24 o
 -11   4   1         14.54         20.35        15.50 o
 -10   4   1         93.08         98.98         5.50 o
  -9   4   1          1.60         -2.36         2.36 o
  -8   4   1         73.14         77.73         6.09 o
  -7   4   1        749.62        737.87        20.50 o
  -6   4   1          3.63         -0.77         2.72 o
  -5   4   1          7.62         15.40         3.18 o
  -4   4   1         44.07         43.14         2.06 o
  -3   4   1        311.18        320.33         4.45 o
  -2   4   1         92.93         97.88         2.58 o
  -1   4   1       1362.74       1376.87        11.84 o
   0   4   1       2281.13       2274.92        12.47 o
   1   4   1        754.08        769.46        12.69 o
   2   4   1        143.68        143.31         3.11 o
   3   4   1         69.18         67.82         2.42 o
   4   4   1        222.10        216.71         8.81 o
   5   4   1          6.66          8.74         2.32 o
   6   4   1         25.29         27.02         6.21 o
   7   4   1          5.66          1.62        10.58 o
   8   4   1         83.24         79.76         4.73 o
   9   4   1          3.54          7.52         3.74 o
  10   4   1         92.11        107.23         5.94 o
  11   4   1        307.27        301.01        11.18 o
  12   4   1          3.18         -3.56         4.30 o
  13   4   1         21.02         17.67         9.52 o
  14   4   1         16.15         15.26         5.49 o
 -15   5   1          0.39         -5.46         7.87 o
 -14   5   1         10.31          8.47         3.97 o
 -13   5   1          4.36          2.86         3.67 o
 -12   5   1         31.71         37.71         5.34 o
 -11   5   1        331.26        326.01        10.22 o
 -10   5   1       1790.43       1713.76        21.61 o
  -9   5   1        458.02        469.36        14.42 o
  -8   5   1         32.82         34.50         3.50 o
  -7   5   1         22.11         21.82         5.71 o
  -6   5   1       1043.38       1043.54        39.41 o
  -5   5   1       1158.96       1246.68        41.73 o
  -4   5   1       1445.19       1577.00        20.40 o
  -3   5   1       1115.11       1152.28        16.84 o
  -2   5   1        463.73        502.29         9.69 o
  -1   5   1         26.96         23.72         1.81 o
   0   5   1         32.66         30.57         2.49 o
   1   5   1         90.78         98.03         2.82 o
   2   5   1        100.98        103.33         6.23 o
   3   5   1       1084.58       1165.03        24.16 o
   4   5   1       1775.33       1885.63        17.63 o
   5   5   1        155.91        178.67         5.88 o
   6   5   1         77.35         71.55         4.33 o
   7   5   1          4.76          1.48         2.53 o
   8   5   1        256.21        259.45        27.29 o
   9   5   1        880.58        894.99        15.52 o
  10   5   1        476.52        507.82        20.96 o
  11   5   1        202.98        214.77        23.05 o
  12   5   1        167.04        165.68         8.28 o
  13   5   1         29.22         39.64         6.28 o
  14   5   1          0.08         -1.21         4.40 o
 -14   6   1          4.85          2.27         3.75 o
 -13   6   1         10.14          8.40         3.61 o
 -12   6   1         11.57         26.93        10.97 o
 -11   6   1         18.03         19.57         4.02 o
 -10   6   1         20.32         20.65         3.68 o
  -9   6   1         95.16         95.84        11.52 o
  -8   6   1         14.06         11.09         2.89 o
  -7   6   1         26.77         29.30         3.13 o
  -6   6   1         17.82         19.17         6.19 o
  -5   6   1          0.99         -3.99         6.28 o
  -4   6   1         42.67         54.33         4.43 o
  -3   6   1        378.36        397.06         9.83 o
  -2   6   1        395.23        408.41        12.50 o
  -1   6   1         71.81         77.52         4.94 o
   0   6   1        110.33        107.59         4.48 o
   1   6   1         28.23         34.69         6.55 o
   2   6   1          0.06         -0.45         1.99 o
   3   6   1         12.12         14.61         2.62 o
   4   6   1          0.29         -3.05         8.22 o
   5   6   1          5.42          5.11         2.56 o
   6   6   1         31.40         27.99         3.41 o
   7   6   1         26.17         31.27         3.60 o
   8   6   1         52.73         61.10         4.67 o
   9   6   1        202.50        202.08         7.97 o
  10   6   1         13.27          9.03        11.91 o
  11   6   1         21.06         14.31         4.12 o
  12   6   1          1.36          0.03         3.58 o
  13   6   1          4.28         10.70         3.97 o
 -14   7   1          0.92         -5.10         5.10 o
 -13   7   1         13.81         13.96         4.18 o
 -12   7   1          0.36         -1.70         9.43 o
 -11   7   1         25.49         26.04         6.37 o
 -10   7   1         17.56         11.53         8.31 o
  -9   7   1         63.29         62.81         5.25 o
  -8   7   1         10.93          0.62         5.37 o
  -7   7   1         60.09         62.10         6.21 o
  -6   7   1         16.82         12.27         3.01 o
  -5   7   1         52.19         51.97         4.66 o
  -4   7   1          1.01          6.48         3.19 o
  -3   7   1         22.70         26.09         3.07 o
  -2   7   1          4.11          5.58         4.85 o
  -1   7   1          9.25          7.88         3.47 o
   0   7   1         57.65         66.02         4.09 o
   1   7   1         27.07         29.13         3.97 o
   2   7   1         10.02          8.28         2.43 o
   3   7   1         58.83         57.26         3.98 o
   4   7   1          4.49          6.14         5.15 o
   5   7   1        100.12         99.19         5.22 o
   6   7   1         49.22         47.57        10.18 o
   7   7   1         82.69         88.65         6.93 o
   8   7   1        167.10        157.43        10.10 o
   9   7   1          8.52          4.44         3.22 o
  10   7   1          6.07         11.01         3.40 o
  11   7   1          4.40         12.65         7.59 o
  12   7   1          2.47         -4.46        14.78 o
  13   7   1          1.04          1.51         3.64 o
 -13   8   1          5.07          5.47         4.10 o
 -12   8   1          9.91         -1.30         4.41 o
 -11   8   1          0.17          3.35         3.33 o
 -10   8   1          2.86          0.47         3.91 o
  -9   8   1         24.33         22.13         4.74 o
  -8   8   1          0.04          8.20         2.94 o
  -7   8   1          6.57         10.80         9.08 o
  -6   8   1         23.59         23.47         3.42 o
  -5   8   1          6.64          9.45         3.81 o
  -4   8   1          1.90         -1.61         2.25 o
  -3   8   1          2.32         -2.56         2.56 o
  -2   8   1         47.41         52.77         3.97 o
  -1   8   1         18.66         20.71         3.35 o
   0   8   1          5.36          2.59         4.47 o
   1   8   1         14.35          9.85         3.05 o
   2   8   1          4.76         -1.92         3.71 o
   3   8   1          0.24         -0.81         2.52 o
   4   8   1         17.01         24.50         3.35 o
   5   8   1        139.10        125.54         6.32 o
   6   8   1         67.49         62.25         5.05 o
   7   8   1          8.49          8.85         3.30 o
   8   8   1          4.22          7.50         3.39 o
   9   8   1          7.01          4.02         3.48 o
  10   8   1         14.43         12.88         3.87 o
  11   8   1          4.89         11.07        11.12 o
  12   8   1          0.57          5.23         8.77 o
 -12   9   1          5.02          9.50         4.02 o
 -11   9   1          1.92         -5.05         5.05 o
 -10   9   1         22.09         27.21         6.33 o
  -9   9   1         21.80         13.96         6.37 o
  -8   9   1         67.66         63.76        10.98 o
  -7   9   1          0.10          9.42         3.21 o
  -6   9   1         17.76         24.15        10.27 o
  -5   9   1          6.32          6.22         3.28 o
  -4   9   1        211.94        187.70         7.45 o
  -3   9   1          1.50          5.52         2.76 o
  -2   9   1         26.28         29.03         3.79 o
  -1   9   1         33.17         34.22         3.95 o
   0   9   1          0.06          2.80         2.65 o
   1   9   1        101.07        100.17         6.95 o
   2   9   1         91.76         96.31         6.18 o
   3   9   1         39.56         45.92         4.43 o
   4   9   1         52.55         51.55         5.03 o
   5   9   1          7.94         10.26         3.29 o
   6   9   1         10.40          6.53         3.27 o
   7   9   1         12.38         10.06         3.78 o
   8   9   1         13.94         14.90        13.05 o
   9   9   1          0.04          4.79         3.16 o
  10   9   1         51.93         56.05         5.71 o
  11   9   1          6.59          2.31        12.69 o
 -11  10   1          7.81         13.03         4.82 o
 -10  10   1          0.00          7.43         3.82 o
  -9  10   1          7.34         12.04         3.80 o
  -8  10   1          4.69         -4.03         6.41 o
  -7  10   1         65.43         55.39         6.86 o
  -6  10   1        167.74        141.76         7.54 o
  -5  10   1         75.87         62.21         6.12 o
  -4  10   1          0.52          4.30         3.02 o
  -3  10   1         14.76         12.57         3.49 o
  -2  10   1          0.68         -2.29         3.34 o
  -1  10   1        375.98        383.17        18.50 o
   0  10   1        660.23        664.08        27.31 o
   1  10   1        371.55        354.90        10.52 o
   2  10   1          1.00         -2.63         6.88 o
   3  10   1         13.22         11.58         3.48 o
   4  10   1          3.45         -0.72        10.65 o
   5  10   1         55.27         57.44         8.74 o
   6  10   1        109.08        111.02         6.63 o
   7  10   1         61.17         54.34         6.47 o
   8  10   1          4.11          0.43         3.46 o
   9  10   1          3.07         11.52         3.99 o
  10  10   1          1.78         -0.96         3.46 o
  -9  11   1          0.99          3.80        10.94 o
  -8  11   1          6.73          4.25         4.69 o
  -7  11   1         35.38         25.89         4.58 o
  -6  11   1          2.42         10.98         3.70 o
  -5  11   1         63.03         55.07         5.93 o
  -4  11   1          0.05          5.47         3.14 o
  -3  11   1          4.17          0.45         3.30 o
  -2  11   1         10.51          8.73         6.65 o
  -1  11   1         14.05         16.42         4.02 o
   0  11   1         12.06          5.59         5.87 o
   1  11   1         51.52         55.46         5.16 o
   2  11   1          0.33         11.08         9.13 o
   3  11   1          7.66         11.01         3.40 o
   4  11   1         15.13          0.43         3.75 o
   5  11   1         18.12         14.90         4.57 o
   6  11   1         23.50         12.15         7.15 o
   7  11   1         18.94         21.59         4.39 o
   8  11   1          0.24         -4.62         4.62 o
  -7  12   1         17.26         10.92         4.21 o
  -6  12   1         10.53         12.11         4.18 o
  -5  12   1         35.42         22.15        10.14 o
  -4  12   1          7.00          5.47         8.74 o
  -3  12   1         14.17         19.92         4.23 o
  -2  12   1          7.15          1.69         3.69 o
  -1  12   1         21.33         25.86         4.45 o
   0  12   1         39.39         40.79         5.00 o
   1  12   1         26.41         33.28         4.79 o
   2  12   1          0.51          6.46         8.56 o
   3  12   1         14.13         15.96         3.98 o
   4  12   1          0.20         -0.37         7.59 o
   5  12   1          0.17         -1.42        16.72 o
   6  12   1         73.59         71.14        14.79 o
  -4  13   1         11.46         24.64         4.87 o
  -3  13   1         50.28         68.42         8.14 o
  -2  13   1         36.07         53.87         6.18 o
  -1  13   1          0.09          4.68         7.80 o
   0  13   1          3.09          3.06         4.50 o
   1  13   1          7.65         16.29         4.14 o
   2  13   1         13.49         18.71         4.47 o
   3  13   1         31.69         50.74         6.21 o
 -16   0   2          1.31         -1.17         5.34 o
 -15   0   2         41.72         33.76         8.43 o
 -14   0   2        171.04        129.07         7.34 o
 -13   0   2          7.69          7.59         4.46 o
 -12   0   2        202.86        195.90        12.91 o
 -11   0   2        160.64        159.90         6.62 o
 -10   0   2          1.16         -1.17         2.40 o
  -9   0   2        373.82        389.67        15.37 o
  -8   0   2        387.57        422.73        12.53 o
  -7   0   2       2265.59       2521.09        30.09 o
  -6   0   2       3411.29       3553.63        16.08 o
  -5   0   2        420.26        424.79         5.30 o
  -4   0   2        282.37        268.19         4.54 o
  -3   0   2       2305.98       2206.11        11.41 o
  -2   0   2         11.61         12.26         1.91 o
  -1   0   2       8556.73       8722.96        50.58 o
   0   0   2      34815.28      38733.88       295.42 o
   1   0   2      10197.80      10124.34       127.86 o
   2   0   2       1121.03       1143.03        12.97 o
   3   0   2       1824.55       1794.24        21.72 o
   4   0   2          5.51          8.11         1.83 o
   5   0   2        721.52        741.23        15.81 o
   6   0   2         63.67         62.20         3.84 o
   7   0   2       1917.95       1975.99        67.44 o
   8   0   2         36.17         38.68         3.64 o
   9   0   2          0.07          3.91         2.65 o
  10   0   2         27.40         31.48         3.80 o
  11   0   2          9.46         12.35         5.15 o
  12   0   2          7.11         12.76         4.02 o
  13   0   2         48.57         42.21         5.18 o
  14   0   2         24.44          3.08        15.43 o
 -16   1   2          0.01          0.12         5.63 o
 -15   1   2          2.73         13.17         3.34 o
 -14   1   2          0.60          3.11         2.94 o
 -13   1   2          2.88          1.38         5.49 o
 -12   1   2          2.78         -0.62         7.65 o
 -11   1   2         56.74         54.90         4.46 o
 -10   1   2        106.52        109.68         5.31 o
  -9   1   2        281.86        295.87         7.83 o
  -8   1   2        188.44        188.40         7.38 o
  -7   1   2          1.10          0.18         1.96 o
  -6   1   2          8.44          8.66         2.07 o
  -5   1   2        160.50        153.55         3.20 o
  -4   1   2        609.07        582.28         5.53 o
  -3   1   2          0.29         -0.99         2.35 o
  -2   1   2        321.45        294.48         3.64 o
  -1   1   2        264.14        256.79         3.39 o
   0   1   2       1037.75        998.87         7.41 o
   1   1   2       1492.04       1449.73        12.64 o
   2   1   2        191.68        186.87         3.26 o
   3   1   2       1328.67       1324.45         8.85 o
   4   1   2         54.73         51.81         2.24 o
   5   1   2         25.73         25.96         2.62 o
   6   1   2        222.37        235.55         6.60 o
   7   1   2        252.36        274.39        12.34 o
   8   1   2         49.52         62.56         9.43 o
   9   1   2          0.79         -2.68         2.68 o
  10   1   2         81.86         85.35         7.02 o
  11   1   2          3.14          8.19         8.37 o
  12   1   2          4.48          9.62         3.73 o
  13   1   2          7.09          5.64         3.56 o
  14   1   2          5.36          4.31         3.74 o
 -16   2   2          1.13          2.84         9.90 o
 -15   2   2          0.11         -2.84         2.84 o
 -14   2   2          5.87          6.34         3.38 o
 -13   2   2         29.51         25.98         8.58 o
 -12   2   2         23.83         28.10         4.02 o
 -11   2   2         14.14          9.60         3.72 o
 -10   2   2         83.20         78.28         4.77 o
  -9   2   2         77.26         81.19         4.56 o
  -8   2   2          0.00          1.69         2.15 o
  -7   2   2          2.89          4.25         1.95 o
  -6   2   2       1253.66       1249.92        34.48 o
  -5   2   2          7.70          5.55         1.99 o
  -4   2   2         84.89         85.08         2.47 o
  -3   2   2        628.31        629.67         7.01 o
  -2   2   2         21.78         18.09         1.58 o
  -1   2   2       1514.79       1471.70         8.38 o
   0   2   2        678.76        719.88         5.91 o
   1   2   2       1662.47       1639.87        10.02 o
   2   2   2        212.80        224.20         4.35 o
   3   2   2         46.42         52.50         2.19 o
   4   2   2        219.95        243.83         6.02 o
   5   2   2          7.64          7.15         2.15 o
   6   2   2        386.46        403.41        15.26 o
   7   2   2         17.11         12.25         2.91 o
   8   2   2          0.27          1.19         2.12 o
   9   2   2         25.12         30.61         4.09 o
  10   2   2          2.36          6.33         9.43 o
  11   2   2          9.67          4.83         8.28 o
  12   2   2          5.34         12.79         4.50 o
  13   2   2          0.83          1.65         3.49 o
  14   2   2          0.64         -0.56         3.84 o
 -16   3   2         13.61         13.69         8.46 o
 -15   3   2          8.66          9.78         4.00 o
 -14   3   2          3.47          2.47         3.39 o
 -13   3   2          0.44         -2.42         4.68 o
 -12   3   2         10.52         20.45         3.55 o
 -11   3   2         43.43         41.29         4.26 o
 -10   3   2        186.36        173.72         6.85 o
  -9   3   2        120.98        131.95         5.64 o
  -8   3   2        235.26        243.69        11.77 o
  -7   3   2        276.77        264.73         6.85 o
  -6   3   2         49.68         50.97         3.30 o
  -5   3   2         18.68         16.41         3.37 o
  -4   3   2        104.01        110.63         4.05 o
  -3   3   2        278.61        277.28         6.19 o
  -2   3   2        114.24        105.52         2.73 o
  -1   3   2          9.69          9.90         1.68 o
   0   3   2       1143.32       1148.59         9.42 o
   1   3   2        245.65        245.17         3.94 o
   2   3   2         46.05         44.91         2.53 o
   3   3   2        538.03        567.57         8.97 o
   4   3   2        169.31        164.87         5.39 o
   5   3   2        179.14        167.17         5.65 o
   6   3   2         29.40         34.48         3.34 o
   7   3   2         30.87         23.78         3.36 o
   8   3   2         49.52         51.50         4.12 o
   9   3   2          0.07          7.71         2.69 o
  10   3   2         78.91         80.71        19.83 o
  11   3   2         31.11         42.16         4.73 o
  12   3   2          8.68          9.02         3.54 o
  13   3   2          0.43          1.74         3.50 o
  14   3   2          1.74         -6.32        11.05 o
 -16   4   2          2.68         -4.52         5.37 o
 -15   4   2          0.01          0.32         3.72 o
 -14   4   2          3.65         -2.17         3.32 o
 -13   4   2          1.87          6.22         3.23 o
 -12   4   2         16.25         20.53         5.63 o
 -11   4   2         64.42         75.73         5.04 o
 -10   4   2        161.00        160.89        10.35 o
  -9   4   2        274.44        273.81         8.13 o
  -8   4   2         31.14         34.33         3.32 o
  -7   4   2        190.97        193.78         6.28 o
  -6   4   2        197.79        214.88         6.27 o
  -5   4   2        297.43        300.12         6.95 o
  -4   4   2        163.17        144.50         4.86 o
  -3   4   2         80.99         75.06         2.55 o
  -2   4   2        128.91        136.59         4.82 o
  -1   4   2         57.69         62.38         2.27 o
   0   4   2          6.79         10.54         2.23 o
   1   4   2         15.06         17.08         1.67 o
   2   4   2         29.56         24.54         3.16 o
   3   4   2         38.07         40.27         5.97 o
   4   4   2         69.34         63.55        11.11 o
   5   4   2        166.03        174.17         5.93 o
   6   4   2          3.93          2.63         5.46 o
   7   4   2         38.87         42.32         3.85 o
   8   4   2         32.33         38.80        11.25 o
   9   4   2         43.15         37.55         9.21 o
  10   4   2          3.29          7.83         3.23 o
  11   4   2          3.53          9.21         3.44 o
  12   4   2          5.29          4.23         6.56 o
  13   4   2          0.00         -1.78        12.41 o
  14   4   2          1.18         15.28         4.26 o
 -15   5   2          1.78         -0.77         4.87 o
 -14   5   2          0.49          2.47         3.46 o
 -13   5   2          0.46          4.99         3.32 o
 -12   5   2          2.27          1.22         3.23 o
 -11   5   2          7.46          5.40         3.25 o
 -10   5   2        763.87        746.55        14.29 o
  -9   5   2         21.21         21.55         3.30 o
  -8   5   2          0.13          0.60         4.34 o
  -7   5   2          1.95         -1.16         8.37 o
  -6   5   2          0.96          4.71         4.22 o
  -5   5   2         82.56         79.96         4.24 o
  -4   5   2        272.56        299.89         7.22 o
  -3   5   2        319.39        323.49         7.33 o
  -2   5   2         32.08         29.36         8.06 o
  -1   5   2          0.14         -2.74         3.68 o
   0   5   2        135.37        155.48         5.13 o
   1   5   2        438.12        465.89         8.60 o
   2   5   2          5.01          2.59         2.12 o
   3   5   2        455.71        479.35        18.21 o
   4   5   2         95.86         92.77         4.67 o
   5   5   2         13.05          7.22         5.69 o
   6   5   2          2.09          1.84         5.94 o
   7   5   2          1.11          2.12         3.82 o
   8   5   2         11.37         14.42         3.36 o
   9   5   2        117.89        118.88         8.09 o
  10   5   2         58.76         63.81        10.24 o
  11   5   2         46.17         55.26         5.67 o
  12   5   2          0.06          3.58         9.31 o
  13   5   2          1.92          4.39         5.00 o
 -15   6   2         21.27         30.66         5.58 o
 -14   6   2          4.26          5.99         3.90 o
 -13   6   2         55.81         54.43         5.61 o
 -12   6   2          0.14          3.73         5.05 o
 -11   6   2        214.30        196.67         9.41 o
 -10   6   2        112.64        109.25         6.33 o
  -9   6   2          7.32         10.60         3.12 o
  -8   6   2         48.34         55.30         4.29 o
  -7   6   2          1.90          2.63         2.50 o
  -6   6   2         58.37         58.78         4.02 o
  -5   6   2         36.44         38.36         5.52 o
  -4   6   2         12.67         16.92         4.68 o
  -3   6   2         11.75         12.82         7.87 o
  -2   6   2         11.26         14.53         2.48 o
  -1   6   2          0.69          2.88         2.18 o
   0   6   2        285.25        269.80         7.07 o
   1   6   2         25.27         29.36         5.93 o
   2   6   2          2.40          7.43         4.68 o
   3   6   2         59.26         58.72         7.08 o
   4   6   2        484.62        513.64        16.04 o
   5   6   2         56.21         57.48         4.23 o
   6   6   2         86.48         75.61         6.36 o
   7   6   2         19.15         25.61         3.43 o
   8   6   2         70.17         72.12         5.31 o
   9   6   2         46.37         38.75         7.08 o
  10   6   2         13.00          2.65         4.18 o
  11   6   2         41.21         33.32         5.16 o
  12   6   2          9.07          8.59         5.59 o
  13   6   2          0.02         -3.51         3.51 o
 -14   7   2          8.85         12.04         5.90 o
 -13   7   2         71.24         69.93         6.26 o
 -12   7   2         33.79         26.25         4.57 o
 -11   7   2         35.76         22.84         4.82 o
 -10   7   2         32.67         27.34         4.17 o
  -9   7   2        241.54        222.71         8.49 o
  -8   7   2          0.53          1.39         2.83 o
  -7   7   2          5.35          9.44         3.06 o
  -6   7   2         46.95         44.53         6.25 o
  -5   7   2         64.43         68.24         4.46 o
  -4   7   2         77.52         87.32         4.84 o
  -3   7   2        109.68        116.52         5.33 o
  -2   7   2         21.42         12.50         4.84 o
  -1   7   2          0.27         -2.15         2.15 o
   0   7   2         60.17         51.03         9.70 o
   1   7   2          1.68          1.36         4.27 o
   2   7   2         35.59         34.19         3.52 o
   3   7   2         13.43         14.34         3.07 o
   4   7   2          7.89          7.08         3.75 o
   5   7   2        199.34        182.97         7.33 o
   6   7   2         96.70         90.83         6.19 o
   7   7   2         29.66         34.61         4.59 o
   8   7   2          5.00          3.36        11.78 o
   9   7   2         38.81         42.32         4.73 o
  10   7   2         54.67         54.01         5.54 o
  11   7   2          8.20         19.30         8.34 o
  12   7   2          0.14         -1.96        11.15 o
 -13   8   2         65.30         69.34         6.33 o
 -12   8   2          1.71          4.52         9.77 o
 -11   8   2         11.60          2.21         4.03 o
 -10   8   2         21.74         24.32         6.12 o
  -9   8   2          1.65          6.53         3.97 o
  -8   8   2        115.40         97.96         6.25 o
  -7   8   2        127.90        114.74         6.22 o
  -6   8   2         86.07         79.78         5.18 o
  -5   8   2         59.64         64.53         6.86 o
  -4   8   2         36.41         44.16         5.33 o
  -3   8   2         11.37         12.02         2.78 o
  -2   8   2         25.59         22.84         3.33 o
  -1   8   2        222.39        220.98         7.42 o
   0   8   2        925.03        924.77        33.77 o
   1   8   2       1092.62       1119.78        18.95 o
   2   8   2         14.88         20.54         3.35 o
   3   8   2          4.08         11.00         2.80 o
   4   8   2          6.01          2.14         2.92 o
   5   8   2         52.03         51.31         4.80 o
   6   8   2        153.92        161.00         7.43 o
   7   8   2        121.63        105.42        13.85 o
   8   8   2         11.68         19.64         6.06 o
   9   8   2          0.39          3.92         3.19 o
  10   8   2          0.51          5.09         3.39 o
  11   8   2          2.24         -8.73        11.87 o
 -12   9   2         29.31         44.51         6.62 o
 -11   9   2         12.93         13.35         4.51 o
 -10   9   2         45.57         50.47         5.37 o
  -9   9   2         18.83         28.88         9.61 o
  -8   9   2          0.06         -5.24         5.24 o
  -7   9   2          0.27         -2.10         2.76 o
  -6   9   2          1.01          2.41         3.04 o
  -5   9   2         13.74         23.75         5.94 o
  -4   9   2         10.92          9.98         2.91 o
  -3   9   2         61.93         71.53         4.89 o
  -2   9   2         13.49         10.49         5.88 o
  -1   9   2        135.57        138.53         6.56 o
   0   9   2         27.38         27.51         3.67 o
   1   9   2        110.01         99.15         5.96 o
   2   9   2         10.64         11.84         3.51 o
   3   9   2         21.79         26.02         3.97 o
   4   9   2         17.09         27.48         7.90 o
   5   9   2         25.65         21.69         4.27 o
   6   9   2         45.78         51.85        14.21 o
   7   9   2          8.60          2.92         9.24 o
   8   9   2         37.44         25.59         6.91 o
   9   9   2          1.63          0.69         4.22 o
  10   9   2         12.21         -0.55         4.26 o
 -11  10   2         16.93         19.57         4.35 o
 -10  10   2          4.10         -6.67        11.00 o
  -9  10   2         21.77         18.61         4.52 o
  -8  10   2          0.88          6.16         6.87 o
  -7  10   2        150.06        123.60        10.48 o
  -6  10   2         54.21         47.14         5.29 o
  -5  10   2          1.56          3.81         3.82 o
  -4  10   2         20.58          9.56        13.15 o
  -3  10   2         22.76         21.30         3.74 o
  -2  10   2          4.24         10.96         7.33 o
  -1  10   2        331.32        341.18        27.33 o
   0  10   2        392.62        389.35        10.99 o
   1  10   2         31.38         38.12         5.53 o
   2  10   2        434.66        456.42        12.32 o
   3  10   2        114.69        115.53         6.77 o
   4  10   2          8.19          5.36         3.44 o
   5  10   2         20.59         17.68         3.90 o
   6  10   2         12.37         11.60         5.74 o
   7  10   2         27.69         39.22         4.88 o
   8  10   2         24.94         15.40         6.21 o
   9  10   2          7.24         10.28         4.19 o
  -9  11   2          0.49         15.07         7.91 o
  -8  11   2          3.38          0.66         3.89 o
  -7  11   2          5.42         13.77         4.00 o
  -6  11   2          0.85          2.31         5.84 o
  -5  11   2          0.11          7.31         3.15 o
  -4  11   2         11.49         12.26         3.73 o
  -3  11   2          0.31         -0.35         3.21 o
  -2  11   2          0.25          4.67        10.44 o
  -1  11   2         92.59         77.81         6.20 o
   0  11   2          3.00          1.70         3.28 o
   1  11   2          0.73         -5.34         5.34 o
   2  11   2         11.14         13.41         8.52 o
   3  11   2          0.66          3.12        11.41 o
   4  11   2          4.49          7.47         3.69 o
   5  11   2          6.32          2.74         4.27 o
   6  11   2         48.86         51.45         5.63 o
   7  11   2          2.38          2.95         5.65 o
  -7  12   2          2.64          5.05         3.83 o
  -6  12   2          0.01          2.98         3.88 o
  -5  12   2          1.88          2.12        10.68 o
  -4  12   2         10.82         15.77         4.21 o
  -3  12   2          0.86          2.69         3.55 o
  -2  12   2          3.63         -0.87         3.45 o
  -1  12   2         19.55         40.55         8.75 o
   0  12   2          0.02          4.94         8.59 o
   1  12   2          2.71         -2.00         6.40 o
   2  12   2         22.87         30.23         5.96 o
   3  12   2          0.85          6.85         3.54 o
   4  12   2          7.79          8.71        17.15 o
   5  12   2         15.37         20.36        12.08 o
  -3  13   2          1.59          8.22         3.97 o
  -2  13   2          6.97          0.07         5.65 o
  -1  13   2          2.73          6.54         5.52 o
   0  13   2          2.78          5.34         3.61 o
   1  13   2          0.05          6.80         3.80 o
 -16   1   3         14.92         16.46         4.73 o
 -15   1   3         13.73         13.35         4.15 o
 -14   1   3          0.72          3.00         4.28 o
 -13   1   3         39.46         34.95         4.56 o
 -12   1   3         51.48         43.42         4.55 o
 -11   1   3         55.94         52.02         4.49 o
 -10   1   3         38.99         34.27         3.58 o
  -9   1   3         14.31         19.84         5.59 o
  -8   1   3          0.73          5.41         3.34 o
  -7   1   3         90.48         87.54         4.36 o
  -6   1   3        400.66        418.92        10.28 o
  -5   1   3          6.82          4.36         2.05 o
  -4   1   3         88.91         83.33         2.66 o
  -3   1   3        978.84       1006.04         7.98 o
  -2   1   3        243.78        258.99         4.44 o
  -1   1   3         68.00         75.56         2.46 o
   0   1   3          0.85          1.99         1.87 o
   1   1   3        108.50        105.13         2.97 o
   2   1   3        291.66        298.26         6.78 o
   3   1   3        236.47        243.58         6.37 o
   4   1   3          0.13         -0.40         1.90 o
   5   1   3          3.07          6.11         6.16 o
   6   1   3          0.97          2.87         2.30 o
   7   1   3          3.93          2.50         2.51 o
   8   1   3         16.79         15.70         3.16 o
   9   1   3         10.96         19.85         3.43 o
  10   1   3         26.10         31.98         9.62 o
  11   1   3         25.55         30.50         8.38 o
  12   1   3         13.34          7.14         4.04 o
  13   1   3         15.03          1.57         6.35 o
 -16   2   3          9.91          8.66         4.53 o
 -15   2   3          3.33          3.18         3.47 o
 -14   2   3         32.80         29.24         4.50 o
 -13   2   3          4.63          5.25         3.75 o
 -12   2   3          0.53         -1.40         2.69 o
 -11   2   3          6.85          6.42         3.06 o
 -10   2   3         13.24         16.83         3.11 o
  -9   2   3         16.88         17.88         3.07 o
  -8   2   3         15.88         20.67         3.02 o
  -7   2   3        189.10        200.95         6.26 o
  -6   2   3        113.77        127.63         6.55 o
  -5   2   3        112.28        115.28         4.48 o
  -4   2   3          6.77          9.07         2.10 o
  -3   2   3         95.15        102.52         2.89 o
  -2   2   3         26.64         27.55         2.84 o
  -1   2   3         32.94         36.84         2.20 o
   0   2   3       3000.36       3015.12        16.55 o
   1   2   3        174.81        152.59         5.33 o
   2   2   3          9.68         11.09         2.38 o
   3   2   3          9.98          8.88         2.15 o
   4   2   3         83.01         83.77         9.92 o
   5   2   3          8.13          5.89         2.44 o
   6   2   3        106.01         99.27         5.12 o
   7   2   3         54.51         64.59         8.50 o
   8   2   3         68.21         65.57         4.88 o
   9   2   3         44.46         41.90         4.57 o
  10   2   3         21.51         19.95        11.94 o
  11   2   3          0.00          1.89         3.10 o
  12   2   3          0.62         -0.45         3.43 o
  13   2   3          0.32         -2.16         3.49 o
 -16   3   3         44.37         56.28         5.66 o
 -15   3   3          0.38          5.01         3.56 o
 -14   3   3          7.44         13.02         3.87 o
 -13   3   3          2.79          5.65         3.91 o
 -12   3   3          0.09         -2.59         5.69 o
 -11   3   3        107.01        105.61         5.97 o
 -10   3   3        572.46        547.21        11.81 o
  -9   3   3        248.94        245.00         7.74 o
  -8   3   3          0.76          0.32         2.22 o
  -7   3   3         36.96         26.38         4.38 o
  -6   3   3          2.58          8.48         7.52 o
  -5   3   3          2.15          3.17         2.93 o
  -4   3   3        213.26        234.75         6.14 o
  -3   3   3        705.29        716.41        12.65 o
  -2   3   3          1.56          3.15         1.86 o
  -1   3   3        118.20        127.25         4.54 o
   0   3   3          3.14          4.58         2.00 o
   1   3   3          5.74         10.21         2.22 o
   2   3   3         18.71         19.30         2.49 o
   3   3   3        407.72        424.72         8.69 o
   4   3   3        121.10        114.09         5.16 o
   5   3   3         48.98         56.75         4.07 o
   6   3   3         14.29         16.76         2.93 o
   7   3   3          3.18          4.64         2.71 o
   8   3   3          0.76         -2.43         2.43 o
   9   3   3          5.44         -1.53         2.97 o
  10   3   3        162.29        177.58         8.15 o
  11   3   3         12.88         10.46         3.92 o
  12   3   3          4.61         -1.18         3.66 o
  13   3   3          2.55          1.40         9.16 o
 -15   4   3          0.22         -3.51         3.51 o
 -14   4   3         31.74         39.26         9.90 o
 -13   4   3         46.08         46.00         8.40 o
 -12   4   3         12.21          9.05         7.59 o
 -11   4   3          8.30          5.93         3.56 o
 -10   4   3         46.39         52.24         4.52 o
  -9   4   3         30.26         31.17         3.72 o
  -8   4   3         37.38         34.67         3.67 o
  -7   4   3        176.23        174.92         6.28 o
  -6   4   3         60.58         51.79         3.85 o
  -5   4   3          6.95          7.57         4.22 o
  -4   4   3        235.51        249.24         6.60 o
  -3   4   3         82.73         83.35         4.03 o
  -2   4   3         69.36         71.60         3.86 o
  -1   4   3          7.56         13.27         2.46 o
   0   4   3       2181.87       2216.87        19.14 o
   1   4   3          0.51          6.55         2.27 o
   2   4   3        143.51        139.07         5.34 o
   3   4   3         82.84         86.01        10.83 o
   4   4   3         68.04         65.65         6.83 o
   5   4   3         65.48         75.70         4.57 o
   6   4   3          0.15         -2.53         2.53 o
   7   4   3          0.32          3.65         5.82 o
   8   4   3         20.29         19.05         3.60 o
   9   4   3         57.41         60.83         5.26 o
  10   4   3         69.32         70.84         6.00 o
  11   4   3        196.04        222.07        23.11 o
  12   4   3          8.18         -0.42         4.22 o
 -15   5   3          0.56         -3.58         3.58 o
 -14   5   3          1.39          5.16         3.55 o
 -13   5   3         92.55         91.84        10.86 o
 -12   5   3          5.25         12.45        10.80 o
 -11   5   3        556.04        560.62        21.93 o
 -10   5   3        721.67        743.98        14.59 o
  -9   5   3        613.52        596.76        12.71 o
  -8   5   3         29.70         30.84         4.77 o
  -7   5   3        116.66        117.45         5.55 o
  -6   5   3         98.28         89.78         4.82 o
  -5   5   3        499.48        519.62        12.46 o
  -4   5   3        104.19        115.70         5.07 o
  -3   5   3       1145.91       1188.03        14.63 o
  -2   5   3        160.42        181.27         6.01 o
  -1   5   3          1.42         -1.49         5.55 o
   0   5   3         97.23         99.33         4.69 o
   1   5   3        154.53        151.96         5.59 o
   2   5   3         28.82         35.44         4.22 o
   3   5   3        455.05        473.63        15.39 o
   4   5   3        187.71        198.33         7.01 o
   5   5   3        195.16        190.62        14.74 o
   6   5   3         11.12         12.23         3.11 o
   7   5   3         57.40         64.19         7.03 o
   8   5   3          2.19         -7.17         7.72 o
   9   5   3        117.51        137.54         7.23 o
  10   5   3         62.33         64.19         6.53 o
  11   5   3        205.45        219.67         9.87 o
  12   5   3         11.27         -3.23         5.27 o
 -14   6   3         15.52         18.17         4.63 o
 -13   6   3          6.60          1.60         3.59 o
 -12   6   3         25.48         22.25         5.53 o
 -11   6   3         17.80         22.45         9.83 o
 -10   6   3          1.68          8.31         2.87 o
  -9   6   3         31.05         29.76         8.75 o
  -8   6   3          0.83          1.26         5.31 o
  -7   6   3          0.00          3.87         2.50 o
  -6   6   3          1.96          3.69         2.41 o
  -5   6   3          5.65          7.32         4.62 o
  -4   6   3        116.84        126.47         6.55 o
  -3   6   3        248.10        271.94        24.11 o
  -2   6   3         34.59         40.64         7.52 o
  -1   6   3          2.15          0.73         1.99 o
   0   6   3          0.28         -1.38         2.35 o
   1   6   3          0.79          4.03         4.93 o
   2   6   3         28.60         32.61         9.30 o
   3   6   3         10.49         17.59         2.90 o
   4   6   3         42.58         47.62         4.05 o
   5   6   3          7.73          5.46         2.95 o
   6   6   3          2.00          5.15         4.25 o
   7   6   3         13.63          8.62         5.03 o
   8   6   3          0.25         -1.14         3.06 o
   9   6   3         23.40         25.33         5.35 o
  10   6   3        117.96        130.38         7.65 o
  11   6   3          9.78          9.90         4.59 o
 -14   7   3         62.38         51.03         7.16 o
 -13   7   3          3.64          1.45         4.59 o
 -12   7   3          2.14         -2.52         3.43 o
 -11   7   3          0.58          6.97         3.40 o
 -10   7   3          9.89          2.55         4.03 o
  -9   7   3          4.87          7.68         2.96 o
  -8   7   3          1.46          2.26         2.75 o
  -7   7   3          3.23         -0.64         3.31 o
  -6   7   3          1.00         -1.62         2.56 o
  -5   7   3         55.35         52.38         6.18 o
  -4   7   3        179.35        188.29         7.14 o
  -3   7   3         48.08         52.28         7.78 o
  -2   7   3         56.40         55.92         4.56 o
  -1   7   3         94.46         91.61         6.15 o
   0   7   3          1.25          6.82         4.94 o
   1   7   3         33.89         30.98         3.69 o
   2   7   3         12.31         10.88         3.15 o
   3   7   3          5.00          0.24         2.81 o
   4   7   3         50.70         43.77         4.37 o
   5   7   3         22.20         30.60        11.77 o
   6   7   3          0.08         -2.65         3.10 o
   7   7   3          1.47         -1.66         5.85 o
   8   7   3          3.90          4.97         3.31 o
   9   7   3          3.64          4.96         3.44 o
  10   7   3          3.29         -1.35         4.11 o
  11   7   3          8.94         16.01         5.27 o
 -13   8   3          9.38          8.82         4.26 o
 -12   8   3         14.15          9.37         4.11 o
 -11   8   3          9.56         12.67         3.77 o
 -10   8   3          0.03          1.17         3.43 o
  -9   8   3         11.67         17.40         3.52 o
  -8   8   3          0.00          3.40         2.86 o
  -7   8   3          7.06          7.06         5.13 o
  -6   8   3         49.31         48.62         4.72 o
  -5   8   3         30.33         32.84         3.93 o
  -4   8   3          0.71         -2.61         2.61 o
  -3   8   3          1.89         -0.34         6.57 o
  -2   8   3         41.25         36.77         3.97 o
  -1   8   3         84.78         82.10         5.37 o
   0   8   3         45.40         45.38         4.37 o
   1   8   3          9.64         10.03        10.34 o
   2   8   3         50.78         52.25         4.63 o
   3   8   3          5.61          3.49         4.10 o
   4   8   3          5.79          6.95         3.04 o
   5   8   3          2.92         -0.12         7.90 o
   6   8   3          0.23          1.87         3.31 o
   7   8   3          9.33          2.88         3.46 o
   8   8   3          0.00         -6.66        18.11 o
   9   8   3          0.42         -3.67         3.67 o
  10   8   3          1.51          1.57         4.42 o
 -12   9   3          3.41          3.49         4.22 o
 -11   9   3         11.42          8.23         4.21 o
 -10   9   3          7.49         12.86         3.85 o
  -9   9   3          0.44          0.44         3.97 o
  -8   9   3          0.17          2.12         4.84 o
  -7   9   3         22.58         27.31         4.15 o
  -6   9   3         17.29         14.98         3.63 o
  -5   9   3         58.88         54.06         5.56 o
  -4   9   3         16.47          7.65         8.18 o
  -3   9   3         18.99         23.01         3.56 o
  -2   9   3         94.41        101.61        12.67 o
  -1   9   3        202.26        205.40         8.13 o
   0   9   3         40.05         51.27        12.09 o
   1   9   3        290.99        302.78         9.80 o
   2   9   3         31.25         29.91         4.24 o
   3   9   3         21.87         25.81         5.65 o
   4   9   3         17.53         27.39         4.09 o
   5   9   3          0.74         -0.46         3.50 o
   6   9   3          4.71          1.35         3.04 o
   7   9   3          9.48          1.14         3.65 o
   8   9   3          0.06          4.20         6.52 o
   9   9   3          2.34         -3.59         3.59 o
 -10  10   3          0.63         -4.33         5.80 o
  -9  10   3          6.64          9.63         3.75 o
  -8  10   3          0.76          1.69         3.31 o
  -7  10   3         60.98         45.88         5.38 o
  -6  10   3        111.99        108.81         6.82 o
  -5  10   3         31.75         37.66         4.81 o
  -4  10   3          0.86         -1.49         3.05 o
  -3  10   3         11.60         24.76         5.47 o
  -2  10   3          1.07         -3.17         3.17 o
  -1  10   3        180.69        193.12        22.64 o
   0  10   3        334.63        352.66        19.57 o
   1  10   3        184.45        194.06         8.49 o
   2  10   3          0.22         -0.44         4.28 o
   3  10   3          0.62         -2.47         6.07 o
   4  10   3          2.73          6.49         3.55 o
   5  10   3         14.66          1.58         9.33 o
   6  10   3         56.46         52.17         6.06 o
   7  10   3         16.85         22.28         4.64 o
  -8  11   3          5.26         13.83        11.69 o
  -7  11   3          0.83          4.32        10.36 o
  -6  11   3          1.83          0.88         7.47 o
  -5  11   3          8.27         16.07         5.05 o
  -4  11   3         22.63         28.71         4.50 o
  -3  11   3          8.43          7.34        10.90 o
  -2  11   3        103.94        110.88         7.62 o
  -1  11   3         76.49         76.89         9.70 o
   0  11   3         19.39         14.06         3.98 o
   1  11   3          3.89         -3.09         3.31 o
   2  11   3        105.16        101.79         7.04 o
   3  11   3         14.14          7.67         5.91 o
   4  11   3          4.30         -6.00         6.00 o
   5  11   3          2.16          3.35        15.71 o
  -6  12   3          1.56         12.07         3.83 o
  -5  12   3         42.47         45.92        11.31 o
  -4  12   3          3.92         -1.99         4.90 o
  -3  12   3         10.81         11.35         5.30 o
  -2  12   3         30.74         19.36         4.81 o
  -1  12   3          3.42          2.22        12.44 o
   0  12   3         61.14         62.89         5.91 o
   1  12   3          1.15          2.19         5.06 o
   2  12   3          7.78          8.72         7.40 o
   3  12   3         23.42         30.83         5.10 o
 -16   0   4          1.16          4.40         7.43 o
 -15   0   4         22.13         14.52         7.80 o
 -14   0   4         38.78         31.95         7.13 o
 -13   0   4         87.22         62.60         5.68 o
 -12   0   4         22.31         30.62         6.68 o
 -11   0   4          1.14         -0.01         4.34 o
 -10   0   4          0.74         -1.40         2.44 o
  -9   0   4        212.75        227.94         7.64 o
  -8   0   4         11.08          8.42         2.71 o
  -7   0   4       1807.08       1881.29        34.11 o
  -6   0   4        215.10        204.02         6.48 o
  -5   0   4        703.28        695.42        13.75 o
  -4   0   4        247.77        235.85         6.55 o
  -3   0   4        803.40        854.79        13.07 o
  -2   0   4          0.30          2.82         2.06 o
  -1   0   4        946.88        933.99        12.55 o
   0   0   4       3646.58       3661.08        56.49 o
   1   0   4       2251.53       2203.05        20.15 o
   2   0   4        265.39        278.68        11.05 o
   3   0   4        333.17        298.02         8.02 o
   4   0   4        156.12        157.88        15.35 o
   5   0   4          0.20          0.56         2.60 o
   6   0   4         70.00         63.57         8.52 o
   7   0   4        208.67        193.16         7.89 o
   8   0   4         49.42         45.90         4.88 o
   9   0   4          1.40         -5.65         7.15 o
  10   0   4         10.40         13.01         3.56 o
  11   0   4         12.19         13.93         4.77 o
  12   0   4          2.78         -2.51         8.55 o
 -16   1   4          2.72         -0.23         3.57 o
 -15   1   4          0.01          5.28         3.55 o
 -14   1   4         13.01         10.55         4.02 o
 -13   1   4          8.45          8.04         3.51 o
 -12   1   4          0.09          6.80         3.10 o
 -11   1   4          0.35         -0.07         2.67 o
 -10   1   4        152.84        162.00         6.76 o
  -9   1   4          8.43          5.49         2.81 o
  -8   1   4          0.16          6.10         2.27 o
  -7   1   4          5.92          8.55         3.44 o
  -6   1   4         65.13         67.21         5.08 o
  -5   1   4        202.88        194.64         6.17 o
  -4   1   4          0.00          0.07         2.01 o
  -3   1   4         37.27         42.05         3.66 o
  -2   1   4          3.06          2.46         2.28 o
  -1   1   4        482.38        480.03         9.14 o
   0   1   4        737.68        776.65        21.83 o
   1   1   4        912.21        874.63        16.69 o
   2   1   4         21.98         21.00         3.05 o
   3   1   4         27.54         28.48         3.24 o
   4   1   4        134.92        122.83         5.67 o
   5   1   4         10.28          8.32         2.94 o
   6   1   4        109.51        119.92         6.36 o
   7   1   4         28.62         34.87         6.96 o
   8   1   4        106.72        119.16         9.95 o
   9   1   4          3.14          5.00        10.53 o
  10   1   4          0.46          0.77         3.20 o
  11   1   4          4.42         -3.43         3.43 o
  12   1   4          1.63          6.63        15.72 o
 -16   2   4          6.70         11.41         4.87 o
 -15   2   4          0.80          9.34        11.24 o
 -14   2   4          6.13          6.69         6.21 o
 -13   2   4          4.71          8.25         2.93 o
 -12   2   4         24.00         39.35         4.17 o
 -11   2   4         18.09         13.35        10.74 o
 -10   2   4         43.19         32.23         3.90 o
  -9   2   4         49.37         47.92         4.35 o
  -8   2   4          3.62         -2.81         7.81 o
  -7   2   4          9.80         12.17         2.56 o
  -6   2   4        419.43        419.46         9.17 o
  -5   2   4          2.29          1.21         2.17 o
  -4   2   4         46.73         59.22         3.68 o
  -3   2   4         13.14          6.80         2.63 o
  -2   2   4         35.06         41.26         3.29 o
  -1   2   4        322.31        332.27         9.45 o
   0   2   4        160.57        174.05         9.10 o
   1   2   4         37.73         34.24         3.39 o
   2   2   4          0.01          0.59         4.69 o
   3   2   4         20.07         24.58         7.50 o
   4   2   4         63.72         64.90         4.45 o
   5   2   4          0.83          1.07         2.29 o
   6   2   4         89.06         90.61        10.95 o
   7   2   4         35.51         33.38         4.21 o
   8   2   4          4.93          4.36         3.24 o
   9   2   4         11.36          9.60         3.65 o
  10   2   4         11.30          9.69         3.66 o
  11   2   4          1.34          8.35         3.61 o
  12   2   4          1.24         -4.02         4.02 o
 -15   3   4          3.69         16.14         6.65 o
 -14   3   4          1.54         -0.56         2.96 o
 -13   3   4          1.55          2.73         4.18 o
 -12   3   4         17.63         17.25         7.05 o
 -11   3   4          0.04          3.95         2.89 o
 -10   3   4        251.35        253.68         8.70 o
  -9   3   4         50.41         54.97         4.58 o
  -8   3   4         14.16         12.75         3.24 o
  -7   3   4          4.10          3.97         2.60 o
  -6   3   4         11.20          8.81         4.12 o
  -5   3   4          6.65          6.33         3.03 o
  -4   3   4          0.93          1.14         2.99 o
  -3   3   4        521.01        530.95         9.94 o
  -2   3   4          5.90          5.66         2.16 o
  -1   3   4         31.16         34.13        10.70 o
   0   3   4         75.48         81.19         4.41 o
   1   3   4          8.69          9.59         2.60 o
   2   3   4         11.02          9.39         2.76 o
   3   3   4          0.88         -2.21         2.21 o
   4   3   4         33.21         32.41         3.48 o
   5   3   4          3.91          5.95         8.34 o
   6   3   4          2.56          1.38         3.54 o
   7   3   4         68.40         67.00         5.32 o
   8   3   4         78.70         83.79         5.80 o
   9   3   4          6.69         17.15         3.89 o
  10   3   4         16.89         20.91         8.47 o
  11   3   4          8.66         15.69         4.24 o
 -15   4   4          0.93          0.16         3.62 o
 -14   4   4          0.27         -4.53         5.56 o
 -13   4   4         13.40          6.87         3.86 o
 -12   4   4         11.59         14.26         3.64 o
 -11   4   4         19.96          8.81         3.96 o
 -10   4   4          1.72          4.98         2.95 o
  -9   4   4        200.29        200.66         9.04 o
  -8   4   4         73.46         74.42        10.86 o
  -7   4   4         43.52         36.66         3.93 o
  -6   4   4          2.30          2.76         3.66 o
  -5   4   4         52.28         60.25        11.24 o
  -4   4   4        104.70        123.23         8.79 o
  -3   4   4         11.18         10.47         4.24 o
  -2   4   4          0.13          9.59         2.16 o
  -1   4   4          0.47          2.10         2.27 o
   0   4   4          0.01         -4.04         4.04 o
   1   4   4          0.75          1.79         4.57 o
   2   4   4         16.94         19.38         2.98 o
   3   4   4          4.58          2.78         3.46 o
   4   4   4          0.12          1.27         2.46 o
   5   4   4         49.98         38.91         4.38 o
   6   4   4         73.69         82.13         5.56 o
   7   4   4         41.50         39.08         4.53 o
   8   4   4         10.90         12.33         8.36 o
   9   4   4          4.17          9.04         3.56 o
  10   4   4         29.34         28.04        10.24 o
  11   4   4         17.42         11.21         4.43 o
 -14   5   4          0.00         -3.38         3.39 o
 -13   5   4          1.17          8.24         3.69 o
 -12   5   4          0.06          2.24         9.05 o
 -11   5   4         19.33         23.09         3.81 o
 -10   5   4        164.83        179.23        14.20 o
  -9   5   4        195.94        191.86         7.93 o
  -8   5   4         53.40         56.84         4.60 o
  -7   5   4          0.01         -2.52         2.52 o
  -6   5   4         17.99         16.48         7.13 o
  -5   5   4          4.60          0.77         2.38 o
  -4   5   4         60.57         59.47         6.00 o
  -3   5   4        131.62        139.66         5.92 o
  -2   5   4          1.56         -2.73         4.06 o
  -1   5   4         14.75         15.50         2.72 o
   0   5   4         17.27         22.23         3.44 o
   1   5   4          1.00         -1.31         2.46 o
   2   5   4         28.00         40.69         4.74 o
   3   5   4         91.52         93.19        10.46 o
   4   5   4         49.99         61.93         4.81 o
   5   5   4          0.12         -1.18         2.74 o
   6   5   4          0.15          0.66         6.50 o
   7   5   4          2.80          4.87         3.20 o
   8   5   4          0.76         -1.26         7.55 o
   9   5   4          1.96         -3.77         3.77 o
  10   5   4         63.27         71.61         6.39 o
 -14   6   4         26.67         18.91         5.41 o
 -13   6   4          3.98         11.09         5.30 o
 -12   6   4          2.15          8.80         8.63 o
 -11   6   4          1.71          3.03         5.43 o
 -10   6   4         15.18         15.16         7.06 o
  -9   6   4          0.13         -3.04        10.91 o
  -8   6   4        256.36        270.33        13.15 o
  -7   6   4         75.57         79.74         5.48 o
  -6   6   4         23.46         20.56         3.63 o
  -5   6   4         90.14         85.78         6.75 o
  -4   6   4        101.12         95.09         5.58 o
  -3   6   4        146.51        159.57         7.92 o
  -2   6   4         10.74          5.75         2.88 o
  -1   6   4          8.90         10.98         3.41 o
   0   6   4         45.90         42.38         3.87 o
   1   6   4          4.75          3.48         2.92 o
   2   6   4          0.24         -1.14         4.55 o
   3   6   4          6.92          3.35         2.95 o
   4   6   4         23.20         21.70         3.81 o
   5   6   4         10.90         14.65         3.52 o
   6   6   4         17.59         14.30         3.81 o
   7   6   4          6.45          7.05         7.27 o
   8   6   4          2.85          2.26         3.76 o
   9   6   4         15.81         10.03         4.37 o
  10   6   4          0.05          0.87         3.44 o
 -13   7   4          6.96          2.59         6.78 o
 -12   7   4          1.30         -3.30         3.30 o
 -11   7   4         27.92         26.37         5.58 o
 -10   7   4         93.63         89.37         9.11 o
  -9   7   4         25.89         31.01         4.43 o
  -8   7   4          7.55         10.65         3.24 o
  -7   7   4          0.38          7.29         2.98 o
  -6   7   4        173.70        174.94         7.62 o
  -5   7   4        132.11        130.11        12.47 o
  -4   7   4          3.68          1.11         2.91 o
  -3   7   4         31.26         16.61         3.44 o
  -2   7   4          8.06          9.48         9.11 o
  -1   7   4         57.90         59.26         6.87 o
   0   7   4          7.65          5.20         3.90 o
   1   7   4         20.92         31.75         3.78 o
   2   7   4         30.06         27.17        11.90 o
   3   7   4          1.44         -0.66         3.00 o
   4   7   4          7.31          0.85         3.24 o
   5   7   4         22.89         25.50        13.33 o
   6   7   4          0.68          1.45         3.77 o
   7   7   4          3.67          5.91         7.09 o
   8   7   4          2.95         -3.57         3.57 o
   9   7   4         35.49         44.99        12.15 o
 -12   8   4          5.30         -4.14         4.14 o
 -11   8   4          4.81          0.25         3.85 o
 -10   8   4          2.57          2.32         4.62 o
  -9   8   4          0.07          4.59         9.10 o
  -8   8   4          0.58          2.35         8.15 o
  -7   8   4        162.20        161.61         8.15 o
  -6   8   4         90.74         84.90         5.87 o
  -5   8   4         17.95         15.61         7.84 o
  -4   8   4         33.08         27.50         4.15 o
  -3   8   4          4.91          0.20         4.21 o
  -2   8   4         32.54         27.37         4.11 o
  -1   8   4        195.00        199.12         8.07 o
   0   8   4        254.06        277.82        15.96 o
   1   8   4        202.23        205.51         8.42 o
   2   8   4         36.90         37.47         4.50 o
   3   8   4          0.70         -1.78         5.62 o
   4   8   4          8.70         12.71        10.52 o
   5   8   4          5.43          9.33         3.54 o
   6   8   4          7.84          8.46         4.30 o
   7   8   4         22.39         29.67         4.62 o
   8   8   4         25.45         22.01         5.04 o
 -11   9   4          6.48         12.17         4.00 o
 -10   9   4         19.68         22.36         4.52 o
  -9   9   4         13.74         17.40         4.44 o
  -8   9   4          1.24          3.88        13.87 o
  -7   9   4         27.46         25.55         4.29 o
  -6   9   4          0.00         -2.84         2.84 o
  -5   9   4         44.75         42.07         4.84 o
  -4   9   4          0.50         -2.81         2.81 o
  -3   9   4          9.89          2.38         3.47 o
  -2   9   4         53.61         51.86         5.08 o
  -1   9   4         31.49         27.05         4.50 o
   0   9   4        187.05        171.61        10.73 o
   1   9   4         82.58         76.25         6.11 o
   2   9   4          6.89          1.50        10.37 o
   3   9   4          3.21          1.79         4.41 o
   4   9   4          9.80         12.64         4.07 o
   5   9   4          2.95          4.03         5.71 o
   6   9   4         14.91         20.90         4.48 o
   7   9   4         19.79         12.56         4.70 o
  -9  10   4          4.78          3.91         3.92 o
  -8  10   4         12.67          4.89         4.08 o
  -7  10   4         15.52          9.57        14.27 o
  -6  10   4         23.28         19.16        12.28 o
  -5  10   4         25.54         30.70         4.48 o
  -4  10   4         21.45         17.81         4.26 o
  -3  10   4         76.80         79.09         6.14 o
  -2  10   4         48.61         40.40         5.20 o
  -1  10   4          1.60         -3.41         3.48 o
   0  10   4        136.33        127.50        11.60 o
   1  10   4        103.80         87.06         6.85 o
   2  10   4         15.25         18.15         8.72 o
   3  10   4          0.81          0.68         3.58 o
   4  10   4          0.59         -4.16         6.60 o
   5  10   4          1.99         -2.74         3.63 o
  -7  11   4         23.55         25.94         5.04 o
  -6  11   4          4.76         -3.31         9.94 o
  -5  11   4          7.83         21.04        13.58 o
  -4  11   4         12.23         22.53         4.25 o
  -3  11   4          5.18          6.35         4.97 o
  -2  11   4          3.24         13.17         4.10 o
  -1  11   4         26.87         18.88         4.75 o
   0  11   4         40.14         38.95         5.71 o
   1  11   4          0.01          8.33         3.60 o
   2  11   4          0.25         -0.99         4.53 o
   3  11   4          2.30         -2.21         4.37 o
 -15   1   5         49.93         61.97         8.56 o
 -14   1   5         26.15         23.03         5.21 o
 -13   1   5          1.96         -1.64         6.44 o
 -12   1   5         30.30         27.46         4.21 o
 -11   1   5         16.35         17.53         8.77 o
 -10   1   5         56.25         61.62         4.90 o
  -9   1   5          4.18         -2.27         5.80 o
  -8   1   5          6.60          6.39         2.79 o
  -7   1   5          3.79          6.22         2.74 o
  -6   1   5          0.34          5.88         5.74 o
  -5   1   5         78.32         79.29         5.39 o
  -4   1   5          0.58         -4.23         9.74 o
  -3   1   5          4.86          5.29         4.85 o
  -2   1   5          3.16          5.69         3.31 o
  -1   1   5         97.20         88.92         4.87 o
   0   1   5        158.82        151.78        15.12 o
   1   1   5        425.80        397.26        12.13 o
   2   1   5         25.12         36.08         3.87 o
   3   1   5        147.85        144.05         6.73 o
   4   1   5         78.29         78.95         5.28 o
   5   1   5         32.38         32.82         4.44 o
   6   1   5          0.07          4.16         2.76 o
   7   1   5         14.10          7.32         7.10 o
   8   1   5          7.35         17.13         7.55 o
   9   1   5          0.04          9.09         4.37 o
  10   1   5          0.00          2.01         3.64 o
 -15   2   5         14.90          8.65         4.16 o
 -14   2   5          0.90         14.01        13.90 o
 -13   2   5         20.18         24.07         4.09 o
 -12   2   5         18.26         18.96         4.60 o
 -11   2   5         87.76         83.75         6.53 o
 -10   2   5          7.11         -2.45         8.99 o
  -9   2   5         19.05         25.51         5.77 o
  -8   2   5          0.04         -3.29         3.29 o
  -7   2   5         58.68         60.07         4.53 o
  -6   2   5         25.11         26.57         4.24 o
  -5   2   5         58.62         62.04         4.35 o
  -4   2   5          1.94          3.52         2.37 o
  -3   2   5         27.39         28.17         9.14 o
  -2   2   5          0.72         -3.07         3.07 o
  -1   2   5          9.55         10.18         2.81 o
   0   2   5        411.51        405.54         9.96 o
   1   2   5         54.70         50.04        10.55 o
   2   2   5         40.87         48.01         4.36 o
   3   2   5        139.47        139.17        10.58 o
   4   2   5         19.34         10.57         4.55 o
   5   2   5         25.55         22.48         3.82 o
   6   2   5         18.20         18.43         4.93 o
   7   2   5         52.30         46.00         5.99 o
   8   2   5          0.36         -4.38         4.38 o
   9   2   5          0.58          2.07         7.65 o
  10   2   5         15.48         27.23         6.63 o
 -15   3   5          3.59          1.74         6.24 o
 -14   3   5          0.75          0.82         3.48 o
 -13   3   5          6.07          1.61         3.69 o
 -12   3   5         81.99         95.84        10.70 o
 -11   3   5        198.21        208.45         8.70 o
 -10   3   5        146.52        153.61         8.32 o
  -9   3   5         29.16         41.82         9.40 o
  -8   3   5         62.57         72.80         6.37 o
  -7   3   5         35.58         38.40         4.02 o
  -6   3   5          8.78          6.98         2.83 o
  -5   3   5          0.46          0.79         3.10 o
  -4   3   5         67.03         66.16         5.53 o
  -3   3   5          2.94          4.43         6.10 o
  -2   3   5        101.24         82.17         5.59 o
  -1   3   5          0.07          3.06         6.47 o
   0   3   5         17.14         15.35         3.19 o
   1   3   5          3.98         -1.79         2.81 o
   2   3   5          0.29         -2.79         3.72 o
   3   3   5        124.67        116.48         6.18 o
   4   3   5          0.41          7.35         4.52 o
   5   3   5          2.93          9.03         5.78 o
   6   3   5         38.39         34.93        15.43 o
   7   3   5         23.78         23.97         4.30 o
   8   3   5         18.73         18.99         4.08 o
   9   3   5          2.10          4.47         8.21 o
  10   3   5          3.40         -3.14         6.31 o
 -14   4   5          0.05         -9.53         9.53 o
 -13   4   5         17.52         26.03         4.66 o
 -12   4   5         44.05         30.45         5.16 o
 -11   4   5          2.34          3.42         7.41 o
 -10   4   5        111.51        125.13        14.58 o
  -9   4   5        151.04        157.96         7.36 o
  -8   4   5          0.25         -0.07         5.57 o
  -7   4   5          2.34          8.51         6.10 o
  -6   4   5         34.55         36.31         3.90 o
  -5   4   5          5.31          7.36         3.82 o
  -4   4   5        125.24        127.74         7.23 o
  -3   4   5         53.19         56.24         4.37 o
  -2   4   5         61.68         63.32         4.75 o
  -1   4   5          5.79          2.73         5.06 o
   0   4   5         91.80         95.80         5.47 o
   1   4   5         57.36         63.77         4.65 o
   2   4   5          8.17         11.67         3.11 o
   3   4   5         33.38         22.75         5.83 o
   4   4   5        135.98        144.70         7.22 o
   5   4   5          4.73          4.57         5.82 o
   6   4   5          0.81          9.58         3.30 o
   7   4   5          4.19          5.72         3.45 o
   8   4   5          0.00          6.84         4.99 o
   9   4   5         30.17         20.72         5.02 o
 -14   5   5          8.16          9.98         4.16 o
 -13   5   5         82.81         88.52         6.96 o
 -12   5   5         44.58         47.09         6.05 o
 -11   5   5         32.53         48.11         4.75 o
 -10   5   5        378.56        379.48        15.42 o
  -9   5   5        439.07        442.59        15.28 o
  -8   5   5         18.62         13.81         3.59 o
  -7   5   5          1.60          0.16         4.99 o
  -6   5   5         10.21         21.92         3.35 o
  -5   5   5          4.94          7.38         2.82 o
  -4   5   5        100.95        119.09         6.01 o
  -3   5   5        157.29        156.89         6.83 o
  -2   5   5         27.67         24.01         8.78 o
  -1   5   5         25.25         25.17         3.69 o
   0   5   5         17.72         15.53         7.43 o
   1   5   5         30.02         27.63         3.98 o
   2   5   5          4.76         10.80         3.00 o
   3   5   5         12.78          8.32         3.43 o
   4   5   5         77.31         71.50         5.67 o
   5   5   5         27.61         39.93         4.61 o
   6   5   5         16.88         20.48         7.37 o
   7   5   5          5.40          4.77         3.28 o
   8   5   5          9.74         12.39         6.71 o
   9   5   5          3.36          8.35         4.23 o
 -13   6   5          2.15          2.15         4.47 o
 -12   6   5          1.63          0.96         4.96 o
 -11   6   5         33.25         26.11         4.84 o
 -10   6   5         68.89         71.29         6.23 o
  -9   6   5          0.04         -0.90         2.91 o
  -8   6   5         39.99         30.85         6.69 o
  -7   6   5          6.26          4.27         3.06 o
  -6   6   5          1.02          0.01         2.79 o
  -5   6   5         15.58         10.14         3.53 o
  -4   6   5         27.26         27.92        11.86 o
  -3   6   5         55.61         58.93         4.76 o
  -2   6   5         13.03          9.60         3.58 o
  -1   6   5          9.44         16.14         3.44 o
   0   6   5          4.76          0.20         7.35 o
   1   6   5         24.70         27.89         3.83 o
   2   6   5         70.34         60.58         5.26 o
   3   6   5          2.18          1.50         3.37 o
   4   6   5         31.58         45.29         4.59 o
   5   6   5          6.89         16.04         3.65 o
   6   6   5          0.46         -3.21         3.21 o
   7   6   5          8.88         17.20         4.00 o
   8   6   5          0.06         -4.24         4.24 o
 -12   7   5          2.69         -3.67         3.67 o
 -11   7   5         10.47         18.56         5.41 o
 -10   7   5          1.32         -2.67         4.18 o
  -9   7   5         12.33         18.85         4.84 o
  -8   7   5         31.86         32.83         6.97 o
  -7   7   5         19.31         16.25         3.81 o
  -6   7   5          2.97          4.30         7.02 o
  -5   7   5         11.32         11.25         3.44 o
  -4   7   5          3.25          2.50         8.34 o
  -3   7   5          1.39          8.06         9.27 o
  -2   7   5          9.93         11.42         3.54 o
  -1   7   5         12.93         13.49         5.07 o
   0   7   5          0.07         -2.70         2.70 o
   1   7   5          0.00          4.90        14.44 o
   2   7   5          3.14         11.60         3.22 o
   3   7   5          2.10          6.31         3.36 o
   4   7   5          5.16          3.63         7.24 o
   5   7   5          2.00         -0.22         4.46 o
   6   7   5          0.82         -4.74         4.74 o
   7   7   5          0.32         -6.18         7.00 o
 -11   8   5          4.29         -2.21        12.69 o
 -10   8   5          0.23          2.09         3.80 o
  -9   8   5          8.96          8.42         4.66 o
  -8   8   5          0.02        -10.34        10.66 o
  -7   8   5          2.96         13.48         3.53 o
  -6   8   5          3.80         -0.55         3.18 o
  -5   8   5          3.70         11.29         3.72 o
  -4   8   5         19.57         12.38         6.84 o
  -3   8   5          0.07          0.00         4.46 o
  -2   8   5          9.06          4.70         3.52 o
  -1   8   5          2.55          2.04         3.40 o
   0   8   5          0.01          4.67         8.84 o
   1   8   5          0.35          0.99         3.29 o
   2   8   5         16.84         11.13         4.05 o
   3   8   5          6.19          1.88        13.12 o
   4   8   5          4.40          8.78         3.61 o
   5   8   5          0.00         -3.70         3.70 o
   6   8   5          0.13         -4.37         6.77 o
  -9   9   5          0.85         -0.45         3.82 o
  -8   9   5          6.81          3.72         3.91 o
  -7   9   5          0.06         11.40         6.47 o
  -6   9   5         17.19         20.94         8.94 o
  -5   9   5         12.84         16.46         6.44 o
  -4   9   5          3.38          3.00         8.24 o
  -3   9   5          1.64          0.03         4.16 o
  -2   9   5          0.00          2.59         3.30 o
  -1   9   5          1.87         -1.97         8.33 o
   0   9   5         29.40         24.61         5.05 o
   1   9   5         20.29         27.21         5.96 o
   2   9   5         16.42         18.89         4.43 o
   3   9   5          0.59         -0.25         3.68 o
   4   9   5          8.95         11.30         4.05 o
  -7  10   5         33.56         39.84         7.15 o
  -6  10   5         28.36         21.08        10.08 o
  -5  10   5          8.01         15.46         5.96 o
  -4  10   5          0.19          4.97         9.24 o
  -3  10   5          5.00          2.30         6.75 o
  -2  10   5          0.71         16.12         4.07 o
  -1  10   5         49.66         60.46         5.90 o
   0  10   5         89.80         95.11        19.54 o
   1  10   5         44.96         49.39         5.99 o
   2  10   5          1.28          0.24         8.19 o
 -14   0   6         73.32         82.23        12.14 o
 -13   0   6         16.04         18.32         5.21 o
 -12   0   6          2.87          7.69         5.30 o
 -11   0   6          3.40          1.75         3.27 o
 -10   0   6         16.96         15.17         7.05 o
  -9   0   6          6.14          4.74         8.78 o
  -8   0   6          3.44          0.19         3.19 o
  -7   0   6        201.24        203.95         8.19 o
  -6   0   6        192.94        167.76        12.53 o
  -5   0   6         29.09         26.71         5.34 o
  -4   0   6        110.45        109.28         6.09 o
  -3   0   6          0.52          2.37         8.52 o
  -2   0   6         53.23         54.12         8.31 o
  -1   0   6          1.29          2.38         2.86 o
   0   0   6       1063.86        996.76        21.48 o
   1   0   6         10.87          9.20         3.50 o
   2   0   6        104.27         90.69         6.12 o
   3   0   6          0.05         -7.56        10.87 o
   4   0   6          5.92          3.75         4.53 o
   5   0   6          9.67          8.57         3.74 o
   6   0   6          8.12         13.62         4.12 o
   7   0   6          8.59         12.79         4.16 o
   8   0   6         10.24         18.57         4.18 o
 -14   1   6          0.24          7.32         3.78 o
 -13   1   6         15.28         15.52         6.10 o
 -12   1   6          2.59          6.47         3.43 o
 -11   1   6          1.09          1.52         3.37 o
 -10   1   6          2.28          1.48         5.19 o
  -9   1   6          4.41         11.70        11.80 o
  -8   1   6          2.43          0.98         3.09 o
  -7   1   6         16.28         17.14         3.75 o
  -6   1   6         63.31         72.89         7.37 o
  -5   1   6         85.88         97.88        14.13 o
  -4   1   6         21.41         29.83         3.87 o
  -3   1   6         10.89         14.74         3.20 o
  -2   1   6          2.11         -2.94         2.94 o
  -1   1   6        142.35        142.08        12.52 o
   0   1   6        267.41        282.53        17.64 o
   1   1   6        223.33        216.29         8.48 o
   2   1   6         59.18         42.69         4.99 o
   3   1   6         12.94         22.33         5.34 o
   4   1   6          0.35          6.76         3.74 o
   5   1   6          0.15         -3.05        14.15 o
   6   1   6         28.60         23.21         4.87 o
   7   1   6         18.52         12.79         4.99 o
   8   1   6         18.35         17.85         4.85 o
 -14   2   6          4.77         15.35         4.14 o
 -13   2   6          1.04         -0.79         3.73 o
 -12   2   6          5.02          6.42         6.52 o
 -11   2   6          3.89          6.07         4.27 o
 -10   2   6          6.10         13.60         3.33 o
  -9   2   6          0.12          7.26        14.81 o
  -8   2   6         10.16         14.17         9.09 o
  -7   2   6         17.54         12.01         3.59 o
  -6   2   6          0.90          4.00         4.24 o
  -5   2   6          8.43         10.24         3.29 o
  -4   2   6          7.08         10.79         6.55 o
  -3   2   6        130.55        124.98         8.08 o
  -2   2   6         55.24         47.32         8.43 o
  -1   2   6         32.84         33.19         4.21 o
   0   2   6         21.54         22.70         3.91 o
   1   2   6         56.25         54.09         7.08 o
   2   2   6          0.09         -0.74         8.10 o
   3   2   6          5.82         12.79         3.44 o
   4   2   6          2.47         -3.74         6.56 o
   5   2   6          2.13         12.22         7.16 o
   6   2   6          0.00          2.42         3.39 o
   7   2   6          1.58         -3.76         3.76 o
   8   2   6          0.21          5.10         6.07 o
 -13   3   6          0.62         -3.50         3.50 o
 -12   3   6          0.40         -0.10         5.28 o
 -11   3   6         21.14         14.66         4.38 o
 -10   3   6         30.96         32.35         4.58 o
  -9   3   6         40.94         38.55         4.89 o
  -8   3   6          5.18          5.59         7.02 o
  -7   3   6         37.88         32.76         4.50 o
  -6   3   6          0.01          5.23         3.29 o
  -5   3   6          3.55         -3.15         6.52 o
  -4   3   6         14.78         14.72         4.05 o
  -3   3   6        194.38        196.17         7.94 o
  -2   3   6          0.03         -2.79         2.79 o
  -1   3   6          8.93         13.67         3.61 o
   0   3   6         31.81         28.88         4.18 o
   1   3   6          0.47          3.02         6.63 o
   2   3   6          1.51          2.51         7.60 o
   3   3   6          2.87          4.79         3.72 o
   4   3   6          0.00         -2.10         3.62 o
   5   3   6          9.78          4.17         3.77 o
   6   3   6          1.12         -2.08         3.56 o
   7   3   6          1.98         -3.94         3.94 o
 -13   4   6          1.31          7.86         3.85 o
 -12   4   6         27.57         28.86         5.88 o
 -11   4   6          7.80         10.53         5.56 o
 -10   4   6          0.06         -2.33         6.93 o
  -9   4   6          4.25          6.20         3.24 o
  -8   4   6          0.04         -7.28         7.28 o
  -7   4   6         18.46         30.34         9.69 o
  -6   4   6         35.81         37.50         4.32 o
  -5   4   6         15.15         20.85         7.08 o
  -4   4   6          8.45          4.08         3.19 o
  -3   4   6         20.15         22.45         3.65 o
  -2   4   6         31.78         33.30         4.44 o
  -1   4   6          7.05          8.36         7.97 o
   0   4   6          0.73          0.15         9.02 o
   1   4   6          3.69          4.63         2.92 o
   2   4   6          6.45          5.91         3.45 o
   3   4   6          6.37          2.52        11.64 o
   4   4   6          1.28         -3.07         3.07 o
   5   4   6          0.69         10.74         3.50 o
   6   4   6          0.08         -2.64         3.39 o
   7   4   6          0.61          6.72         3.96 o
 -12   5   6          2.76          6.08         6.24 o
 -11   5   6         23.79         24.71         4.63 o
 -10   5   6         32.11         29.53         4.91 o
  -9   5   6         33.46         40.98         4.99 o
  -8   5   6          2.19         -4.27         4.27 o
  -7   5   6         30.45         49.13         5.43 o
  -6   5   6         23.97         28.91         7.36 o
  -5   5   6          1.75          4.35         3.19 o
  -4   5   6          1.95          0.46         5.90 o
  -3   5   6         14.66         19.98         3.72 o
  -2   5   6         17.39         21.94         3.98 o
  -1   5   6         15.84          9.58         5.16 o
   0   5   6          1.29         -1.70         2.92 o
   1   5   6         11.72          1.37         5.53 o
   2   5   6          5.83          4.65         3.36 o
   3   5   6          0.44         -0.74         3.13 o
   4   5   6         10.88         14.64         6.78 o
   5   5   6          0.00          4.06         7.15 o
   6   5   6          0.03          3.65         5.91 o
 -11   6   6          0.40          1.41         4.31 o
 -10   6   6          2.59          0.28         3.59 o
  -9   6   6         57.69         54.10         8.46 o
  -8   6   6         17.25         23.59         4.53 o
  -7   6   6          6.89          2.71         5.22 o
  -6   6   6          2.14          5.44         5.47 o
  -5   6   6          0.71          2.00         2.97 o
  -4   6   6          1.43          3.91         3.13 o
  -3   6   6         28.55         22.53         5.99 o
  -2   6   6          2.33         15.97         4.50 o
  -1   6   6          0.07          8.40         3.21 o
   0   6   6          1.03         -1.74         3.02 o
   1   6   6         11.45         21.82         3.97 o
   2   6   6          0.02          2.80         3.38 o
   3   6   6          1.64          6.05         3.28 o
   4   6   6         13.60         24.16        10.36 o
   5   6   6          4.50         -3.39         4.01 o
 -10   7   6         39.53         30.81         5.26 o
  -9   7   6          8.46          5.49         5.97 o
  -8   7   6          1.75          1.15         4.03 o
  -7   7   6          5.28          6.35         3.62 o
  -6   7   6         21.11         27.63         4.31 o
  -5   7   6          0.08          0.60         4.27 o
  -4   7   6          9.89          8.98         3.70 o
  -3   7   6         20.13         17.49         7.22 o
  -2   7   6         10.54          8.76         3.83 o
  -1   7   6          0.51          2.27         5.82 o
   0   7   6         24.65         19.26         5.00 o
   1   7   6         31.76         32.31         4.99 o
   2   7   6          0.98          6.16         4.11 o
   3   7   6          9.13          8.72         4.21 o
   4   7   6          0.74          0.79         3.26 o
  -9   8   6          0.01         -3.43         3.43 o
  -8   8   6          2.33          1.73         9.78 o
  -7   8   6         34.81         36.73         5.42 o
  -6   8   6         17.49         19.43         5.19 o
  -5   8   6          0.30         -5.37         5.37 o
  -4   8   6          9.63          3.92         3.71 o
  -3   8   6          4.77          9.60         3.81 o
  -2   8   6          1.20         -3.87         3.87 o
  -1   8   6         23.70         23.66        12.18 o
   0   8   6         20.14         24.49         8.59 o
   1   8   6         86.82         94.97         9.71 o
   2   8   6          0.68         -0.94         4.34 o
   3   8   6          0.33          4.33         3.96 o
  -6   9   6         13.99          9.02         4.34 o
  -5   9   6          3.86          7.27         4.44 o
  -4   9   6          1.00         -0.29         7.74 o
  -3   9   6          0.91         10.74         4.13 o
  -2   9   6          6.22          3.24         6.28 o
  -1   9   6         38.96         36.44         7.28 o
   0   9   6         74.02         86.98         7.90 o
 -12   1   7          0.74         -3.15         3.69 o
 -11   1   7          1.53          9.00         5.82 o
 -10   1   7          4.27         -3.80         3.80 o
  -9   1   7         24.33         22.68         4.51 o
  -8   1   7          5.03          5.79         5.91 o
  -7   1   7          0.13          8.87         3.31 o
  -6   1   7         29.72         28.86         4.47 o
  -5   1   7          1.18          1.59         5.49 o
  -4   1   7          2.91         -1.65         3.15 o
  -3   1   7         36.42         38.55        13.08 o
  -2   1   7          2.30          7.62         3.60 o
  -1   1   7          2.88         11.99         3.42 o
   0   1   7          7.82         -5.74         5.74 o
   1   1   7         14.92         14.60         4.24 o
   2   1   7         10.60         11.22         4.19 o
   3   1   7          0.22          0.24        11.16 o
   4   1   7          1.47          2.76         9.06 o
   5   1   7          0.85         -3.77         3.77 o
 -12   2   7          3.60          9.63         6.90 o
 -11   2   7          7.43         12.26         7.58 o
 -10   2   7          5.84         11.13         4.47 o
  -9   2   7          7.19          5.48         4.55 o
  -8   2   7          2.29          0.95         3.31 o
  -7   2   7         47.23         43.02         5.23 o
  -6   2   7          1.50         -0.83         4.91 o
  -5   2   7          1.54         -1.19         3.02 o
  -4   2   7         20.12         11.40         3.97 o
  -3   2   7          5.63         12.00         7.30 o
  -2   2   7          8.05         12.05         3.50 o
  -1   2   7          2.67          1.97         3.84 o
   0   2   7         35.12         33.41         4.70 o
   1   2   7         28.14         14.99         4.02 o
   2   2   7          0.29         12.56         3.49 o
   3   2   7         12.67         18.92         4.04 o
   4   2   7          0.05          6.50         4.82 o
   5   2   7          1.70          5.04         8.50 o
 -11   3   7         10.50         10.57         5.90 o
 -10   3   7         13.05          7.63         6.16 o
  -9   3   7         49.65         57.91         5.83 o
  -8   3   7          1.54         11.11         4.16 o
  -7   3   7         35.29         37.32         5.63 o
  -6   3   7         19.86         20.05         4.01 o
  -5   3   7         31.14         27.58         4.46 o
  -4   3   7          2.24          2.80         4.94 o
  -3   3   7         25.68         22.69         4.28 o
  -2   3   7          0.33         -3.32         7.33 o
  -1   3   7          1.70         -2.04         3.08 o
   0   3   7          7.09         16.21         4.06 o
   1   3   7          0.69         -1.46         3.08 o
   2   3   7          3.33          0.92         6.25 o
   3   3   7          0.66         -6.01         9.37 o
   4   3   7          0.30          2.98         5.87 o
 -10   4   7         25.96         31.25         9.44 o
  -9   4   7         87.32        104.66         7.52 o
  -8   4   7         35.92         33.58         9.37 o
  -7   4   7         19.73         23.77         4.49 o
  -6   4   7          0.81          3.55         3.62 o
  -5   4   7          3.36         -0.82         3.19 o
  -4   4   7         10.04          3.11         3.69 o
  -3   4   7         36.66         45.68         5.17 o
  -2   4   7         30.82         21.87         4.59 o
  -1   4   7          2.31          0.58         3.42 o
   0   4   7          0.03         -3.42         3.42 o
   1   4   7         11.59         17.52         8.66 o
   2   4   7          7.76          4.13         4.07 o
   3   4   7          4.20          6.91         7.43 o
   4   4   7         44.07         34.61         8.90 o
 -10   5   7        153.52        168.06        12.86 o
  -9   5   7         20.57         21.22         4.81 o
  -8   5   7          2.58         12.18         6.34 o
  -7   5   7          7.21         14.09         6.30 o
  -6   5   7         45.49         39.81         5.53 o
  -5   5   7         17.95         10.75         3.92 o
  -4   5   7          3.18          4.84         9.47 o
  -3   5   7          8.43         17.53         3.74 o
  -2   5   7         20.93         13.20         3.99 o
  -1   5   7          1.36         -4.67         8.43 o
   0   5   7          1.41         -0.63         4.41 o
   1   5   7          2.88         -1.39         3.66 o
   2   5   7          0.08          7.92         3.79 o
   3   5   7          0.42          9.39         4.13 o
  -8   6   7         10.86         11.34         4.60 o
  -7   6   7          0.41         -4.02         4.02 o
  -6   6   7          0.15          3.03         6.37 o
  -5   6   7          1.57         -2.32         3.78 o
  -4   6   7         11.43         12.44         4.07 o
  -3   6   7         22.93         23.88        10.41 o
  -2   6   7          0.03          0.02         9.83 o
  -1   6   7          7.26         -3.62         3.62 o
   0   6   7          0.31         12.10        14.59 o
   1   6   7          2.62          0.09         4.01 o
  -6   7   7          0.31          2.12         3.61 o
  -5   7   7          0.00         -4.84         4.84 o
  -4   7   7          3.04          3.83         3.86 o
  -3   7   7          0.07          1.06         6.41 o
  -2   7   7          2.57          6.27         6.27 o
  -1   7   7          0.00          7.51         3.73 o
  -8   0   8          3.91          4.61         8.38 o
  -7   0   8          9.63         10.30         4.17 o
  -6   0   8         23.64         18.87         5.07 o
  -5   0   8          0.95         -0.87         3.51 o
  -4   0   8          5.83         -0.57         3.65 o
  -3   0   8          0.04         -6.80         6.80 o
  -2   0   8         14.34         21.32         5.53 o
  -1   0   8          2.21         -2.69         3.62 o
   0   0   8         28.19         24.65         5.22 o
  -8   1   8          0.09          7.80         3.74 o
  -7   1   8         17.60         13.06         4.43 o
  -6   1   8         21.70         28.77         8.40 o
  -5   1   8          9.89         -2.42         4.10 o
  -4   1   8          0.11          4.55         3.68 o
  -3   1   8          3.22          1.04         8.60 o
  -2   1   8          2.06         10.94         4.78 o
  -1   1   8         26.46         36.54         8.74 o
   0   1   8         47.56         34.16         5.88 o
  -8   2   8          0.14         -3.13         6.40 o
  -7   2   8          0.51        -11.36        11.36 o
  -6   2   8          1.17          1.59        10.68 o
  -5   2   8          0.01         -1.80         3.47 o
  -4   2   8          0.90          4.37         3.58 o
  -3   2   8          4.67          9.29         5.81 o
  -2   2   8          5.33         10.12         6.24 o
  -1   2   8          0.30         -0.51         6.13 o
   0   2   8          1.07         -4.78         9.00 o
  -7   3   8          0.72          6.03         3.92 o
  -6   3   8          3.76          6.53         3.86 o
  -5   3   8          0.04         -1.92         4.56 o
  -4   3   8          1.90          0.24         4.10 o
  -3   3   8          4.02         -3.72         3.72 o
  -2   3   8          3.34          2.02         4.03 o
  -1   3   8          0.55          5.07        11.83 o
                                                
